# Supplementary material for: Antimicrobial Resistance Genes Analysis of Publicly Available Staphylococcus aureus Genomes
Source: Antibiotics (Basel). 2022 Nov 16;11(11):1632. doi: 10.3390/antibiotics11111632 (PMC9686812; doi:10.3390/antibiotics11111632)
Supplement: Supplementary file 1 [file antibiotics-11-01632-s001.zip]

Archive with 12 entries (12 files):
- Supplementary Figure 1.pdf
- Supplementary_Table_1.xlsx
- Supplementary_Table_10.xls
- Supplementary_Table_11.xls
- Supplementary_Table_2.xlsx
- Supplementary_Table_3.txt
- Supplementary_Table_4.txt
- Supplementary_Table_5.txt
- Supplementary_Table_6.txt
- Supplementary_Table_7.txt
- Supplementary_Table_8.txt
- Supplementary_Table_9.txt
