# Supplementary material for: Antimicrobial Resistance Genes Analysis of Publicly Available Staphylococcus aureus Genomes
Source: Antibiotics (Basel). 2022 Nov 16;11(11):1632. doi: 10.3390/antibiotics11111632 (PMC9686812; doi:10.3390/antibiotics11111632)
Supplement: Supplementary file 1 [file antibiotics-11-01632-s001.zip › Supplementary_Table_1.xlsx]

## Sheet: cat_cont
Chromosomes Categories per Continents (N)
	Africa	Asia	Europe	North America	Oceania	South America	Unknown	Total
Animal	13	134	218	42	36	8	17	468
Environment	19	116	50	112	64	0	36	397
Food	14	142	91	12	0	5	0	264
Human	194	1090	2576	4399	129	472	400	9260
Other	64	56	161	125	23	6	1004	1439
Unknown	1	31	79	36	32	1	12757	12937
Total	305	1569	3175	4726	284	492	14214	24765
Chromosomes Percentage of Continent per Category
	Africa	Asia	Europe	North America	Oceania	South America	Unknown	Total
Animal	2.77778	28.6325	46.5812	8.97436	7.69231	1.7094	3.63248	100
Environment	4.78589	29.2191	12.5945	28.2116	16.1209	0	9.06801	100
Food	5.30303	53.7879	34.4697	4.54545	0	1.89394	0	100
Human	2.09503	11.7711	27.8186	47.5054	1.39309	5.09719	4.31965	100
Other	4.44753	3.89159	11.1883	8.68659	1.59833	0.416956	69.7707	100
Unknown	0.00772977	0.239623	0.610652	0.278272	0.247353	0.00772977	98.6086	100
Total	1.23158	6.33555	12.8205	19.0834	1.14678	1.98667	57.3955	100
Chromosomes Percentage of Category per Continent
	Africa	Asia	Europe	North America	Oceania	South America	Unknown	Total
Animal	4.2623	8.54047	6.86614	0.888701	12.6761	1.62602	0.1196	1.88976
Environment	6.22951	7.39324	1.5748	2.36987	22.5352	0	0.253271	1.60307
Food	4.59016	9.05035	2.86614	0.253915	0	1.01626	0	1.06602
Human	63.6066	69.471	81.1339	93.0808	45.4225	95.935	2.81413	37.3915
Other	20.9836	3.56915	5.07087	2.64494	8.09859	1.21951	7.06346	5.81062
Unknown	0.327869	1.97578	2.48819	0.761744	11.2676	0.203252	89.7495	52.239
Total	100	100	100	100	100	100	100	100
