# Supplementary material for: Antimicrobial Resistance Genes Analysis of Publicly Available Staphylococcus aureus Genomes
Source: Antibiotics (Basel). 2022 Nov 16;11(11):1632. doi: 10.3390/antibiotics11111632 (PMC9686812; doi:10.3390/antibiotics11111632)
Supplement: Supplementary file 1 [file antibiotics-11-01632-s001.zip › Supplementary_Table_10.xls]

## Sheet: stat.test.signifp1
Chromosomes
	Genes	.y.	group1	group2	p	p.adj	p.format	p.signif	method	y.position
1	blaZ	Abundances	2011_2015	2016_2020	0.0379642292021824	0.99	0.038	*	T-test	110
2	blaZ	Abundances	2016_2020	2006_2010	0.042598697722001	1	0.043	*	T-test	110
3	ant6Ia	Abundances	2011_2015	2001_2005	0.0173903035851969	0.5	0.017	*	T-test	110
4	aph3III	Abundances	2011_2015	2016_2020	0.0199996858053386	0.56	0.020	*	T-test	110
5	aph3III	Abundances	2016_2020	2006_2010	0.0437448596537201	1	0.044	*	T-test	110
6	aac6aph2	Abundances	2011_2015	2006_2010	0.0405101812084435	1	0.041	*	T-test	110
7	ermC	Abundances	2011_2015	2001_2005	0.0420878672578062	1	0.042	*	T-test	110
8	ermC	Abundances	2011_2015	2006_2010	0.0449324573206713	1	0.045	*	T-test	110
9	ermC	Abundances	2001_2005	2016_2020	0.0217186956382257	0.59	0.022	*	T-test	110
10	ermC	Abundances	2016_2020	2006_2010	0.0165759373932613	0.5	0.017	*	T-test	110
11	mecA	Abundances	2011_2015	2001_2005	0.0158730158730159	0.78	0.0159	*	Wilcoxon	110
12	mecA	Abundances	2001_2005	2016_2020	0.0158730158730159	0.78	0.0159	*	Wilcoxon	110
13	mecA	Abundances	2001_2005	2006_2010	0.0173160173160173	0.78	0.0173	*	Wilcoxon	110
14	aadD	Abundances	2001_2005	2006_2010	0.00432900432900433	0.26	0.0043	**	Wilcoxon	110
15	tetM	Abundances	2001_2005	2006_2010	0.00865800865800866	0.46	0.0087	**	Wilcoxon	110
16	spc	Abundances	2011_2015	2016_2020	0.0158730158730159	0.78	0.0159	*	Wilcoxon	110
17	spc	Abundances	2001_2005	2016_2020	0.00793650793650794	0.44	0.0079	**	Wilcoxon	110
18	spc	Abundances	2016_2020	2006_2010	0.00432900432900433	0.26	0.0043	**	Wilcoxon	110
19	ermA	Abundances	2011_2015	2016_2020	0.0158730158730159	0.78	0.0159	*	Wilcoxon	110
20	ermA	Abundances	2001_2005	2016_2020	0.00793650793650794	0.44	0.0079	**	Wilcoxon	110
21	ermA	Abundances	2001_2005	2006_2010	0.0303030303030303	1	0.0303	*	Wilcoxon	110
22	ermA	Abundances	2016_2020	2006_2010	0.00432900432900433	0.26	0.0043	**	Wilcoxon	110
23	tetK	Abundances	2001_2005	2006_2010	0.00432900432900433	0.26	0.0043	**	Wilcoxon	110
24	fexA	Abundances	2011_2015	2001_2005	0.0150784984356425	0.77	0.0151	*	Wilcoxon	110
25	fexA	Abundances	2001_2005	2006_2010	0.0116439958329607	0.61	0.0116	*	Wilcoxon	110
26	tetL	Abundances	2001_2005	2006_2010	0.00796941302412179	0.44	0.0080	**	Wilcoxon	110
27	ermB	Abundances	2011_2015	2001_2005	0.0179428113356381	0.79	0.0179	*	Wilcoxon	110
28	lnuB	Abundances	2011_2015	2001_2005	0.0150784984356425	0.77	0.0151	*	Wilcoxon	110
29	lnuB	Abundances	2001_2005	2006_2010	0.0443680489921185	1	0.0444	*	Wilcoxon	110
