# Supplementary material for: Antimicrobial Resistance Genes Analysis of Publicly Available Staphylococcus aureus Genomes
Source: Antibiotics (Basel). 2022 Nov 16;11(11):1632. doi: 10.3390/antibiotics11111632 (PMC9686812; doi:10.3390/antibiotics11111632)
Supplement: Supplementary file 1 [file antibiotics-11-01632-s001.zip › Supplementary_Table_11.xls]

## Sheet: stat.test.signifp11
Plasmidic Contigs
	Genes	.y.	group1	group2	p	p.adj	p.format	p.signif	method	y.position
1	spc	Abundances	2016_2020	2001_2005	0.0158730158730159	0.71	0.0159	*	Wilcoxon	90
2	spc	Abundances	2011_2015	2001_2005	0.0119252335930176	0.56	0.0119	*	Wilcoxon	90
3	spc	Abundances	2001_2005	2006_2010	0.0158730158730159	0.71	0.0159	*	Wilcoxon	90
4	ermA	Abundances	2016_2020	2001_2005	0.0158730158730159	0.71	0.0159	*	Wilcoxon	90
5	ermA	Abundances	2011_2015	2001_2005	0.0119252335930176	0.56	0.0119	*	Wilcoxon	90
6	ermA	Abundances	2001_2005	2006_2010	0.0158730158730159	0.71	0.0159	*	Wilcoxon	90
7	msrA	Abundances	2011_2015	2001_2005	0.0311412105957968	1	0.0311	*	Wilcoxon	90
8	mphC	Abundances	2011_2015	2001_2005	0.0311412105957968	1	0.0311	*	Wilcoxon	90
9	tetL	Abundances	2016_2020	2011_2015	0.0344536370394713	1	0.0345	*	Wilcoxon	90
10	tetL	Abundances	2011_2015	2001_2005	0.00749495751693525	0.36	0.0075	**	Wilcoxon	90
11	aadD	Abundances	2016_2020	2011_2015	0.0317460317460317	1	0.0317	*	Wilcoxon	90
12	aadD	Abundances	2016_2020	2001_2005	0.0344536370394713	1	0.0345	*	Wilcoxon	90
13	ant6Ia	Abundances	2016_2020	2001_2005	0.0253698598220537	1	0.0254	*	Wilcoxon	90
14	ant6Ia	Abundances	2011_2015	2001_2005	0.0253698598220537	1	0.0254	*	Wilcoxon	90
15	aph3III	Abundances	2016_2020	2001_2005	0.0253698598220537	1	0.0254	*	Wilcoxon	90
16	aph3III	Abundances	2011_2015	2001_2005	0.0253698598220537	1	0.0254	*	Wilcoxon	90
17	blaZ	Abundances	2016_2020	2001_2005	0.00183113009147329	0.031	0.0018	**	T-test	90
18	blaZ	Abundances	2016_2020	2006_2010	0.0105373183563188	0.15	0.0105	*	T-test	90
19	blaZ	Abundances	2011_2015	2001_2005	0.0016215848532674	0.029	0.0016	**	T-test	90
20	blaZ	Abundances	2011_2015	2006_2010	0.00959789256185995	0.14	0.0096	**	T-test	90
21	ermC	Abundances	2016_2020	2006_2010	0.0383394919852382	0.46	0.0383	*	T-test	90
22	tetK	Abundances	2011_2015	2001_2005	0.027019375393935	0.35	0.0270	*	T-test	90
23	tetK	Abundances	2011_2015	2006_2010	0.00794612074724236	0.13	0.0079	**	T-test	90
