# Supplementary material for: Antimicrobial Resistance Genes Analysis of Publicly Available Staphylococcus aureus Genomes
Source: Antibiotics (Basel). 2022 Nov 16;11(11):1632. doi: 10.3390/antibiotics11111632 (PMC9686812; doi:10.3390/antibiotics11111632)
Supplement: Supplementary file 1 [file antibiotics-11-01632-s001.zip › Supplementary_Table_2.xlsx]

## Sheet: PC_cat_cont
Plasmidic contigs Categories per Continents (N)
	Africa	Asia	Europe	North America	Oceania	South America	Unknown	Total
Animal	0	258	24	53	0	0	0	335
Environment	2	1	32	3	0	0	0	38
Food	15	92	5	0	0	0	0	112
Human	126	489	1158	384	87	63	2	2309
Other	7	30	61	16	35	6	0	155
Unknown	1	29	96	21	33	1	17876	18057
Total	151	899	1376	477	155	70	17878	21006
Plasmidic contigs Percentage of Continent per Category
	Africa	Asia	Europe	North America	Oceania	South America	Unknown	Total
Animal	0	77.0149	7.16418	15.8209	0	0	0	100
Environment	5.26316	2.63158	84.2105	7.89474	0	0	0	100
Food	13.3929	82.1429	4.46429	0	0	0	0	100
Human	5.45691	21.178	50.1516	16.6306	3.76786	2.72845	0.0866176	100
Other	4.51613	19.3548	39.3548	10.3226	22.5806	3.87097	0	100
Unknown	0.00553802	0.160603	0.53165	0.116298	0.182755	0.00553802	98.9976	100
Total	0.718842	4.27973	6.55051	2.27078	0.737884	0.333238	85.109	100
Plasmidic contigs Percentage of Category per Continent
	Africa	Asia	Europe	North America	Oceania	South America	Unknown	Total
Animal	0	28.6986	1.74419	11.1111	0	0	0	1.59478
Environment	1.3245	0.111235	2.32558	0.628931	0	0	0	0.180901
Food	9.93377	10.2336	0.363372	0	0	0	0	0.533181
Human	83.4437	54.3938	84.157	80.5031	56.129	90	0.0111869	10.9921
Other	4.63576	3.33704	4.43314	3.3543	22.5806	8.57143	0	0.737884
Unknown	0.662252	3.22581	6.97674	4.40252	21.2903	1.42857	99.9888	85.9612
Total	100	100	100	100	100	100	100	100
