# Supplementary material for: Antimicrobial Resistance Genes Analysis of Publicly Available Staphylococcus aureus Genomes
Source: Antibiotics (Basel). 2022 Nov 16;11(11):1632. doi: 10.3390/antibiotics11111632 (PMC9686812; doi:10.3390/antibiotics11111632)
Supplement: Supplementary file 1 [file antibiotics-11-01632-s001.zip › Supplementary_Table_3.txt]

Genome_code	SCHEME	ST	clonal_complex	arcC	aroE	glpF	gmk	pta	tpi	yqiL	date_range	collection_date	location	continent	isolation_source	host	Category	aadD	ermA	mecA	spc	tetM	blaZ	ermC	ant6Ia	aph3III	mphC	msrA	lnuA	tetK	dfrG	catpC194	aac6aph2	VanHAX	ermB	tetS	fusB	cfr	catpC233	ermT	tetL	fosD	cat	aph3IIa	blaTEM116	catpC221	str	mecC	dfrK
staramr/GCA_000010445/mlst.tsv:GCA_000010445.1_ASM1044v1_genomic	saureus	5	CC5	1	4	1	4	12	1	10			Unknown	Unknown	Unknown	Unknown	Unknown	1	2	1	2	1	0	0	0	0	0	0	0	0	0	0	0	0	0	0	0	0	0	0	0	0	0	0	0	0	0	0	0
staramr/GCA_000011265/mlst.tsv:GCA_000011265.1_ASM1126v1_genomic	saureus	1	CC1	1	1	1	1	1	1	1			Unknown	Unknown	Unknown	Unknown	Unknown	0	0	1	0	0	0	0	0	0	0	0	0	0	0	0	0	0	0	0	0	0	0	0	0	0	0	0	0	0	0	0	0
staramr/GCA_001207475/mlst.tsv:GCA_001207475.1_7893_8_1_genomic	saureus	-		459?	6	539?	5	8	8	6	2011_2015	2011	UK	Europe	Unknown	Unknown	Unknown	0	0	1	0	0	0	0	0	0	0	0	0	0	0	0	0	0	0	0	0	0	0	0	0	0	0	0	0	0	0	0	0
staramr/GCA_001811775/mlst.tsv:GCA_001811775.1_ASM181177v1_genomic	saureus	8	CC8	3	3	1	1	4	4	3			Unknown	Unknown	Human_clinical	Homo sapiens	Human	0	1	1	1	0	0	0	0	0	0	0	0	0	0	0	0	0	0	0	0	0	0	0	0	0	0	0	0	0	0	0	0
staramr/GCA_001813355/mlst.tsv:GCA_001813355.1_ASM181335v1_genomic	saureus	1	CC1	1	1	1	1	1	1	1			Unknown	Unknown	Human_clinical	Homo sapiens	Human	0	0	0	0	1	1	1	0	0	0	0	0	0	0	0	0	0	0	0	0	0	0	0	0	0	0	0	0	0	0	0	0
staramr/GCA_001815105/mlst.tsv:GCA_001815105.1_ASM181510v1_genomic	saureus	5	CC5	1	4	1	4	12	1	10			Unknown	Unknown	Human_clinical	Homo sapiens	Human	1	1	1	1	0	0	0	0	0	0	0	0	0	0	0	0	0	0	0	0	0	0	0	0	0	0	0	0	0	0	0	0
staramr/GCA_001836085/mlst.tsv:GCA_001836085.1_ASM183608v1_genomic	saureus	5	CC5	1	4	1	4	12	1	10			Unknown	Unknown	Human_clinical	Homo sapiens	Human	0	1	0	1	0	1	0	0	0	0	0	0	0	0	0	0	0	0	0	0	0	0	0	0	0	0	0	0	0	0	0	0
staramr/GCA_001836385/mlst.tsv:GCA_001836385.1_ASM183638v1_genomic	saureus	2085	CC97	3	308	1	1	1	5	3			Unknown	Unknown	Human_clinical	Homo sapiens	Human	0	0	0	0	0	1	0	0	0	0	0	0	0	0	0	0	0	0	0	0	0	0	0	0	0	0	0	0	0	0	0	0
staramr/GCA_001836595/mlst.tsv:GCA_001836595.1_ASM183659v1_genomic	saureus	8	CC8	3	3	1	1	4	4	3			Unknown	Unknown	Human_clinical	Homo sapiens	Human	0	0	1	0	0	1	0	1	1	1	1	0	0	0	0	0	0	0	0	0	0	0	0	0	0	0	0	0	0	0	0	0
staramr/GCA_001838745/mlst.tsv:GCA_001838745.1_ASM183874v1_genomic	saureus	-		3	3	~1	1	4	4	3			Unknown	Unknown	Human_clinical	Homo sapiens	Human	0	0	1	0	0	0	0	1	1	1	1	0	0	0	0	0	0	0	0	0	0	0	0	0	0	0	0	0	0	0	0	0
staramr/GCA_001838805/mlst.tsv:GCA_001838805.1_ASM183880v1_genomic	saureus	25		4	1	4	1	5	5	4			Unknown	Unknown	Human_clinical	Homo sapiens	Human	0	0	0	0	0	1	0	0	0	0	0	0	0	0	0	0	0	0	0	0	0	0	0	0	0	0	0	0	0	0	0	0
staramr/GCA_001838865/mlst.tsv:GCA_001838865.1_ASM183886v1_genomic	saureus	15	CC15	13	13	1	1	12	11	13			Unknown	Unknown	Human_clinical	Homo sapiens	Human	0	0	0	0	0	1	0	0	0	0	0	0	0	0	0	0	0	0	0	0	0	0	0	0	0	0	0	0	0	0	0	0
staramr/GCA_001838895/mlst.tsv:GCA_001838895.1_ASM183889v1_genomic	saureus	8	CC8	3	3	1	1	4	4	3			Unknown	Unknown	Human_clinical	Homo sapiens	Human	0	0	1	0	0	1	0	1	1	1	1	0	0	0	0	0	0	0	0	0	0	0	0	0	0	0	0	0	0	0	0	0
staramr/GCA_001838935/mlst.tsv:GCA_001838935.1_ASM183893v1_genomic	saureus	8	CC8	3	3	1	1	4	4	3			Unknown	Unknown	Human_clinical	Homo sapiens	Human	0	0	1	0	0	1	0	1	1	1	1	0	0	0	0	0	0	0	0	0	0	0	0	0	0	0	0	0	0	0	0	0
staramr/GCA_001838975/mlst.tsv:GCA_001838975.1_ASM183897v1_genomic	saureus	5	CC5	1	4	1	4	12	1	10			Unknown	Unknown	Human_clinical	Homo sapiens	Human	1	1	1	1	0	1	0	0	0	0	0	0	0	0	0	0	0	0	0	0	0	0	0	0	0	0	0	0	0	0	0	0
staramr/GCA_001839005/mlst.tsv:GCA_001839005.1_ASM183900v1_genomic	saureus	-		4	9	~1	8	1	10	8			Unknown	Unknown	Human_clinical	Homo sapiens	Human	0	0	0	0	0	1	0	0	0	0	0	0	0	0	0	0	0	0	0	0	0	0	0	0	0	0	0	0	0	0	0	0
staramr/GCA_001839025/mlst.tsv:GCA_001839025.1_ASM183902v1_genomic	saureus	8	CC8	3	3	1	1	4	4	3			Unknown	Unknown	Human_clinical	Homo sapiens	Human	0	0	1	0	0	0	0	0	0	0	0	0	0	0	0	0	0	0	0	0	0	0	0	0	0	0	0	0	0	0	0	0
staramr/GCA_001839035/mlst.tsv:GCA_001839035.1_ASM183903v1_genomic	saureus	8	CC8	3	3	1	1	4	4	3			Unknown	Unknown	Human_clinical	Homo sapiens	Human	0	0	1	0	0	0	0	0	0	1	1	0	0	0	0	0	0	0	0	0	0	0	0	0	0	0	0	0	0	0	0	0
staramr/GCA_001839065/mlst.tsv:GCA_001839065.1_ASM183906v1_genomic	saureus	8	CC8	3	3	1	1	4	4	3			Unknown	Unknown	Human_clinical	Homo sapiens	Human	0	0	1	0	0	1	0	1	1	1	1	0	0	0	0	0	0	0	0	0	0	0	0	0	0	0	0	0	0	0	0	0
staramr/GCA_001839155/mlst.tsv:GCA_001839155.1_ASM183915v1_genomic	saureus	8	CC8	3	3	1	1	4	4	3			Unknown	Unknown	Human_clinical	Homo sapiens	Human	0	0	1	0	0	1	0	1	1	1	1	0	0	0	0	0	0	0	0	0	0	0	0	0	0	0	0	0	0	0	0	0
staramr/GCA_001839195/mlst.tsv:GCA_001839195.1_ASM183919v1_genomic	saureus	8	CC8	3	3	1	1	4	4	3			Unknown	Unknown	Human_clinical	Homo sapiens	Human	0	1	1	1	0	1	0	1	1	1	1	0	0	0	0	0	0	0	0	0	0	0	0	0	0	0	0	0	0	0	0	0
staramr/GCA_001839225/mlst.tsv:GCA_001839225.1_ASM183922v1_genomic	saureus	8	CC8	3	3	1	1	4	4	3			Unknown	Unknown	Human_clinical	Homo sapiens	Human	0	0	1	0	0	1	0	0	0	1	1	0	0	0	0	0	0	0	0	0	0	0	0	0	0	0	0	0	0	0	0	0
staramr/GCA_001839275/mlst.tsv:GCA_001839275.1_ASM183927v1_genomic	saureus	5	CC5	1	4	1	4	12	1	10			Unknown	Unknown	Human_clinical	Homo sapiens	Human	1	1	1	1	0	1	0	0	0	0	0	0	0	0	0	0	0	0	0	0	0	0	0	0	0	0	0	0	0	0	0	0
staramr/GCA_001839285/mlst.tsv:GCA_001839285.1_ASM183928v1_genomic	saureus	5	CC5	1	4	1	4	12	1	10			Unknown	Unknown	Human_clinical	Homo sapiens	Human	1	1	1	1	0	0	0	0	0	0	0	0	0	0	0	0	0	0	0	0	0	0	0	0	0	0	0	0	0	0	0	0
staramr/GCA_001839365/mlst.tsv:GCA_001839365.1_ASM183936v1_genomic	saureus	8	CC8	3	3	1	1	4	4	3			Unknown	Unknown	Human_clinical	Homo sapiens	Human	0	0	1	0	0	0	0	0	0	0	0	0	0	0	0	0	0	0	0	0	0	0	0	0	0	0	0	0	0	0	0	0
staramr/GCA_001839445/mlst.tsv:GCA_001839445.1_ASM183944v1_genomic	saureus	25		4	1	4	1	5	5	4			Unknown	Unknown	Human_clinical	Homo sapiens	Human	0	0	0	0	0	1	0	0	0	0	0	0	0	0	0	0	0	0	0	0	0	0	0	0	0	0	0	0	0	0	0	0
staramr/GCA_001839485/mlst.tsv:GCA_001839485.1_ASM183948v1_genomic	saureus	8	CC8	3	3	1	1	4	4	3			Unknown	Unknown	Human_clinical	Homo sapiens	Human	0	0	0	0	0	1	0	1	1	1	1	0	0	0	0	0	0	0	0	0	0	0	0	0	0	0	0	0	0	0	0	0
staramr/GCA_001839495/mlst.tsv:GCA_001839495.1_ASM183949v1_genomic	saureus	5	CC5	1	4	1	4	12	1	10			Unknown	Unknown	Human_clinical	Homo sapiens	Human	0	1	0	1	0	1	0	0	0	0	0	0	0	0	0	0	0	0	0	0	0	0	0	0	0	0	0	0	0	0	0	0
staramr/GCA_005146215/mlst.tsv:GCA_005146215.2_ASM514621v2_genomic	saureus	15	CC15	13	13	1	1	12	11	13		Unknown	Unknown	Unknown	Unknown	Unknown	Unknown	1	0	0	0	0	1	0	0	0	0	0	1	1	0	0	0	0	0	0	0	0	0	0	0	0	0	0	0	0	0	0	0
staramr/GCA_901543185/mlst.tsv:GCA_901543185.1_42166_G01_genomic	saureus	5	CC5	1	4	1	4	12	1	10	1884_2000	1931	USA	North America	Clinical	Unknown	Other	0	0	0	0	0	1	0	0	0	0	0	0	0	0	0	0	0	0	0	0	0	0	0	0	0	0	0	0	0	0	0	0
staramr/Saureus_1004953.3.txt/mlst.tsv:Saureus_1004953.3	saureus	239	CC8	2	3	1	1	4	4	3	2006_2010	2009	Malaysia	Asia	Human_blood	Homo sapiens	Human	0	1	1	1	1	1	0	0	0	0	0	0	0	1	0	0	0	0	0	0	0	0	0	0	0	0	0	0	0	0	0	0
staramr/Saureus_1006543.3.txt/mlst.tsv:Saureus_1006543.3	saureus	239	CC8	2	3	1	1	4	4	3	2006_2010	2006	China	Asia	Human_clinical	Homo sapiens	Human	0	1	1	2	1	1	0	0	0	0	0	0	0	0	0	0	0	0	0	0	0	0	0	0	0	0	0	0	0	0	0	0
staramr/Saureus_1028799.3.txt/mlst.tsv:Saureus_1028799.3	saureus	8	CC8	3	3	1	1	4	4	3			Unknown	Unknown	Unknown	Unknown	Unknown	0	0	0	0	0	0	1	0	0	0	0	0	0	0	1	0	0	0	0	0	0	0	0	0	0	0	0	0	0	0	0	0
staramr/Saureus_1074252.3.txt/mlst.tsv:Saureus_1074252.3	saureus	22	CC22	7	6	1	5	8	8	6			Unknown	Unknown	Unknown	Unknown	Unknown	0	0	1	0	0	0	0	0	0	0	0	0	0	0	0	0	0	0	0	0	0	0	0	0	0	0	0	0	0	0	0	0
staramr/Saureus_1074919.15.txt/mlst.tsv:Saureus_1074919.15	saureus	-		-	-	-	-	-	-	-			Unknown	Unknown	Unknown	Unknown	Unknown	0	0	0	0	0	1	0	0	0	0	0	0	0	0	0	0	0	0	0	0	0	0	0	0	0	0	0	0	0	0	0	0
staramr/Saureus_1074919.16.txt/mlst.tsv:Saureus_1074919.16	saureus	-		-	-	-	-	-	-	-			Unknown	Unknown	Unknown	Unknown	Unknown	0	0	0	0	0	1	0	0	0	0	0	0	0	0	0	0	0	0	0	0	0	0	0	0	0	0	0	0	0	0	0	0
staramr/Saureus_1074919.17.txt/mlst.tsv:Saureus_1074919.17	saureus	-		-	-	-	-	-	-	-			Unknown	Unknown	Unknown	Unknown	Unknown	0	0	0	0	0	1	0	0	0	0	0	0	0	0	0	0	0	0	0	0	0	0	0	0	0	0	0	0	0	0	0	0
staramr/Saureus_1074919.18.txt/mlst.tsv:Saureus_1074919.18	saureus	-		-	-	-	-	-	-	-			Unknown	Unknown	Unknown	Unknown	Unknown	0	0	0	0	0	1	0	0	0	0	0	0	0	0	0	0	0	0	0	0	0	0	0	0	0	0	0	0	0	0	0	0
staramr/Saureus_1074919.19.txt/mlst.tsv:Saureus_1074919.19	saureus	-		-	-	-	-	-	-	-			Unknown	Unknown	Unknown	Unknown	Unknown	0	0	0	0	0	0	1	0	0	0	0	0	0	0	0	0	0	0	0	0	0	0	0	0	0	0	0	0	0	0	0	0
staramr/Saureus_1074919.21.txt/mlst.tsv:Saureus_1074919.21	saureus	-		-	-	-	-	-	-	-			Unknown	Unknown	Unknown	Unknown	Unknown	0	0	0	0	0	1	0	0	0	0	0	0	0	0	0	0	0	0	0	0	0	0	0	0	0	0	0	0	0	0	0	0
staramr/Saureus_1074919.22.txt/mlst.tsv:Saureus_1074919.22	saureus	-		-	-	-	-	-	-	-			Unknown	Unknown	Unknown	Unknown	Unknown	0	0	0	0	0	1	0	0	0	0	0	0	0	0	0	0	0	0	0	0	0	0	0	0	0	0	0	0	0	0	0	0
staramr/Saureus_1074919.5.txt/mlst.tsv:Saureus_1074919.5	saureus	228	CC5	1	4	1	4	12	24	29			Unknown	Unknown	Unknown	Unknown	Unknown	0	4	1	4	0	0	1	0	0	0	0	0	0	0	0	0	0	0	0	0	0	0	0	0	0	0	0	0	0	0	0	0
staramr/Saureus_1074919.6.txt/mlst.tsv:Saureus_1074919.6	saureus	228	CC5	1	4	1	4	12	24	29			Unknown	Unknown	Unknown	Unknown	Unknown	0	4	1	4	0	1	0	0	0	0	0	0	0	0	0	0	0	0	0	0	0	0	0	0	0	0	0	0	0	0	0	0
staramr/Saureus_1074919.7.txt/mlst.tsv:Saureus_1074919.7	saureus	228	CC5	1	4	1	4	12	24	29			Unknown	Unknown	Unknown	Unknown	Unknown	0	4	1	4	0	1	0	0	0	0	0	0	0	0	0	0	0	0	0	0	0	0	0	0	0	0	0	0	0	0	0	0
staramr/Saureus_1075076.3.txt/mlst.tsv:Saureus_1075076.3	saureus	228	CC5	1	4	1	4	12	24	29			Unknown	Unknown	Unknown	Unknown	Unknown	0	4	1	4	0	1	0	0	0	0	0	0	0	0	0	0	0	0	0	0	0	0	0	0	0	0	0	0	0	0	0	0
staramr/Saureus_1075077.3.txt/mlst.tsv:Saureus_1075077.3	saureus	228	CC5	1	4	1	4	12	24	29			Unknown	Unknown	Unknown	Unknown	Unknown	0	4	1	4	0	1	0	0	0	0	0	0	0	0	0	0	0	0	0	0	0	0	0	0	0	0	0	0	0	0	0	0
staramr/Saureus_1075078.3.txt/mlst.tsv:Saureus_1075078.3	saureus	228	CC5	1	4	1	4	12	24	29			Unknown	Unknown	Unknown	Unknown	Unknown	0	4	1	4	0	1	0	0	0	0	0	0	0	0	0	0	0	0	0	0	0	0	0	0	0	0	0	0	0	0	0	0
staramr/Saureus_1075079.3.txt/mlst.tsv:Saureus_1075079.3	saureus	228	CC5	1	4	1	4	12	24	29			Unknown	Unknown	Unknown	Unknown	Unknown	0	4	1	4	0	1	0	0	0	0	0	0	0	0	0	0	0	0	0	0	0	0	0	0	0	0	0	0	0	0	0	0
staramr/Saureus_1075082.3.txt/mlst.tsv:Saureus_1075082.3	saureus	228	CC5	1	4	1	4	12	24	29			Unknown	Unknown	Unknown	Unknown	Unknown	0	4	1	4	0	1	0	0	0	0	0	0	0	0	0	0	0	0	0	0	0	0	0	0	0	0	0	0	0	0	0	0
staramr/Saureus_1112349.3.txt/mlst.tsv:Saureus_1112349.3	saureus	-		90	3	1	1	4	4	3			Unknown	Unknown	Unknown	Unknown	Unknown	0	0	1	0	0	0	0	0	0	0	0	0	0	0	0	1	0	0	0	0	0	0	0	0	0	0	0	0	0	0	0	0
staramr/Saureus_1116214.3.txt/mlst.tsv:Saureus_1116214.3	saureus	371	CC5	1	4	53	4	12	1	10			Unknown	Unknown	Unknown	Unknown	Unknown	1	1	1	1	0	1	0	0	0	0	0	0	0	0	0	1	1	0	0	0	0	0	0	0	0	0	0	0	0	0	0	0
staramr/Saureus_1116215.3.txt/mlst.tsv:Saureus_1116215.3	saureus	5	CC5	1	4	1	4	12	1	10			Unknown	Unknown	Unknown	Unknown	Unknown	1	1	1	1	0	1	0	1	1	1	1	0	1	0	0	1	1	1	0	0	0	0	0	0	0	0	0	0	0	0	0	0
staramr/Saureus_1116216.3.txt/mlst.tsv:Saureus_1116216.3	saureus	5	CC5	1	4	1	4	12	1	10			Unknown	Unknown	Unknown	Unknown	Unknown	0	0	1	0	0	1	0	2	1	1	1	0	0	0	0	1	1	1	1	0	0	0	0	0	0	0	0	0	0	0	0	0
staramr/Saureus_1116217.3.txt/mlst.tsv:Saureus_1116217.3	saureus	-		~114	4	1	4	12	1	10			Unknown	Unknown	Unknown	Unknown	Unknown	1	1	1	1	0	0	0	0	0	0	0	0	0	0	0	0	1	2	0	0	0	0	0	0	0	0	0	0	0	0	0	0
staramr/Saureus_1116218.3.txt/mlst.tsv:Saureus_1116218.3	saureus	231	CC5	1	34	1	4	12	1	28			Unknown	Unknown	Unknown	Unknown	Unknown	1	1	1	1	0	0	0	0	0	0	0	0	0	0	0	0	1	1	0	0	0	0	0	0	0	0	0	0	0	0	0	0
staramr/Saureus_1116219.3.txt/mlst.tsv:Saureus_1116219.3	saureus	85	CC5	31	4	1	4	12	1	10			Unknown	Unknown	Unknown	Unknown	Unknown	1	1	1	1	0	0	1	0	0	0	0	0	0	0	0	0	1	0	0	0	0	0	0	0	0	0	0	0	0	0	0	0
staramr/Saureus_1116220.3.txt/mlst.tsv:Saureus_1116220.3	saureus	231	CC5	1	34	1	4	12	1	28			Unknown	Unknown	Unknown	Unknown	Unknown	1	1	1	1	0	1	0	1	1	1	1	0	1	0	0	1	1	1	0	0	0	0	0	0	0	0	0	0	0	0	0	0
staramr/Saureus_1116221.3.txt/mlst.tsv:Saureus_1116221.3	saureus	5	CC5	1	4	1	4	12	1	10			Unknown	Unknown	Unknown	Unknown	Unknown	1	1	1	1	0	0	2	0	0	0	0	0	0	0	0	1	1	0	0	0	0	0	0	0	0	0	0	0	0	0	0	0
staramr/Saureus_1116222.3.txt/mlst.tsv:Saureus_1116222.3	saureus	5	CC5	1	4	1	4	12	1	10			Unknown	Unknown	Unknown	Unknown	Unknown	1	1	1	1	0	1	0	1	1	1	1	0	0	0	0	1	1	0	0	0	0	0	0	0	0	0	0	0	0	0	0	0
staramr/Saureus_1116223.3.txt/mlst.tsv:Saureus_1116223.3	saureus	5	CC5	1	4	1	4	12	1	10			Unknown	Unknown	Unknown	Unknown	Unknown	1	1	1	1	0	1	0	0	0	0	0	0	0	0	0	0	1	1	0	0	0	0	0	0	0	0	0	0	0	0	0	0
staramr/Saureus_1116224.3.txt/mlst.tsv:Saureus_1116224.3	saureus	5	CC5	1	4	1	4	12	1	10			Unknown	Unknown	Unknown	Unknown	Unknown	1	1	1	1	0	1	0	0	0	0	0	0	0	0	0	0	1	3	0	0	0	0	0	0	0	0	0	0	0	0	0	0
staramr/Saureus_1116225.3.txt/mlst.tsv:Saureus_1116225.3	saureus	5	CC5	1	4	1	4	12	1	10			Unknown	Unknown	Unknown	Unknown	Unknown	1	1	1	1	0	1	0	0	0	0	0	0	0	0	0	0	1	3	0	0	0	0	0	0	0	0	0	0	0	0	0	0
staramr/Saureus_1118959.3.txt/mlst.tsv:Saureus_1118959.3	saureus	59	CC59	19	23	15	2	19	20	15			Taiwan	Asia	Unknown	Unknown	Unknown	0	0	1	0	0	0	0	0	0	0	0	0	0	0	0	0	0	0	0	0	0	0	0	0	0	0	0	0	0	0	0	0
staramr/Saureus_1123523.3.txt/mlst.tsv:Saureus_1123523.3	saureus	80		1	3	1	14	11	51	10			Denmark	Europe	Human_clinical	Homo sapiens	Human	0	0	1	0	0	1	0	1	1	1	1	0	0	0	0	0	0	0	0	0	0	0	0	0	0	0	0	0	0	0	0	0
staramr/Saureus_1123523.6.txt/mlst.tsv:Saureus_1123523.6	saureus	-		-	-	-	-	-	-	-	1884_2000	1997	Denmark	Europe	Human_clinical	Homo sapiens	Human	0	0	0	0	0	1	0	0	0	0	0	0	0	0	0	0	0	0	0	1	0	0	0	0	0	0	0	0	0	0	0	0
staramr/Saureus_1134842.3.txt/mlst.tsv:Saureus_1134842.3	saureus	5	CC5	1	4	1	4	12	1	10			Unknown	Unknown	Human_clinical	Homo sapiens	Human	0	1	1	1	0	1	0	1	1	0	0	0	0	0	0	1	0	1	0	0	3	0	0	0	0	0	0	0	0	0	0	0
staramr/Saureus_1137129.3.txt/mlst.tsv:Saureus_1137129.3	saureus	5	CC5	1	4	1	4	12	1	10	2001_2005	2001	Switzerland	Europe	Human_clinical	Homo sapiens	Human	0	0	1	0	0	0	0	0	0	0	0	0	0	0	0	0	0	0	0	0	0	0	0	0	0	0	0	0	0	0	0	0
staramr/Saureus_1137130.3.txt/mlst.tsv:Saureus_1137130.3	saureus	-		1	3	1	~14	11	51	10	2001_2005	2002	Switzerland	Europe	Human_clinical	Homo sapiens	Human	0	0	1	0	0	1	0	1	1	0	0	0	1	0	0	0	0	0	0	1	0	0	0	0	0	0	0	0	0	0	0	0
staramr/Saureus_1137131.3.txt/mlst.tsv:Saureus_1137131.3	saureus	30	CC30	2	2	2	2	6	3	2	2001_2005	2005	Switzerland	Europe	Human_clinical	Homo sapiens	Human	0	0	1	0	0	1	0	0	0	0	0	0	0	0	0	0	0	0	0	0	0	0	0	0	0	0	0	0	0	0	0	0
staramr/Saureus_1137132.3.txt/mlst.tsv:Saureus_1137132.3	saureus	398	CC398	3	35	19	2	20	26	39	2006_2010	2008	Switzerland	Europe	Animal_clinical	Bos taurus	Animal	0	0	1	0	1	0	0	0	0	0	0	0	1	0	0	0	0	0	0	0	0	0	0	0	0	0	0	0	0	0	0	0
staramr/Saureus_1137133.3.txt/mlst.tsv:Saureus_1137133.3	saureus	239	CC8	2	3	1	1	4	4	3	1884_2000	1990	Japan	Asia	Human_clinical	Homo sapiens	Human	0	1	1	1	1	1	0	1	1	0	0	0	1	0	0	1	0	0	0	0	0	0	0	0	0	0	0	0	0	0	0	0
staramr/Saureus_1144271.3.txt/mlst.tsv:Saureus_1144271.3	saureus	772	CC1	1	1	1	1	22	1	1	2006_2010	2008	India	Asia	Human_blood	Homo sapiens	Human	0	0	1	0	0	1	0	1	1	1	1	0	0	1	0	0	0	0	0	0	0	0	0	0	0	0	0	0	0	0	0	0
staramr/Saureus_1144272.3.txt/mlst.tsv:Saureus_1144272.3	saureus	1692		4	3	1	1	11	72	430			Unknown	Unknown	Human_blood	Homo sapiens	Human	0	0	1	0	0	1	0	1	1	0	0	0	1	1	0	1	0	0	0	0	0	0	0	0	0	0	0	0	0	0	0	0
staramr/Saureus_1147034.3.txt/mlst.tsv:Saureus_1147034.3	saureus	59	CC59	19	23	15	2	19	20	15			Unknown	Unknown	Unknown	Unknown	Unknown	0	0	1	0	0	1	0	1	1	0	0	0	1	0	0	0	0	1	0	0	0	1	0	0	0	0	0	0	0	0	0	0
staramr/Saureus_1155084.3.txt/mlst.tsv:Saureus_1155084.3	saureus	398	CC398	3	35	19	2	20	26	39			Unknown	Unknown	Unknown	Unknown	Unknown	0	0	0	0	0	0	0	0	0	0	0	0	0	0	0	0	0	0	0	0	0	0	1	0	0	0	0	0	0	0	0	0
staramr/Saureus_1156994.3.txt/mlst.tsv:Saureus_1156994.3	saureus	8	CC8	3	3	1	1	4	4	3	2006_2010	2007	USA	North America	Unknown_human	Homo sapiens	Human	0	0	1	0	0	1	0	1	1	1	1	0	0	0	0	0	0	0	0	0	0	0	0	0	0	0	0	0	0	0	0	0
staramr/Saureus_1156995.3.txt/mlst.tsv:Saureus_1156995.3	saureus	8	CC8	3	3	1	1	4	4	3	2006_2010	2007	USA	North America	Unknown_human	Homo sapiens	Human	0	0	1	0	0	1	0	1	1	1	1	0	0	0	0	0	0	0	0	0	0	0	0	0	0	0	0	0	0	0	0	0
staramr/Saureus_1156996.3.txt/mlst.tsv:Saureus_1156996.3	saureus	8	CC8	3	3	1	1	4	4	3	2006_2010	2007	USA	North America	Unknown_human	Homo sapiens	Human	0	0	1	0	0	1	0	0	1	1	1	0	0	0	0	0	0	0	0	0	0	0	0	0	0	0	0	0	0	0	0	0
staramr/Saureus_1156997.3.txt/mlst.tsv:Saureus_1156997.3	saureus	8	CC8	3	3	1	1	4	4	3	2006_2010	2007	USA	North America	Unknown_human	Homo sapiens	Human	0	0	1	0	0	1	0	1	1	1	1	0	0	0	0	0	0	0	0	0	0	0	0	0	0	0	0	0	0	0	0	0
staramr/Saureus_1156998.3.txt/mlst.tsv:Saureus_1156998.3	saureus	1066	CC8	3	487	1	1	4	4	3	2006_2010	2007	USA	North America	Unknown_human	Homo sapiens	Human	0	0	0	0	0	0	1	0	0	0	0	0	0	0	0	0	0	0	0	0	0	0	0	0	0	0	0	0	0	0	0	0
staramr/Saureus_1156999.3.txt/mlst.tsv:Saureus_1156999.3	saureus	8	CC8	3	3	1	1	4	4	3	2006_2010	2007	USA	North America	Unknown_human	Homo sapiens	Human	0	0	0	0	0	1	0	1	1	1	1	0	0	0	0	0	0	0	0	0	0	0	0	0	0	0	0	0	0	0	0	0
staramr/Saureus_1157000.3.txt/mlst.tsv:Saureus_1157000.3	saureus	8	CC8	3	3	1	1	4	4	3	2006_2010	2007	USA	North America	Unknown_human	Homo sapiens	Human	0	0	1	0	0	1	0	0	1	1	1	0	0	0	0	0	0	0	0	0	0	0	0	0	0	0	0	0	0	0	0	0
staramr/Saureus_1157001.3.txt/mlst.tsv:Saureus_1157001.3	saureus	8	CC8	3	3	1	1	4	4	3	2006_2010	2007	USA	North America	Unknown_human	Homo sapiens	Human	1	0	1	0	0	1	0	1	1	1	1	0	0	0	0	0	0	0	0	0	0	0	0	0	0	0	0	0	0	0	0	0
staramr/Saureus_1157002.3.txt/mlst.tsv:Saureus_1157002.3	saureus	8	CC8	3	3	1	1	4	4	3	2006_2010	2007	USA	North America	Unknown_human	Homo sapiens	Human	0	0	1	0	0	1	0	1	1	1	1	0	0	0	0	0	0	0	0	0	0	0	0	0	0	0	0	0	0	0	0	0
staramr/Saureus_1157003.3.txt/mlst.tsv:Saureus_1157003.3	saureus	8	CC8	3	3	1	1	4	4	3	2006_2010	2007	USA	North America	Unknown_human	Homo sapiens	Human	0	0	1	0	0	1	0	1	1	1	1	0	0	0	0	0	0	0	0	0	0	0	0	0	0	0	0	0	0	0	0	0
staramr/Saureus_1157004.3.txt/mlst.tsv:Saureus_1157004.3	saureus	105	CC5	1	4	1	4	12	1	28	2001_2005	2003	USA	North America	Unknown_human	Homo sapiens	Human	1	1	1	1	0	1	0	1	1	1	1	0	0	0	0	0	0	0	0	0	0	0	0	0	0	0	0	0	0	0	0	0
staramr/Saureus_1157005.3.txt/mlst.tsv:Saureus_1157005.3	saureus	5	CC5	1	4	1	4	12	1	10	2001_2005	2003	USA	North America	Unknown_human	Homo sapiens	Human	1	2	1	2	0	1	0	0	0	0	0	0	0	0	0	0	0	0	0	0	0	0	0	0	0	0	0	0	0	0	0	0
staramr/Saureus_1157006.3.txt/mlst.tsv:Saureus_1157006.3	saureus	248	CC5	1	4	441	4	12	1	10	2001_2005	2003	USA	North America	Unknown_human	Homo sapiens	Human	1	2	1	2	0	1	0	0	0	0	0	0	0	0	0	0	0	0	0	0	0	0	0	0	0	0	0	0	0	0	0	0
staramr/Saureus_1157007.3.txt/mlst.tsv:Saureus_1157007.3	saureus	105	CC5	1	4	1	4	12	1	28	2001_2005	2003	USA	North America	Unknown_human	Homo sapiens	Human	1	1	1	1	0	1	0	1	1	1	1	0	0	0	0	0	0	0	0	0	0	0	0	0	0	0	0	0	0	0	0	0
staramr/Saureus_1157008.3.txt/mlst.tsv:Saureus_1157008.3	saureus	105	CC5	1	4	1	4	12	1	28	2001_2005	2003	USA	North America	Human_blood	Homo sapiens	Human	1	1	1	1	0	1	0	1	1	1	1	0	0	0	0	0	0	0	0	0	0	0	0	0	0	0	0	0	0	0	0	0
staramr/Saureus_1157009.3.txt/mlst.tsv:Saureus_1157009.3	saureus	105	CC5	1	4	1	4	12	1	28	2001_2005	2003	USA	North America	Unknown_human	Homo sapiens	Human	1	1	1	1	0	1	0	0	0	0	0	0	0	0	0	0	0	0	0	0	0	0	0	0	0	0	0	0	0	0	0	0
staramr/Saureus_1157010.3.txt/mlst.tsv:Saureus_1157010.3	saureus	5	CC5	1	4	1	4	12	1	10	2001_2005	2003	USA	North America	Unknown_human	Homo sapiens	Human	1	2	1	2	0	0	0	0	0	0	0	0	0	0	0	0	0	0	0	0	0	0	0	0	0	0	0	0	0	0	0	0
staramr/Saureus_1157011.3.txt/mlst.tsv:Saureus_1157011.3	saureus	105	CC5	1	4	1	4	12	1	28	2001_2005	2003	USA	North America	Unknown_human	Homo sapiens	Human	1	1	1	1	0	1	0	1	1	1	1	0	0	0	0	0	0	0	0	0	0	0	0	0	0	0	0	0	0	0	0	0
staramr/Saureus_1157012.3.txt/mlst.tsv:Saureus_1157012.3	saureus	105	CC5	1	4	1	4	12	1	28	2001_2005	2003	USA	North America	Unknown_human	Homo sapiens	Human	1	1	1	1	0	1	0	1	1	1	1	0	0	0	0	0	0	0	0	0	0	0	0	0	0	0	0	0	0	0	0	0
staramr/Saureus_1157013.3.txt/mlst.tsv:Saureus_1157013.3	saureus	5	CC5	1	4	1	4	12	1	10	2001_2005	2003	USA	North America	Unknown_human	Homo sapiens	Human	1	1	1	1	0	1	0	0	0	0	0	0	0	0	0	0	0	0	0	0	0	0	0	0	0	0	0	0	0	0	0	0
staramr/Saureus_1157014.3.txt/mlst.tsv:Saureus_1157014.3	saureus	5	CC5	1	4	1	4	12	1	10	2001_2005	2003	USA	North America	Unknown_human	Homo sapiens	Human	1	1	1	1	0	1	0	0	0	0	0	0	0	0	0	0	0	0	0	0	0	0	0	0	0	0	0	0	0	0	0	0
staramr/Saureus_1157015.3.txt/mlst.tsv:Saureus_1157015.3	saureus	105	CC5	1	4	1	4	12	1	28	2001_2005	2003	USA	North America	Unknown_human	Homo sapiens	Human	1	2	1	2	0	1	0	1	1	1	1	0	0	0	0	0	0	0	0	0	0	0	0	0	0	0	0	0	0	0	0	0
staramr/Saureus_1157016.3.txt/mlst.tsv:Saureus_1157016.3	saureus	609	CC8	3	3	1	58	4	4	3	2001_2005	2003	USA	North America	Unknown_human	Homo sapiens	Human	1	0	1	0	1	1	0	0	0	0	0	0	0	0	0	1	0	0	0	0	0	0	0	0	0	0	0	0	0	0	0	0
staramr/Saureus_1157017.3.txt/mlst.tsv:Saureus_1157017.3	saureus	5	CC5	1	4	1	4	12	1	10	2001_2005	2004	USA	North America	Unknown_human	Homo sapiens	Human	1	2	1	2	0	1	0	0	0	0	0	0	0	0	0	0	0	0	0	0	0	0	0	0	0	0	0	0	0	0	0	0
staramr/Saureus_1157018.3.txt/mlst.tsv:Saureus_1157018.3	saureus	188	CC1	3	1	1	8	1	1	1	2001_2005	2003	USA	North America	Unknown_human	Homo sapiens	Human	0	0	0	0	0	1	0	0	0	0	0	0	0	0	0	0	0	0	0	0	0	0	0	0	0	0	0	0	0	0	0	0
staramr/Saureus_1157019.3.txt/mlst.tsv:Saureus_1157019.3	saureus	105	CC5	1	4	1	4	12	1	28	2001_2005	2003	USA	North America	Unknown_human	Homo sapiens	Human	1	1	1	1	0	1	0	0	0	0	0	0	0	0	0	0	0	0	0	0	0	0	0	0	0	0	0	0	0	0	0	0
staramr/Saureus_1157020.3.txt/mlst.tsv:Saureus_1157020.3	saureus	105	CC5	1	4	1	4	12	1	28	2001_2005	2003	USA	North America	Unknown_human	Homo sapiens	Human	1	1	1	1	0	1	0	1	1	1	1	0	0	0	0	0	0	0	0	0	0	0	0	0	0	0	0	0	0	0	0	0
staramr/Saureus_1157021.3.txt/mlst.tsv:Saureus_1157021.3	saureus	105	CC5	1	4	1	4	12	1	28	2001_2005	2003	USA	North America	Unknown_human	Homo sapiens	Human	1	3	1	3	0	0	0	0	0	0	0	0	0	0	0	0	0	0	0	0	0	0	0	0	0	0	0	0	0	0	0	0
staramr/Saureus_1157022.3.txt/mlst.tsv:Saureus_1157022.3	saureus	5	CC5	1	4	1	4	12	1	10	2001_2005	2003	USA	North America	Unknown_human	Homo sapiens	Human	1	2	1	2	0	1	0	0	0	0	0	0	0	0	0	1	0	0	0	0	0	0	0	0	0	0	0	0	0	0	0	0
staramr/Saureus_1157023.3.txt/mlst.tsv:Saureus_1157023.3	saureus	5	CC5	1	4	1	4	12	1	10	2001_2005	2003	USA	North America	Unknown_human	Homo sapiens	Human	1	2	1	2	0	1	0	0	0	0	0	0	0	0	0	0	0	0	0	0	0	0	0	0	0	0	0	0	0	0	0	0
staramr/Saureus_1157024.3.txt/mlst.tsv:Saureus_1157024.3	saureus	609	CC8	3	3	1	58	4	4	3	2001_2005	2003	USA	North America	Unknown_human	Homo sapiens	Human	0	0	1	0	1	1	1	0	0	0	0	0	0	0	0	0	0	0	0	0	0	0	0	0	0	0	0	0	0	0	0	0
staramr/Saureus_1157025.3.txt/mlst.tsv:Saureus_1157025.3	saureus	5	CC5	1	4	1	4	12	1	10	2001_2005	2003	USA	North America	Unknown_human	Homo sapiens	Human	1	1	1	1	0	1	0	0	0	0	0	0	0	0	0	0	0	0	0	0	0	0	0	0	0	0	0	0	0	0	0	0
staramr/Saureus_1157026.3.txt/mlst.tsv:Saureus_1157026.3	saureus	5	CC5	1	4	1	4	12	1	10	2001_2005	2003	USA	North America	Unknown_human	Homo sapiens	Human	1	2	1	2	0	1	0	0	0	0	0	0	0	0	0	0	0	0	0	0	0	0	0	0	0	0	0	0	0	0	0	0
staramr/Saureus_1157027.3.txt/mlst.tsv:Saureus_1157027.3	saureus	5	CC5	1	4	1	4	12	1	10	2001_2005	2003	USA	North America	Unknown_human	Homo sapiens	Human	1	2	1	2	0	1	0	0	0	0	0	0	0	0	0	0	0	0	0	0	0	0	0	0	0	0	0	0	0	0	0	0
staramr/Saureus_1157028.3.txt/mlst.tsv:Saureus_1157028.3	saureus	30	CC30	2	2	2	2	6	3	2	2001_2005	2003	USA	North America	Unknown_human	Homo sapiens	Human	0	1	0	1	0	0	0	0	0	0	0	0	0	0	0	0	0	0	0	0	0	0	0	1	0	0	0	0	0	0	0	0
staramr/Saureus_1157029.3.txt/mlst.tsv:Saureus_1157029.3	saureus	5	CC5	1	4	1	4	12	1	10	2001_2005	2003	USA	North America	Unknown_human	Homo sapiens	Human	1	1	1	1	0	1	0	0	0	0	0	0	0	0	0	0	0	0	0	0	0	0	0	0	0	0	0	0	0	0	0	0
staramr/Saureus_1157030.3.txt/mlst.tsv:Saureus_1157030.3	saureus	231	CC5	1	34	1	4	12	1	28	2001_2005	2003	USA	North America	Unknown_human	Homo sapiens	Human	1	1	1	1	0	1	0	0	0	0	0	0	0	0	0	0	0	0	0	0	0	0	0	0	0	0	0	0	0	0	0	0
staramr/Saureus_1157031.3.txt/mlst.tsv:Saureus_1157031.3	saureus	5	CC5	1	4	1	4	12	1	10	2001_2005	2003	USA	North America	Unknown_human	Homo sapiens	Human	1	2	1	2	0	1	0	0	0	0	0	0	0	0	0	0	0	0	0	0	0	0	0	0	0	0	0	0	0	0	0	0
staramr/Saureus_1157032.3.txt/mlst.tsv:Saureus_1157032.3	saureus	609	CC8	3	3	1	58	4	4	3	2001_2005	2003	USA	North America	Unknown_human	Homo sapiens	Human	1	0	1	0	1	1	0	0	0	0	0	0	0	0	0	1	0	0	0	0	0	0	0	0	0	0	0	0	0	0	0	0
staramr/Saureus_1157033.3.txt/mlst.tsv:Saureus_1157033.3	saureus	496	CC5	63	4	1	4	12	1	28	2001_2005	2003	USA	North America	Unknown_human	Homo sapiens	Human	1	2	1	2	0	1	0	0	0	0	0	0	0	0	0	1	0	0	0	0	0	0	0	0	0	0	0	0	0	0	0	0
staramr/Saureus_1157034.3.txt/mlst.tsv:Saureus_1157034.3	saureus	105	CC5	1	4	1	4	12	1	28	2001_2005	2003	USA	North America	Unknown_human	Homo sapiens	Human	1	2	1	2	0	1	0	0	0	0	0	0	0	0	0	0	0	0	0	0	0	0	0	0	0	0	0	0	0	0	0	0
staramr/Saureus_1157035.3.txt/mlst.tsv:Saureus_1157035.3	saureus	5	CC5	1	4	1	4	12	1	10	2001_2005	2003	USA	North America	Human_blood	Homo sapiens	Human	0	0	0	0	0	1	0	0	0	0	0	0	0	0	0	0	0	0	0	0	0	0	0	0	0	0	0	0	0	0	0	0
staramr/Saureus_1157036.3.txt/mlst.tsv:Saureus_1157036.3	saureus	5	CC5	1	4	1	4	12	1	10	2006_2010	2010	Unknown	Unknown	Human_blood	Homo sapiens	Human	0	1	1	1	0	1	0	0	0	0	0	0	0	0	0	0	0	0	0	0	0	0	0	0	0	0	0	0	0	0	0	0
staramr/Saureus_1157037.3.txt/mlst.tsv:Saureus_1157037.3	saureus	5	CC5	1	4	1	4	12	1	10	2006_2010	2010	Unknown	Unknown	Human_blood	Homo sapiens	Human	0	1	1	1	0	1	0	0	0	0	0	0	0	0	0	0	0	0	0	0	0	0	0	0	0	0	0	0	0	0	0	0
staramr/Saureus_1157038.3.txt/mlst.tsv:Saureus_1157038.3	saureus	5	CC5	1	4	1	4	12	1	10	2006_2010	2010	Unknown	Unknown	Human_clinical	Homo sapiens	Human	0	1	1	1	0	1	0	0	0	0	0	0	0	0	0	0	0	0	0	0	0	0	0	0	0	0	0	0	0	0	0	0
staramr/Saureus_1157039.3.txt/mlst.tsv:Saureus_1157039.3	saureus	5	CC5	1	4	1	4	12	1	10	2006_2010	2010	Unknown	Unknown	vertebral_body	Homo sapiens	Human	0	4	1	4	0	1	0	0	0	0	0	0	0	0	0	0	0	0	0	0	0	0	0	0	0	0	0	0	0	0	0	0
staramr/Saureus_1158461.3.txt/mlst.tsv:Saureus_1158461.3	saureus	5	CC5	1	4	1	4	12	1	10	2001_2005	2004	USA	North America	Human_blood	Homo sapiens	Human	1	2	1	2	0	0	0	0	0	0	0	0	0	0	0	0	0	0	0	0	0	0	0	0	0	0	0	0	0	0	0	0
staramr/Saureus_1158462.3.txt/mlst.tsv:Saureus_1158462.3	saureus	105	CC5	1	4	1	4	12	1	28	2001_2005	2004	USA	North America	Human_blood	Homo sapiens	Human	1	2	1	2	0	1	0	1	1	1	1	0	0	0	0	0	0	0	0	0	0	0	0	0	0	0	0	0	0	0	0	0
staramr/Saureus_1158463.3.txt/mlst.tsv:Saureus_1158463.3	saureus	105	CC5	1	4	1	4	12	1	28	2001_2005	2004	USA	North America	Human_clinical	Homo sapiens	Human	1	1	1	1	0	1	0	1	1	1	1	0	0	0	0	0	0	0	0	0	0	0	0	0	0	0	0	0	0	0	0	0
staramr/Saureus_1158464.3.txt/mlst.tsv:Saureus_1158464.3	saureus	105	CC5	1	4	1	4	12	1	28	2001_2005	2004	USA	North America	Human_clinical	Homo sapiens	Human	1	2	1	2	0	1	0	0	0	0	0	0	0	0	0	0	0	0	0	0	0	0	0	0	0	0	0	0	0	0	0	0
staramr/Saureus_1158465.3.txt/mlst.tsv:Saureus_1158465.3	saureus	609	CC8	3	3	1	58	4	4	3	2001_2005	2004	USA	North America	Human_blood	Homo sapiens	Human	1	0	1	0	1	1	1	0	0	0	0	0	0	0	0	1	0	0	0	0	0	0	0	0	0	0	0	0	0	0	0	0
staramr/Saureus_1158466.3.txt/mlst.tsv:Saureus_1158466.3	saureus	5	CC5	1	4	1	4	12	1	10	2001_2005	2004	USA	North America	Human_blood	Homo sapiens	Human	1	2	1	2	0	1	0	0	0	0	0	0	0	0	0	0	0	0	0	0	0	0	0	0	0	0	0	0	0	0	0	0
staramr/Saureus_1158467.3.txt/mlst.tsv:Saureus_1158467.3	saureus	5	CC5	1	4	1	4	12	1	10	2001_2005	2004	USA	North America	Human_blood	Homo sapiens	Human	1	3	1	3	0	0	0	0	0	0	0	0	0	0	0	0	0	0	0	0	0	0	0	0	0	0	0	0	0	0	0	0
staramr/Saureus_1158468.3.txt/mlst.tsv:Saureus_1158468.3	saureus	5	CC5	1	4	1	4	12	1	10	2001_2005	2004	USA	North America	Human_clinical	Homo sapiens	Human	1	3	1	3	1	1	1	0	0	0	0	0	0	0	0	0	0	0	0	0	0	0	0	0	0	0	0	0	0	0	0	0
staramr/Saureus_1158469.3.txt/mlst.tsv:Saureus_1158469.3	saureus	105	CC5	1	4	1	4	12	1	28	2001_2005	2004	USA	North America	Human_blood	Homo sapiens	Human	1	1	1	1	0	1	0	1	1	1	1	0	0	0	0	0	0	0	0	0	0	0	0	0	0	0	0	0	0	0	0	0
staramr/Saureus_1158470.3.txt/mlst.tsv:Saureus_1158470.3	saureus	105	CC5	1	4	1	4	12	1	28	2001_2005	2004	USA	North America	Human_blood	Homo sapiens	Human	1	1	1	1	0	1	0	1	1	1	1	0	0	0	0	0	0	0	0	0	0	0	0	0	0	0	0	0	0	0	0	0
staramr/Saureus_1158471.3.txt/mlst.tsv:Saureus_1158471.3	saureus	5	CC5	1	4	1	4	12	1	10	2001_2005	2004	USA	North America	Human_clinical	Homo sapiens	Human	0	3	1	3	0	1	0	0	0	0	0	0	0	0	0	0	0	0	0	0	0	0	0	0	0	0	0	0	0	0	0	0
staramr/Saureus_1158472.3.txt/mlst.tsv:Saureus_1158472.3	saureus	105	CC5	1	4	1	4	12	1	28	2001_2005	2004	USA	North America	Human_clinical	Homo sapiens	Human	1	2	1	2	0	1	0	0	0	0	0	0	0	0	0	0	0	0	0	0	0	0	0	0	0	0	0	0	0	0	0	0
staramr/Saureus_1158473.3.txt/mlst.tsv:Saureus_1158473.3	saureus	248	CC5	1	4	441	4	12	1	10	2001_2005	2004	USA	North America	Human_clinical	Homo sapiens	Human	1	3	1	3	0	1	0	0	0	0	0	0	0	0	0	0	0	0	0	0	0	0	0	0	0	0	0	0	0	0	0	0
staramr/Saureus_1158474.3.txt/mlst.tsv:Saureus_1158474.3	saureus	5	CC5	1	4	1	4	12	1	10	2001_2005	2004	USA	North America	Human_clinical	Homo sapiens	Human	1	2	1	2	0	1	0	0	0	0	0	0	0	0	0	0	0	0	0	0	0	0	0	0	0	0	0	0	0	0	0	0
staramr/Saureus_1158475.3.txt/mlst.tsv:Saureus_1158475.3	saureus	105	CC5	1	4	1	4	12	1	28	2001_2005	2004	USA	North America	Human_blood	Homo sapiens	Human	1	1	1	1	0	1	0	1	1	1	1	0	0	0	0	0	0	0	0	0	0	0	0	0	0	0	0	0	0	0	0	0
staramr/Saureus_1158476.3.txt/mlst.tsv:Saureus_1158476.3	saureus	1618	CC5	1	490	1	4	12	1	10	2001_2005	2004	USA	North America	Human_blood	Homo sapiens	Human	1	2	1	2	0	1	0	0	0	0	0	0	0	0	0	0	0	0	0	0	0	0	0	0	0	0	0	0	0	0	0	0
staramr/Saureus_1158477.3.txt/mlst.tsv:Saureus_1158477.3	saureus	1613	CC5	1	489	1	8	12	4	10	2001_2005	2004	USA	North America	Human_clinical	Homo sapiens	Human	0	0	1	0	1	1	0	0	0	0	0	0	0	0	0	0	0	0	0	0	0	0	0	0	0	0	0	0	0	0	0	0
staramr/Saureus_1158478.3.txt/mlst.tsv:Saureus_1158478.3	saureus	5	CC5	1	4	1	4	12	1	10	2001_2005	2004	USA	North America	Human_blood	Homo sapiens	Human	1	2	1	2	0	1	0	0	0	0	0	0	0	0	0	0	0	0	0	0	0	0	0	0	0	0	0	0	0	0	0	0
staramr/Saureus_1158479.3.txt/mlst.tsv:Saureus_1158479.3	saureus	5	CC5	1	4	1	4	12	1	10	2001_2005	2004	USA	North America	Human_blood	Homo sapiens	Human	1	3	1	3	0	0	0	0	0	0	0	0	0	0	0	0	0	0	0	0	0	0	0	0	0	0	0	0	0	0	0	0
staramr/Saureus_1158480.3.txt/mlst.tsv:Saureus_1158480.3	saureus	225	CC5	1	4	1	4	12	25	10	2001_2005	2004	USA	North America	Human_blood	Homo sapiens	Human	1	2	1	2	0	1	0	0	0	0	0	0	0	0	0	0	0	0	0	0	0	0	0	0	0	0	0	0	0	0	0	0
staramr/Saureus_1158481.3.txt/mlst.tsv:Saureus_1158481.3	saureus	5	CC5	1	4	1	4	12	1	10	2001_2005	2004	USA	North America	Human_clinical	Homo sapiens	Human	1	4	1	4	0	1	0	0	0	0	0	0	0	0	0	0	0	0	0	0	0	0	0	0	0	0	0	0	0	0	0	0
staramr/Saureus_1158482.3.txt/mlst.tsv:Saureus_1158482.3	saureus	5	CC5	1	4	1	4	12	1	10	2001_2005	2004	USA	North America	Human_blood	Homo sapiens	Human	1	2	1	2	0	1	0	0	0	0	0	0	0	0	0	0	0	0	0	0	0	0	0	0	0	0	0	0	0	0	0	0
staramr/Saureus_1158483.3.txt/mlst.tsv:Saureus_1158483.3	saureus	1618	CC5	1	490	1	4	12	1	10	2001_2005	2004	USA	North America	Human_blood	Homo sapiens	Human	1	2	1	2	0	1	0	0	0	0	0	0	0	0	0	0	0	0	0	0	0	0	0	0	0	0	0	0	0	0	0	0
staramr/Saureus_1158484.3.txt/mlst.tsv:Saureus_1158484.3	saureus	5	CC5	1	4	1	4	12	1	10	2001_2005	2004	USA	North America	Human_blood	Homo sapiens	Human	1	2	1	2	0	1	0	0	0	0	0	0	0	0	0	0	0	0	0	0	0	0	0	0	0	0	0	0	0	0	0	0
staramr/Saureus_1158485.3.txt/mlst.tsv:Saureus_1158485.3	saureus	45	CC45	10	14	8	6	10	3	2	2001_2005	2004	USA	North America	Human_clinical	Homo sapiens	Human	1	1	1	1	0	1	0	0	0	0	0	0	0	0	0	0	0	0	0	0	0	0	0	0	0	0	0	0	0	0	0	0
staramr/Saureus_1158486.3.txt/mlst.tsv:Saureus_1158486.3	saureus	5	CC5	1	4	1	4	12	1	10	2001_2005	2004	USA	North America	Human_blood	Homo sapiens	Human	1	2	1	2	0	0	0	0	0	0	0	0	0	0	0	0	0	0	0	0	0	0	0	0	0	0	0	0	0	0	0	0
staramr/Saureus_1158487.3.txt/mlst.tsv:Saureus_1158487.3	saureus	5	CC5	1	4	1	4	12	1	10	2001_2005	2004	USA	North America	Human_clinical	Homo sapiens	Human	0	4	1	4	0	1	0	0	0	0	0	0	0	0	0	0	0	0	0	0	0	0	0	0	0	0	0	0	0	0	0	0
staramr/Saureus_1158488.3.txt/mlst.tsv:Saureus_1158488.3	saureus	5	CC5	1	4	1	4	12	1	10	2001_2005	2004	USA	North America	Human_blood	Homo sapiens	Human	1	2	1	2	0	1	0	0	0	0	0	0	0	0	0	0	0	0	0	0	0	0	0	0	0	0	0	0	0	0	0	0
staramr/Saureus_1158489.3.txt/mlst.tsv:Saureus_1158489.3	saureus	5	CC5	1	4	1	4	12	1	10	2001_2005	2004	USA	North America	Human_blood	Homo sapiens	Human	1	2	1	2	0	0	0	0	0	0	0	0	0	0	0	0	0	0	0	0	0	0	0	0	0	0	0	0	0	0	0	0
staramr/Saureus_1158490.3.txt/mlst.tsv:Saureus_1158490.3	saureus	5	CC5	1	4	1	4	12	1	10	2001_2005	2004	USA	North America	Human_blood	Homo sapiens	Human	1	2	1	2	0	1	0	0	0	0	0	0	0	0	0	0	0	0	0	0	0	0	0	0	0	0	0	0	0	0	0	0
staramr/Saureus_1158491.3.txt/mlst.tsv:Saureus_1158491.3	saureus	105	CC5	1	4	1	4	12	1	28	2001_2005	2004	USA	North America	Human_blood	Homo sapiens	Human	0	1	1	1	0	1	0	0	0	0	0	0	0	0	0	0	0	0	0	0	0	0	0	0	0	0	0	0	0	0	0	0
staramr/Saureus_1158492.3.txt/mlst.tsv:Saureus_1158492.3	saureus	5	CC5	1	4	1	4	12	1	10	2001_2005	2004	USA	North America	Human_blood	Homo sapiens	Human	1	2	1	2	0	0	0	0	0	0	0	0	0	0	0	0	0	0	0	0	0	0	0	0	0	0	0	0	0	0	0	0
staramr/Saureus_1158493.3.txt/mlst.tsv:Saureus_1158493.3	saureus	5	CC5	1	4	1	4	12	1	10	2001_2005	2004	USA	North America	Human_clinical	Homo sapiens	Human	1	1	1	1	0	1	0	0	0	0	0	0	0	0	0	0	0	0	0	0	0	0	0	0	0	0	0	0	0	0	0	0
staramr/Saureus_1158494.3.txt/mlst.tsv:Saureus_1158494.3	saureus	5	CC5	1	4	1	4	12	1	10	2001_2005	2004	USA	North America	Human_blood	Homo sapiens	Human	1	1	1	2	0	1	1	1	1	1	1	0	0	0	0	0	0	0	0	0	0	0	0	0	0	0	0	0	0	0	0	0
staramr/Saureus_1158495.3.txt/mlst.tsv:Saureus_1158495.3	saureus	609	CC8	3	3	1	58	4	4	3	2001_2005	2004	USA	North America	Human_blood	Homo sapiens	Human	1	0	1	0	1	2	1	0	0	0	0	0	0	0	0	1	0	0	0	0	0	0	0	0	0	0	0	0	0	0	0	0
staramr/Saureus_1158496.3.txt/mlst.tsv:Saureus_1158496.3	saureus	5	CC5	1	4	1	4	12	1	10	2001_2005	2004	USA	North America	Human_blood	Homo sapiens	Human	1	2	1	2	0	1	0	0	0	0	0	0	0	0	0	0	0	0	0	0	0	0	0	0	0	0	0	0	0	0	0	0
staramr/Saureus_1158497.3.txt/mlst.tsv:Saureus_1158497.3	saureus	5	CC5	1	4	1	4	12	1	10	2001_2005	2004	USA	North America	Human_blood	Homo sapiens	Human	1	2	1	2	0	1	0	0	0	0	0	0	0	0	0	0	0	0	0	0	0	0	0	0	0	0	0	0	0	0	0	0
staramr/Saureus_1158498.3.txt/mlst.tsv:Saureus_1158498.3	saureus	231	CC5	1	34	1	4	12	1	28	2001_2005	2004	USA	North America	Human_clinical	Homo sapiens	Human	1	2	1	2	0	1	0	0	0	0	0	0	0	0	0	0	0	0	0	0	0	0	0	0	0	0	0	0	0	0	0	0
staramr/Saureus_1158499.3.txt/mlst.tsv:Saureus_1158499.3	saureus	105	CC5	1	4	1	4	12	1	28	2001_2005	2004	USA	North America	Human_blood	Homo sapiens	Human	1	1	1	1	0	1	0	1	1	1	1	0	0	0	0	0	0	0	0	0	0	0	0	0	0	0	0	0	0	0	0	0
staramr/Saureus_1158500.3.txt/mlst.tsv:Saureus_1158500.3	saureus	5	CC5	1	4	1	4	12	1	10	2001_2005	2004	USA	North America	Human_blood	Homo sapiens	Human	1	2	1	2	0	0	0	0	0	0	0	0	0	0	0	0	0	0	0	0	0	0	0	0	0	0	0	0	0	0	0	0
staramr/Saureus_1158501.3.txt/mlst.tsv:Saureus_1158501.3	saureus	5	CC5	1	4	1	4	12	1	10	2001_2005	2004	USA	North America	Human_clinical	Homo sapiens	Human	1	2	1	2	0	1	1	1	1	1	1	0	0	0	0	0	0	0	0	0	0	0	0	0	0	0	0	0	0	0	0	0
staramr/Saureus_1158502.3.txt/mlst.tsv:Saureus_1158502.3	saureus	5	CC5	1	4	1	4	12	1	10	2001_2005	2004	USA	North America	Human_blood	Homo sapiens	Human	1	1	1	1	0	1	0	0	0	0	0	0	0	0	0	0	0	0	0	0	0	0	0	0	0	0	0	0	0	0	0	0
staramr/Saureus_1158503.3.txt/mlst.tsv:Saureus_1158503.3	saureus	5	CC5	1	4	1	4	12	1	10	2001_2005	2004	USA	North America	Human_blood	Homo sapiens	Human	1	2	1	2	0	1	0	0	0	0	0	0	0	0	0	0	0	0	0	0	0	0	0	0	0	0	0	0	0	0	0	0
staramr/Saureus_1158504.3.txt/mlst.tsv:Saureus_1158504.3	saureus	5	CC5	1	4	1	4	12	1	10	2001_2005	2004	USA	North America	Human_blood	Homo sapiens	Human	1	3	1	3	0	0	0	0	0	0	0	0	0	0	0	0	0	0	0	0	0	0	0	0	0	0	0	0	0	0	0	0
staramr/Saureus_1158505.3.txt/mlst.tsv:Saureus_1158505.3	saureus	105	CC5	1	4	1	4	12	1	28	2001_2005	2005	USA	North America	Human_clinical	Homo sapiens	Human	1	1	1	2	0	1	0	1	1	1	1	0	0	0	0	0	0	0	0	0	0	0	0	0	0	0	0	0	0	0	0	0
staramr/Saureus_1158506.3.txt/mlst.tsv:Saureus_1158506.3	saureus	5	CC5	1	4	1	4	12	1	10	2001_2005	2004	USA	North America	Human_blood	Homo sapiens	Human	1	2	1	2	0	1	0	0	0	0	0	0	0	0	0	0	0	0	0	0	0	0	0	0	0	0	0	0	0	0	0	0
staramr/Saureus_1158507.3.txt/mlst.tsv:Saureus_1158507.3	saureus	105	CC5	1	4	1	4	12	1	28	2001_2005	2003	USA	North America	Unknown_human	Homo sapiens	Human	1	2	1	2	0	1	0	0	0	0	0	0	0	0	0	0	0	0	0	0	0	0	0	0	0	0	0	0	0	0	0	0
staramr/Saureus_1158508.3.txt/mlst.tsv:Saureus_1158508.3	saureus	8	CC8	3	3	1	1	4	4	3	2001_2005	2003	USA	North America	Human_clinical	Homo sapiens	Human	0	0	1	0	0	1	1	0	0	0	0	0	0	0	0	1	0	0	0	0	0	0	0	0	0	0	0	0	0	0	0	0
staramr/Saureus_1158509.3.txt/mlst.tsv:Saureus_1158509.3	saureus	105	CC5	1	4	1	4	12	1	28	2001_2005	2003	USA	North America	Human_blood	Homo sapiens	Human	1	1	1	1	0	1	0	1	1	1	1	0	0	0	0	0	0	0	0	0	0	0	0	0	0	0	0	0	0	0	0	0
staramr/Saureus_1158510.3.txt/mlst.tsv:Saureus_1158510.3	saureus	5	CC5	1	4	1	4	12	1	10	2001_2005	2003	USA	North America	Human_clinical	Homo sapiens	Human	1	2	1	2	0	0	0	0	0	0	0	0	0	0	0	0	0	0	0	0	0	0	0	0	0	0	0	0	0	0	0	0
staramr/Saureus_1158511.3.txt/mlst.tsv:Saureus_1158511.3	saureus	105	CC5	1	4	1	4	12	1	28	2001_2005	2003	USA	North America	Human_blood	Homo sapiens	Human	1	2	1	2	0	1	0	1	1	1	1	0	0	0	0	0	0	0	0	0	0	0	0	0	0	0	0	0	0	0	0	0
staramr/Saureus_1158512.3.txt/mlst.tsv:Saureus_1158512.3	saureus	5	CC5	1	4	1	4	12	1	10	2001_2005	2003	USA	North America	Human_blood	Homo sapiens	Human	1	1	1	1	0	1	0	0	0	0	0	0	0	0	0	0	0	0	0	0	0	0	0	0	0	0	0	0	0	0	0	0
staramr/Saureus_1158513.3.txt/mlst.tsv:Saureus_1158513.3	saureus	5	CC5	1	4	1	4	12	1	10	2001_2005	2003	USA	North America	Human_blood	Homo sapiens	Human	0	2	1	2	0	1	0	0	0	0	0	0	0	0	0	0	0	0	0	0	0	0	0	0	0	0	0	0	0	0	0	0
staramr/Saureus_1158514.3.txt/mlst.tsv:Saureus_1158514.3	saureus	105	CC5	1	4	1	4	12	1	28	2001_2005	2003	USA	North America	Human_blood	Homo sapiens	Human	1	1	1	1	0	1	0	1	1	1	1	0	0	0	0	0	0	0	0	0	0	0	0	0	0	0	0	0	0	0	0	0
staramr/Saureus_1158515.3.txt/mlst.tsv:Saureus_1158515.3	saureus	5	CC5	1	4	1	4	12	1	10	2001_2005	2003	USA	North America	Human_blood	Homo sapiens	Human	1	1	1	1	0	1	0	0	0	0	0	0	0	0	0	0	0	0	0	0	0	0	0	0	0	0	0	0	0	0	0	0
staramr/Saureus_1158516.3.txt/mlst.tsv:Saureus_1158516.3	saureus	5	CC5	1	4	1	4	12	1	10	2001_2005	2003	USA	North America	Human_blood	Homo sapiens	Human	1	2	1	2	0	1	0	0	0	0	0	0	0	0	0	0	0	0	0	0	0	0	0	0	0	0	0	0	0	0	0	0
staramr/Saureus_1158517.3.txt/mlst.tsv:Saureus_1158517.3	saureus	5	CC5	1	4	1	4	12	1	10	2001_2005	2003	USA	North America	Human_blood	Homo sapiens	Human	1	2	1	2	0	1	1	1	1	1	1	0	0	0	0	0	0	0	0	0	0	0	0	0	0	0	0	0	0	0	0	0
staramr/Saureus_1158518.3.txt/mlst.tsv:Saureus_1158518.3	saureus	5	CC5	1	4	1	4	12	1	10	2001_2005	2003	USA	North America	Human_blood	Homo sapiens	Human	1	2	1	2	0	1	0	0	0	0	0	0	0	0	0	0	0	0	0	0	0	0	0	0	0	0	0	0	0	0	0	0
staramr/Saureus_1158520.3.txt/mlst.tsv:Saureus_1158520.3	saureus	105	CC5	1	4	1	4	12	1	28	2001_2005	2003	USA	North America	Human_blood	Homo sapiens	Human	1	2	1	2	0	1	0	1	1	1	1	0	0	0	0	0	0	0	0	0	0	0	0	0	0	0	0	0	0	0	0	0
staramr/Saureus_1158521.3.txt/mlst.tsv:Saureus_1158521.3	saureus	5	CC5	1	4	1	4	12	1	10	2001_2005	2003	USA	North America	Human_blood	Homo sapiens	Human	1	1	1	1	0	1	0	1	1	1	1	0	0	0	0	0	0	0	0	0	0	0	0	0	0	0	0	0	0	0	0	0
staramr/Saureus_1158522.3.txt/mlst.tsv:Saureus_1158522.3	saureus	105	CC5	1	4	1	4	12	1	28	2001_2005	2003	USA	North America	Human_clinical	Homo sapiens	Human	1	2	1	2	0	1	0	1	1	1	1	0	0	0	0	0	0	0	0	0	0	0	0	0	0	0	0	0	0	0	0	0
staramr/Saureus_1158523.3.txt/mlst.tsv:Saureus_1158523.3	saureus	105	CC5	1	4	1	4	12	1	28	2001_2005	2003	USA	North America	Human_blood	Homo sapiens	Human	1	2	1	2	0	1	0	1	1	1	1	0	0	0	0	0	0	0	0	0	0	0	0	0	0	0	0	0	0	0	0	0
staramr/Saureus_1158524.3.txt/mlst.tsv:Saureus_1158524.3	saureus	5	CC5	1	4	1	4	12	1	10	2001_2005	2003	USA	North America	Human_blood	Homo sapiens	Human	1	1	1	1	0	1	1	0	0	0	0	0	0	0	0	0	0	0	0	0	0	0	0	0	0	0	0	0	0	0	0	0
staramr/Saureus_1158525.3.txt/mlst.tsv:Saureus_1158525.3	saureus	5	CC5	1	4	1	4	12	1	10	2001_2005	2003	USA	North America	Human_blood	Homo sapiens	Human	1	2	1	2	0	1	0	0	0	0	0	0	0	0	0	0	0	0	0	0	0	0	0	0	0	0	0	0	0	0	0	0
staramr/Saureus_1158526.3.txt/mlst.tsv:Saureus_1158526.3	saureus	5	CC5	1	4	1	4	12	1	10	2001_2005	2003	USA	North America	Human_blood	Homo sapiens	Human	1	2	1	2	0	1	0	0	0	0	0	0	0	0	0	0	0	0	0	0	0	0	0	0	0	0	0	0	0	0	0	0
staramr/Saureus_1158527.3.txt/mlst.tsv:Saureus_1158527.3	saureus	5	CC5	1	4	1	4	12	1	10	2001_2005	2003	USA	North America	Human_blood	Homo sapiens	Human	1	2	1	2	0	1	0	0	0	0	0	0	0	0	0	0	0	0	0	0	0	0	0	0	0	0	0	0	0	0	0	0
staramr/Saureus_1158528.3.txt/mlst.tsv:Saureus_1158528.3	saureus	105	CC5	1	4	1	4	12	1	28	2001_2005	2003	USA	North America	Human_blood	Homo sapiens	Human	1	1	1	1	0	1	0	1	1	1	1	0	0	0	0	0	0	0	0	0	0	0	0	0	0	0	0	0	0	0	0	0
staramr/Saureus_1158529.3.txt/mlst.tsv:Saureus_1158529.3	saureus	1591	CC15	13	13	1	1	12	367	13	2001_2005	2003	USA	North America	Human_blood	Homo sapiens	Human	0	0	0	0	0	1	1	0	0	0	0	0	1	0	0	0	0	0	0	0	0	0	0	0	0	0	0	0	0	0	0	0
staramr/Saureus_1158530.3.txt/mlst.tsv:Saureus_1158530.3	saureus	609	CC8	3	3	1	58	4	4	3	2001_2005	2003	USA	North America	Human_blood	Homo sapiens	Human	1	0	1	0	1	1	1	0	0	0	0	0	0	0	0	0	0	0	0	0	0	0	0	0	0	0	0	0	0	0	0	0
staramr/Saureus_1158531.3.txt/mlst.tsv:Saureus_1158531.3	saureus	5	CC5	1	4	1	4	12	1	10	2001_2005	2003	USA	North America	Human_blood	Homo sapiens	Human	1	2	1	2	0	1	0	0	0	0	0	0	0	0	0	0	0	0	0	0	0	0	0	0	0	0	0	0	0	0	0	0
staramr/Saureus_1158533.3.txt/mlst.tsv:Saureus_1158533.3	saureus	5	CC5	1	4	1	4	12	1	10	2001_2005	2003	USA	North America	Human_blood	Homo sapiens	Human	1	2	1	2	1	1	1	0	0	0	0	0	0	0	0	0	0	0	0	0	0	0	0	0	0	0	0	0	0	0	0	0
staramr/Saureus_1158534.3.txt/mlst.tsv:Saureus_1158534.3	saureus	36	CC30	2	2	2	2	3	3	2	2001_2005	2003	USA	North America	Human_blood	Homo sapiens	Human	0	2	1	2	0	1	0	0	0	0	0	0	0	0	0	0	0	0	0	0	0	0	0	0	0	0	0	0	0	0	0	0
staramr/Saureus_1158535.3.txt/mlst.tsv:Saureus_1158535.3	saureus	5	CC5	1	4	1	4	12	1	10	2001_2005	2004	USA	North America	Human_blood	Homo sapiens	Human	1	3	1	3	0	1	0	0	0	0	0	0	0	0	0	0	0	0	0	0	0	0	0	0	0	0	0	0	0	0	0	0
staramr/Saureus_1158536.3.txt/mlst.tsv:Saureus_1158536.3	saureus	105	CC5	1	4	1	4	12	1	28	2001_2005	2004	USA	North America	Human_blood	Homo sapiens	Human	1	1	1	1	0	0	0	0	0	0	0	0	0	0	0	0	0	0	0	0	0	0	0	0	0	0	0	0	0	0	0	0
staramr/Saureus_1158537.3.txt/mlst.tsv:Saureus_1158537.3	saureus	5	CC5	1	4	1	4	12	1	10	2001_2005	2004	USA	North America	Human_blood	Homo sapiens	Human	1	2	1	2	0	1	0	0	0	0	0	0	0	0	0	0	0	0	0	0	0	0	0	0	0	0	0	0	0	0	0	0
staramr/Saureus_1158538.3.txt/mlst.tsv:Saureus_1158538.3	saureus	105	CC5	1	4	1	4	12	1	28	2001_2005	2004	USA	North America	Human_clinical	Homo sapiens	Human	1	2	1	2	0	1	0	1	1	1	1	0	0	0	0	0	0	0	0	0	0	0	0	0	0	0	0	0	0	0	0	0
staramr/Saureus_1158539.3.txt/mlst.tsv:Saureus_1158539.3	saureus	609	CC8	3	3	1	58	4	4	3	2001_2005	2004	USA	North America	Human_blood	Homo sapiens	Human	1	0	1	0	1	1	1	0	0	0	0	0	0	0	0	1	0	0	0	0	0	0	0	0	0	0	0	0	0	0	0	0
staramr/Saureus_1158682.3.txt/mlst.tsv:Saureus_1158682.3	saureus	5	CC5	1	4	1	4	12	1	10	2001_2005	2003	USA	North America	Human_blood	Homo sapiens	Human	1	3	1	3	0	1	0	0	0	0	0	0	0	0	0	1	0	0	0	0	0	0	0	0	0	0	0	0	0	0	0	0
staramr/Saureus_1158683.3.txt/mlst.tsv:Saureus_1158683.3	saureus	8	CC8	3	3	1	1	4	4	3	2001_2005	2003	USA	North America	Human_blood	Homo sapiens	Human	0	0	1	0	0	1	1	0	0	0	0	0	0	0	0	0	0	0	0	0	0	0	0	0	0	0	0	0	0	0	0	0
staramr/Saureus_1158684.3.txt/mlst.tsv:Saureus_1158684.3	saureus	5	CC5	1	4	1	4	12	1	10	2001_2005	2003	USA	North America	Human_blood	Homo sapiens	Human	1	2	1	2	0	2	0	0	0	0	0	0	0	0	0	0	0	0	0	0	0	0	0	0	0	0	0	0	0	0	0	0
staramr/Saureus_1158685.3.txt/mlst.tsv:Saureus_1158685.3	saureus	105	CC5	1	4	1	4	12	1	28	2001_2005	2003	USA	North America	Human_blood	Homo sapiens	Human	1	1	1	1	0	1	0	1	1	1	1	0	0	0	0	0	0	0	0	0	0	0	0	0	0	0	0	0	0	0	0	0
staramr/Saureus_1158686.3.txt/mlst.tsv:Saureus_1158686.3	saureus	105	CC5	1	4	1	4	12	1	28	2001_2005	2004	USA	North America	Human_clinical	Homo sapiens	Human	1	1	1	1	0	1	0	1	1	1	1	0	0	0	0	0	0	0	0	0	0	0	0	0	0	0	0	0	0	0	0	0
staramr/Saureus_1158687.3.txt/mlst.tsv:Saureus_1158687.3	saureus	5	CC5	1	4	1	4	12	1	10	2001_2005	2004	USA	North America	Human_blood	Homo sapiens	Human	1	4	1	4	0	1	0	0	0	0	0	0	0	0	0	0	0	0	0	0	0	0	0	0	0	0	0	0	0	0	0	0
staramr/Saureus_1158688.3.txt/mlst.tsv:Saureus_1158688.3	saureus	5	CC5	1	4	1	4	12	1	10	2001_2005	2004	USA	North America	Human_blood	Homo sapiens	Human	1	2	1	2	0	1	0	1	1	1	1	0	0	0	0	0	0	0	0	0	0	0	0	0	0	0	0	0	0	0	0	0
staramr/Saureus_1158689.3.txt/mlst.tsv:Saureus_1158689.3	saureus	105	CC5	1	4	1	4	12	1	28	2001_2005	2004	USA	North America	Human_blood	Homo sapiens	Human	1	2	1	2	0	1	0	1	1	1	1	0	0	0	0	0	0	0	0	0	0	0	0	0	0	0	0	0	0	0	0	0
staramr/Saureus_1158690.3.txt/mlst.tsv:Saureus_1158690.3	saureus	5	CC5	1	4	1	4	12	1	10	2001_2005	2004	USA	North America	Human_blood	Homo sapiens	Human	0	2	1	2	0	1	0	0	0	0	0	0	0	0	0	0	0	0	0	0	0	0	0	0	0	0	0	0	0	0	0	0
staramr/Saureus_1158691.3.txt/mlst.tsv:Saureus_1158691.3	saureus	5	CC5	1	4	1	4	12	1	10	2001_2005	2004	USA	North America	Human_blood	Homo sapiens	Human	1	2	1	2	0	1	0	0	0	0	0	0	0	0	0	0	0	0	0	0	0	0	0	0	0	0	0	0	0	0	0	0
staramr/Saureus_1158692.3.txt/mlst.tsv:Saureus_1158692.3	saureus	5	CC5	1	4	1	4	12	1	10	2001_2005	2004	USA	North America	Human_blood	Homo sapiens	Human	1	2	1	2	0	1	1	0	0	0	0	0	0	0	0	1	0	0	0	0	0	0	0	0	0	0	0	0	0	0	0	0
staramr/Saureus_1158693.3.txt/mlst.tsv:Saureus_1158693.3	saureus	105	CC5	1	4	1	4	12	1	28	2001_2005	2004	USA	North America	Human_blood	Homo sapiens	Human	1	1	1	1	0	0	0	0	0	0	0	0	0	0	0	0	0	0	0	0	0	0	0	0	0	0	0	0	0	0	0	0
staramr/Saureus_1158694.3.txt/mlst.tsv:Saureus_1158694.3	saureus	105	CC5	1	4	1	4	12	1	28	2001_2005	2004	USA	North America	Human_clinical	Homo sapiens	Human	1	1	1	1	0	1	0	1	1	1	1	0	0	0	0	0	0	0	0	0	0	0	0	0	0	0	0	0	0	0	0	0
staramr/Saureus_1158695.3.txt/mlst.tsv:Saureus_1158695.3	saureus	5	CC5	1	4	1	4	12	1	10	2001_2005	2004	USA	North America	Human_blood	Homo sapiens	Human	1	4	1	4	0	1	0	1	1	1	1	0	0	0	0	0	0	0	0	0	0	0	0	0	0	0	0	0	0	0	0	0
staramr/Saureus_1158696.3.txt/mlst.tsv:Saureus_1158696.3	saureus	105	CC5	1	4	1	4	12	1	28	2001_2005	2004	USA	North America	Human_clinical	Homo sapiens	Human	1	1	1	1	0	1	0	0	1	1	1	0	0	0	0	0	0	0	0	0	0	0	0	0	0	0	0	0	0	0	0	0
staramr/Saureus_1158697.3.txt/mlst.tsv:Saureus_1158697.3	saureus	5	CC5	1	4	1	4	12	1	10	2001_2005	2004	USA	North America	Human_blood	Homo sapiens	Human	1	2	1	2	0	1	0	0	0	0	0	0	0	0	0	0	0	0	0	0	0	0	0	0	0	0	0	0	0	0	0	0
staramr/Saureus_1158698.3.txt/mlst.tsv:Saureus_1158698.3	saureus	105	CC5	1	4	1	4	12	1	28	2001_2005	2004	USA	North America	Human_clinical	Homo sapiens	Human	1	1	1	1	0	1	0	1	1	1	1	0	0	0	0	0	0	0	0	0	0	0	0	0	0	0	0	0	0	0	0	0
staramr/Saureus_1158699.3.txt/mlst.tsv:Saureus_1158699.3	saureus	105	CC5	1	4	1	4	12	1	28	2001_2005	2004	USA	North America	Human_blood	Homo sapiens	Human	1	3	1	3	0	1	0	1	1	1	1	0	0	0	0	0	0	0	0	0	0	0	0	0	0	0	0	0	0	0	0	0
staramr/Saureus_1158700.3.txt/mlst.tsv:Saureus_1158700.3	saureus	105	CC5	1	4	1	4	12	1	28	2001_2005	2004	USA	North America	Human_blood	Homo sapiens	Human	1	1	1	1	0	1	0	0	0	0	0	0	0	0	0	0	0	0	0	0	0	0	0	0	0	0	0	0	0	0	0	0
staramr/Saureus_1158701.3.txt/mlst.tsv:Saureus_1158701.3	saureus	105	CC5	1	4	1	4	12	1	28	2001_2005	2004	USA	North America	Human_clinical	Homo sapiens	Human	1	1	1	1	0	1	0	1	1	1	1	0	0	0	0	0	0	0	0	0	0	0	0	0	0	0	0	0	0	0	0	0
staramr/Saureus_1158702.3.txt/mlst.tsv:Saureus_1158702.3	saureus	5	CC5	1	4	1	4	12	1	10	2001_2005	2004	USA	North America	Human_blood	Homo sapiens	Human	1	2	1	2	0	1	0	0	0	0	0	0	0	0	0	0	0	0	0	0	0	0	0	0	0	0	0	0	0	0	0	0
staramr/Saureus_1158703.3.txt/mlst.tsv:Saureus_1158703.3	saureus	105	CC5	1	4	1	4	12	1	28	2001_2005	2004	USA	North America	Human_blood	Homo sapiens	Human	1	3	1	3	0	1	0	0	0	0	0	0	0	0	0	0	0	0	0	0	0	0	0	0	0	0	0	0	0	0	0	0
staramr/Saureus_1158704.3.txt/mlst.tsv:Saureus_1158704.3	saureus	5	CC5	1	4	1	4	12	1	10	2001_2005	2004	USA	North America	Human_blood	Homo sapiens	Human	1	2	1	2	0	1	0	0	0	0	0	0	0	0	0	0	0	0	0	0	0	0	0	0	0	0	0	0	0	0	0	0
staramr/Saureus_1158705.3.txt/mlst.tsv:Saureus_1158705.3	saureus	5	CC5	1	4	1	4	12	1	10	2001_2005	2004	USA	North America	Human_blood	Homo sapiens	Human	1	2	1	2	0	1	0	0	0	0	0	0	0	0	0	0	0	0	0	0	0	0	0	0	0	0	0	0	0	0	0	0
staramr/Saureus_1158706.3.txt/mlst.tsv:Saureus_1158706.3	saureus	5	CC5	1	4	1	4	12	1	10	2001_2005	2004	USA	North America	Human_clinical	Homo sapiens	Human	1	2	1	2	0	1	0	0	0	0	0	0	0	0	0	0	0	0	0	0	0	0	0	0	0	0	0	0	0	0	0	0
staramr/Saureus_1158707.3.txt/mlst.tsv:Saureus_1158707.3	saureus	609	CC8	3	3	1	58	4	4	3	2001_2005	2004	USA	North America	Human_blood	Homo sapiens	Human	1	0	1	0	1	1	0	0	0	0	0	0	0	0	0	0	0	0	0	0	0	0	0	0	0	0	0	0	0	0	0	0
staramr/Saureus_1158708.3.txt/mlst.tsv:Saureus_1158708.3	saureus	5	CC5	1	4	1	4	12	1	10	2001_2005	2004	USA	North America	Human_blood	Homo sapiens	Human	1	2	1	2	0	1	0	0	0	0	0	0	0	0	0	0	0	0	0	0	0	0	0	0	0	0	0	0	0	0	0	0
staramr/Saureus_1158709.3.txt/mlst.tsv:Saureus_1158709.3	saureus	5	CC5	1	4	1	4	12	1	10	2001_2005	2004	USA	North America	Human_blood	Homo sapiens	Human	1	2	1	2	0	1	0	0	0	0	0	0	0	0	0	0	0	0	0	0	0	0	0	0	0	0	0	0	0	0	0	0
staramr/Saureus_1158710.3.txt/mlst.tsv:Saureus_1158710.3	saureus	5	CC5	1	4	1	4	12	1	10	2001_2005	2004	USA	North America	Human_blood	Homo sapiens	Human	1	2	1	2	0	1	0	0	0	0	0	0	0	0	0	0	0	0	0	0	0	0	0	0	0	0	0	0	0	0	0	0
staramr/Saureus_1158711.3.txt/mlst.tsv:Saureus_1158711.3	saureus	5	CC5	1	4	1	4	12	1	10	2001_2005	2004	USA	North America	Human_blood	Homo sapiens	Human	1	2	1	2	0	1	0	0	0	0	0	0	0	0	0	0	0	0	0	0	0	0	0	0	0	0	0	0	0	0	0	0
staramr/Saureus_1158712.3.txt/mlst.tsv:Saureus_1158712.3	saureus	5	CC5	1	4	1	4	12	1	10	2001_2005	2004	USA	North America	Human_blood	Homo sapiens	Human	1	4	1	4	0	1	0	0	0	0	0	0	0	0	0	0	0	0	0	0	0	0	0	0	0	0	0	0	0	0	0	0
staramr/Saureus_1161392.3.txt/mlst.tsv:Saureus_1161392.3	saureus	764	CC5	1	136	1	4	12	1	10			Unknown	Unknown	Unknown	Unknown	Unknown	1	1	1	1	1	0	0	0	0	0	0	0	0	0	0	1	0	0	0	0	0	0	0	0	1	0	0	0	0	0	0	0
staramr/Saureus_1169255.3.txt/mlst.tsv:Saureus_1169255.3	saureus	36	CC30	2	2	2	2	3	3	2	2001_2005	2004	Unknown	Unknown	Unknown_human	Homo sapiens	Human	1	4	1	4	0	1	0	0	0	0	0	0	0	0	0	1	0	0	0	0	0	0	0	0	0	0	0	0	0	0	0	0
staramr/Saureus_1169256.3.txt/mlst.tsv:Saureus_1169256.3	saureus	105	CC5	1	4	1	4	12	1	28	2001_2005	2004	Unknown	Unknown	Unknown_human	Homo sapiens	Human	1	1	1	1	0	1	0	0	0	0	0	0	0	0	0	0	0	0	0	0	0	0	0	0	0	0	0	0	0	0	0	0
staramr/Saureus_1169257.3.txt/mlst.tsv:Saureus_1169257.3	saureus	5	CC5	1	4	1	4	12	1	10	2001_2005	2004	Unknown	Unknown	Unknown_human	Homo sapiens	Human	0	1	0	1	0	0	0	0	0	0	0	0	0	0	0	0	0	0	0	0	0	0	0	0	0	0	0	0	0	0	0	0
staramr/Saureus_1169258.3.txt/mlst.tsv:Saureus_1169258.3	saureus	5	CC5	1	4	1	4	12	1	10	2001_2005	2004	Unknown	Unknown	Unknown_human	Homo sapiens	Human	1	2	1	2	0	1	0	0	0	0	0	0	0	0	0	0	0	0	0	0	0	0	0	0	0	0	0	0	0	0	0	0
staramr/Saureus_1169259.3.txt/mlst.tsv:Saureus_1169259.3	saureus	30	CC30	2	2	2	2	6	3	2	2001_2005	2004	Unknown	Unknown	Unknown_human	Homo sapiens	Human	0	1	0	1	0	1	0	0	0	0	0	0	0	0	0	0	0	0	0	0	0	0	0	0	0	0	0	0	0	0	0	0
staramr/Saureus_1169260.3.txt/mlst.tsv:Saureus_1169260.3	saureus	5	CC5	1	4	1	4	12	1	10	2001_2005	2004	Unknown	Unknown	Unknown_human	Homo sapiens	Human	1	2	1	2	0	1	0	0	0	0	0	0	0	0	0	0	0	0	0	0	0	0	0	0	0	0	0	0	0	0	0	0
staramr/Saureus_1169261.3.txt/mlst.tsv:Saureus_1169261.3	saureus	105	CC5	1	4	1	4	12	1	28	2001_2005	2004	Unknown	Unknown	Unknown_human	Homo sapiens	Human	1	1	1	1	0	1	0	0	1	1	1	0	0	0	0	0	0	0	0	0	0	0	0	0	0	0	0	0	0	0	0	0
staramr/Saureus_1169262.3.txt/mlst.tsv:Saureus_1169262.3	saureus	5	CC5	1	4	1	4	12	1	10	2001_2005	2004	Unknown	Unknown	Unknown_human	Homo sapiens	Human	1	3	1	3	0	0	0	0	0	0	0	0	0	0	0	0	0	0	0	0	0	0	0	0	0	0	0	0	0	0	0	0
staramr/Saureus_1169263.3.txt/mlst.tsv:Saureus_1169263.3	saureus	5	CC5	1	4	1	4	12	1	10	2001_2005	2004	USA	North America	Human_clinical	Homo sapiens	Human	1	2	1	2	0	1	0	0	0	0	0	0	0	0	0	0	0	0	0	0	0	0	0	0	0	0	0	0	0	0	0	0
staramr/Saureus_1169264.3.txt/mlst.tsv:Saureus_1169264.3	saureus	5	CC5	1	4	1	4	12	1	10	2001_2005	2004	Unknown	Unknown	Unknown_human	Homo sapiens	Human	1	2	1	3	0	1	0	0	0	0	0	0	0	0	0	0	0	0	0	0	0	0	0	0	0	0	0	0	0	0	0	0
staramr/Saureus_1169265.3.txt/mlst.tsv:Saureus_1169265.3	saureus	105	CC5	1	4	1	4	12	1	28	2001_2005	2004	Unknown	Unknown	Unknown_human	Homo sapiens	Human	1	2	1	2	0	1	0	1	1	1	1	0	0	0	0	0	0	0	0	0	0	0	0	0	0	0	0	0	0	0	0	0
staramr/Saureus_1169266.3.txt/mlst.tsv:Saureus_1169266.3	saureus	5	CC5	1	4	1	4	12	1	10	2001_2005	2004	Unknown	Unknown	Unknown_human	Homo sapiens	Human	1	1	1	2	0	1	1	1	1	1	1	0	0	0	0	0	0	0	0	0	0	0	0	0	0	0	0	0	0	0	0	0
staramr/Saureus_1169267.3.txt/mlst.tsv:Saureus_1169267.3	saureus	5	CC5	1	4	1	4	12	1	10	2001_2005	2004	Unknown	Unknown	Unknown_human	Homo sapiens	Human	1	2	1	2	0	1	0	0	0	0	0	0	0	0	0	0	0	0	0	0	0	0	0	0	0	0	0	0	0	0	0	0
staramr/Saureus_1169268.3.txt/mlst.tsv:Saureus_1169268.3	saureus	609	CC8	3	3	1	58	4	4	3	2001_2005	2004	Unknown	Unknown	Unknown_human	Homo sapiens	Human	1	0	1	0	1	1	0	0	0	0	0	0	0	0	0	0	0	0	0	0	0	0	0	0	0	0	0	0	0	0	0	0
staramr/Saureus_1169269.3.txt/mlst.tsv:Saureus_1169269.3	saureus	5	CC5	1	4	1	4	12	1	10	2001_2005	2004	Unknown	Unknown	Unknown_human	Homo sapiens	Human	1	2	1	2	0	1	0	0	0	0	0	0	0	0	0	0	0	0	0	0	0	0	0	0	0	0	0	0	0	0	0	0
staramr/Saureus_1169270.3.txt/mlst.tsv:Saureus_1169270.3	saureus	105	CC5	1	4	1	4	12	1	28	2001_2005	2004	Unknown	Unknown	Unknown_human	Homo sapiens	Human	1	1	1	1	0	1	0	1	1	1	1	0	0	0	0	0	0	0	0	0	0	0	0	0	0	0	0	0	0	0	0	0
staramr/Saureus_1169271.3.txt/mlst.tsv:Saureus_1169271.3	saureus	30	CC30	2	2	2	2	6	3	2	2001_2005	2004	Unknown	Unknown	Unknown_human	Homo sapiens	Human	0	0	1	0	0	1	0	0	0	0	0	0	0	0	0	0	0	0	0	0	0	0	0	0	0	0	0	0	0	0	0	0
staramr/Saureus_1169272.3.txt/mlst.tsv:Saureus_1169272.3	saureus	5	CC5	1	4	1	4	12	1	10	2001_2005	2004	Unknown	Unknown	Unknown_human	Homo sapiens	Human	1	1	1	1	0	1	0	0	0	0	0	0	0	0	0	0	0	0	0	0	0	0	0	0	0	0	0	0	0	0	0	0
staramr/Saureus_1169273.3.txt/mlst.tsv:Saureus_1169273.3	saureus	5	CC5	1	4	1	4	12	1	10	2001_2005	2004	Unknown	Unknown	Unknown_human	Homo sapiens	Human	1	3	1	3	0	1	0	0	0	0	0	0	0	0	0	0	0	0	0	0	0	0	0	0	0	0	0	0	0	0	0	0
staramr/Saureus_1169274.3.txt/mlst.tsv:Saureus_1169274.3	saureus	231	CC5	1	34	1	4	12	1	28	2001_2005	2004	Unknown	Unknown	Unknown_human	Homo sapiens	Human	1	2	1	2	0	1	0	0	0	0	0	0	0	0	0	0	0	0	0	0	0	0	0	0	0	0	0	0	0	0	0	0
staramr/Saureus_1169275.3.txt/mlst.tsv:Saureus_1169275.3	saureus	5	CC5	1	4	1	4	12	1	10	2001_2005	2004	Unknown	Unknown	Unknown_human	Homo sapiens	Human	1	2	1	2	0	1	0	0	0	0	0	0	0	0	0	0	0	0	0	0	0	0	0	0	0	0	0	0	0	0	0	0
staramr/Saureus_1169276.3.txt/mlst.tsv:Saureus_1169276.3	saureus	5	CC5	1	4	1	4	12	1	10	2001_2005	2004	Unknown	Unknown	Unknown_human	Homo sapiens	Human	1	3	1	3	0	1	1	1	1	1	1	0	0	0	0	0	0	0	0	0	0	0	0	0	0	0	0	0	0	0	0	0
staramr/Saureus_1169277.3.txt/mlst.tsv:Saureus_1169277.3	saureus	5	CC5	1	4	1	4	12	1	10	2001_2005	2004	Unknown	Unknown	Unknown_human	Homo sapiens	Human	1	2	1	2	1	1	0	0	0	0	0	0	0	0	0	0	0	0	0	0	0	0	0	0	0	0	0	0	0	0	0	0
staramr/Saureus_1169408.3.txt/mlst.tsv:Saureus_1169408.3	saureus	247	CC8	3	3	1	12	4	4	16	1884_2000	1996	Spain	Europe	Human_clinical	Homo sapiens	Human	1	1	1	1	1	1	0	0	0	0	0	0	0	0	0	1	0	0	0	0	0	0	0	0	0	0	0	0	0	0	0	0
staramr/Saureus_1193576.3.txt/mlst.tsv:Saureus_1193576.3	saureus	72	CC8	1	4	1	8	4	4	3			South Korea	Asia	Unknown	Unknown	Unknown	1	0	1	0	0	0	1	0	0	0	0	0	0	0	0	0	0	0	0	0	0	0	0	0	0	0	0	0	0	0	0	0
staramr/Saureus_1193576.5.txt/mlst.tsv:Saureus_1193576.5	saureus	-		-	-	-	-	-	-	-			Unknown	Unknown	Unknown	Unknown	Unknown	0	0	0	0	0	0	1	0	0	0	0	0	0	0	0	0	0	0	0	0	0	0	0	0	0	0	0	0	0	0	0	0
staramr/Saureus_1194085.3.txt/mlst.tsv:Saureus_1194085.3	saureus	59	CC59	19	23	15	2	19	20	15			Unknown	Unknown	Unknown	Unknown	Unknown	0	0	1	0	0	0	0	0	0	0	0	0	0	0	0	0	0	0	0	0	0	0	0	0	0	0	0	0	0	0	0	0
staramr/Saureus_1201010.3.txt/mlst.tsv:Saureus_1201010.3	saureus	59	CC59	19	23	15	2	19	20	15			Unknown	Unknown	Unknown	Unknown	Unknown	0	0	1	0	0	0	0	0	0	0	0	0	0	0	0	0	0	0	0	0	0	0	0	0	0	0	0	0	0	0	0	0
staramr/Saureus_1203552.3.txt/mlst.tsv:Saureus_1203552.3	saureus	15	CC15	13	13	1	1	12	11	13			Unknown	Unknown	Unknown	Unknown	Unknown	0	0	0	0	0	1	0	0	0	0	0	0	0	0	0	0	0	0	0	0	0	0	0	0	0	0	0	0	0	0	0	0
staramr/Saureus_1203553.3.txt/mlst.tsv:Saureus_1203553.3	saureus	96		12	1	1	15	11	1	40			Unknown	Unknown	Unknown	Unknown	Unknown	0	0	0	0	0	1	0	0	0	0	0	0	0	0	0	0	0	0	0	0	0	0	0	0	0	0	0	0	0	0	0	0
staramr/Saureus_1213721.3.txt/mlst.tsv:Saureus_1213721.3	saureus	105	CC5	1	4	1	4	12	1	28	2001_2005	2004	USA	North America	Unknown_human	Homo sapiens	Human	1	1	1	1	0	1	0	1	1	1	1	0	0	0	0	0	0	0	0	0	0	0	0	0	0	0	0	0	0	0	0	0
staramr/Saureus_1213722.3.txt/mlst.tsv:Saureus_1213722.3	saureus	105	CC5	1	4	1	4	12	1	28	2001_2005	2004	USA	North America	Unknown_human	Homo sapiens	Human	1	1	1	1	0	1	0	1	1	1	1	0	0	0	0	0	0	0	0	0	0	0	0	0	0	0	0	0	0	0	0	0
staramr/Saureus_1213723.3.txt/mlst.tsv:Saureus_1213723.3	saureus	105	CC5	1	4	1	4	12	1	28	2001_2005	2004	USA	North America	Human_blood	Homo sapiens	Human	1	1	1	1	0	1	0	1	1	1	1	0	0	0	0	0	0	0	0	0	0	0	0	0	0	0	0	0	0	0	0	0
staramr/Saureus_1213724.3.txt/mlst.tsv:Saureus_1213724.3	saureus	5	CC5	1	4	1	4	12	1	10	2001_2005	2004	USA	North America	Human_blood	Homo sapiens	Human	1	4	1	4	0	0	0	0	0	0	0	0	0	0	0	0	0	0	0	0	0	0	0	0	0	0	0	0	0	0	0	0
staramr/Saureus_1213725.3.txt/mlst.tsv:Saureus_1213725.3	saureus	3312	CC5	1	4	446	4	12	1	10	2001_2005	2004	USA	North America	Human_blood	Homo sapiens	Human	1	2	1	2	0	1	0	0	0	0	0	0	0	0	0	0	0	0	0	0	0	0	0	0	0	0	0	0	0	0	0	0
staramr/Saureus_1213726.3.txt/mlst.tsv:Saureus_1213726.3	saureus	105	CC5	1	4	1	4	12	1	28	2001_2005	2004	USA	North America	Human_blood	Homo sapiens	Human	1	2	1	2	0	1	0	0	0	0	0	0	0	0	0	0	0	0	0	0	0	0	0	0	0	0	0	0	0	0	0	0
staramr/Saureus_1213727.3.txt/mlst.tsv:Saureus_1213727.3	saureus	5	CC5	1	4	1	4	12	1	10	2001_2005	2004	USA	North America	Human_clinical	Homo sapiens	Human	1	2	1	2	0	1	0	0	0	0	0	0	0	0	0	0	0	0	0	0	0	0	0	0	0	0	0	0	0	0	0	0
staramr/Saureus_1213728.3.txt/mlst.tsv:Saureus_1213728.3	saureus	609	CC8	3	3	1	58	4	4	3	2001_2005	2004	USA	North America	Human_clinical	Homo sapiens	Human	1	0	1	0	1	1	0	0	0	0	0	0	0	0	0	0	0	0	0	0	0	0	0	0	0	0	0	0	0	0	0	0
staramr/Saureus_1213729.3.txt/mlst.tsv:Saureus_1213729.3	saureus	5	CC5	1	4	1	4	12	1	10	2001_2005	2004	USA	North America	Human_blood	Homo sapiens	Human	1	2	1	2	0	1	0	0	0	0	0	0	0	0	0	0	0	0	0	0	0	0	0	0	0	0	0	0	0	0	0	0
staramr/Saureus_1213730.3.txt/mlst.tsv:Saureus_1213730.3	saureus	45	CC45	10	14	8	6	10	3	2	2001_2005	2004	USA	North America	Human_blood	Homo sapiens	Human	0	0	1	0	0	1	1	0	0	0	0	0	0	0	0	0	0	0	0	0	0	0	0	0	0	0	0	0	0	0	0	0
staramr/Saureus_1213732.3.txt/mlst.tsv:Saureus_1213732.3	saureus	5	CC5	1	4	1	4	12	1	10	2001_2005	2004	USA	North America	Human_clinical	Homo sapiens	Human	1	3	1	3	0	1	0	0	0	0	0	0	0	0	0	0	0	0	0	0	0	0	0	0	0	0	0	0	0	0	0	0
staramr/Saureus_1213733.3.txt/mlst.tsv:Saureus_1213733.3	saureus	5	CC5	1	4	1	4	12	1	10	2001_2005	2004	USA	North America	Human_blood	Homo sapiens	Human	1	1	1	1	0	1	1	1	1	1	1	0	0	0	0	0	0	0	0	0	0	0	0	0	0	0	0	0	0	0	0	0
staramr/Saureus_1213734.3.txt/mlst.tsv:Saureus_1213734.3	saureus	5	CC5	1	4	1	4	12	1	10	2001_2005	2004	USA	North America	Human_blood	Homo sapiens	Human	1	3	1	3	0	1	0	0	0	0	0	0	0	0	0	0	0	0	0	0	0	0	0	0	0	0	0	0	0	0	0	0
staramr/Saureus_1214901.3.txt/mlst.tsv:Saureus_1214901.3	saureus	105	CC5	1	4	1	4	12	1	28	2001_2005	2004	USA	North America	Unknown_human	Homo sapiens	Human	1	1	1	1	0	0	0	0	0	0	0	0	0	0	0	0	0	0	0	0	0	0	0	0	0	0	0	0	0	0	0	0
staramr/Saureus_1216363.3.txt/mlst.tsv:Saureus_1216363.3	saureus	5	CC5	1	4	1	4	12	1	10	2006_2010	2006	Canada	North America	Human_clinical	Homo sapiens	Human	0	0	0	0	0	1	0	0	0	0	0	0	0	0	0	0	0	0	0	0	0	0	0	0	0	0	0	0	0	0	0	0
staramr/Saureus_1221451.3.txt/mlst.tsv:Saureus_1221451.3	saureus	772	CC1	1	1	1	1	22	1	1	2006_2010	2009	India	Asia	Human_clinical	Homo sapiens	Human	0	0	1	0	0	1	0	1	1	1	1	0	0	1	0	1	0	0	0	0	0	0	0	0	0	0	0	0	0	0	0	0
staramr/Saureus_1221452.3.txt/mlst.tsv:Saureus_1221452.3	saureus	772	CC1	1	1	1	1	22	1	1	2006_2010	2010	India	Asia	Human_clinical	Homo sapiens	Human	0	0	1	0	0	0	0	0	0	0	0	0	0	1	0	1	0	0	0	0	0	0	0	0	0	0	0	0	0	0	0	0
staramr/Saureus_1221453.3.txt/mlst.tsv:Saureus_1221453.3	saureus	772	CC1	1	1	1	1	22	1	1	2006_2010	2007	India	Asia	Human_clinical	Homo sapiens	Human	0	0	1	0	0	1	0	1	1	1	1	0	0	1	0	1	0	0	0	0	0	0	0	0	0	0	0	0	0	0	0	0
staramr/Saureus_1224919.3.txt/mlst.tsv:Saureus_1224919.3	saureus	105	CC5	1	4	1	4	12	1	28	2001_2005	2003	USA	North America	Unknown_human	Homo sapiens	Human	1	1	1	1	0	1	0	1	1	1	1	0	0	0	0	0	0	0	0	0	0	0	0	0	0	0	0	0	0	0	0	0
staramr/Saureus_1224920.3.txt/mlst.tsv:Saureus_1224920.3	saureus	105	CC5	1	4	1	4	12	1	28	2001_2005	2003	USA	North America	Unknown_human	Homo sapiens	Human	1	2	1	2	0	1	0	1	1	1	1	0	0	0	0	0	0	0	0	0	0	0	0	0	0	0	0	0	0	0	0	0
staramr/Saureus_1224921.3.txt/mlst.tsv:Saureus_1224921.3	saureus	5	CC5	1	4	1	4	12	1	10	2001_2005	2003	USA	North America	Unknown_human	Homo sapiens	Human	1	2	1	2	0	1	0	0	0	0	0	0	0	0	0	0	0	0	0	0	0	0	0	0	0	0	0	0	0	0	0	0
staramr/Saureus_1224922.3.txt/mlst.tsv:Saureus_1224922.3	saureus	5	CC5	1	4	1	4	12	1	10	2001_2005	2003	USA	North America	Unknown_human	Homo sapiens	Human	1	2	1	2	0	1	0	0	0	0	0	0	0	0	0	0	0	0	0	0	0	0	0	0	0	0	0	0	0	0	0	0
staramr/Saureus_1224923.3.txt/mlst.tsv:Saureus_1224923.3	saureus	180	CC5	1	4	1	4	330	1	10	2001_2005	2003	USA	North America	Unknown_human	Homo sapiens	Human	1	3	1	3	0	0	0	0	0	0	0	0	0	0	0	0	0	0	0	0	0	0	0	0	0	0	0	0	0	0	0	0
staramr/Saureus_1224924.3.txt/mlst.tsv:Saureus_1224924.3	saureus	105	CC5	1	4	1	4	12	1	28	2001_2005	2003	USA	North America	Unknown_human	Homo sapiens	Human	1	1	1	1	0	1	0	1	1	1	1	0	0	0	0	0	0	0	0	0	0	0	0	0	0	0	0	0	0	0	0	0
staramr/Saureus_1224925.3.txt/mlst.tsv:Saureus_1224925.3	saureus	5	CC5	1	4	1	4	12	1	10	2001_2005	2003	USA	North America	Unknown_human	Homo sapiens	Human	1	2	1	2	0	1	1	1	1	1	1	0	0	0	0	0	0	0	0	0	0	0	0	0	0	0	0	0	0	0	0	0
staramr/Saureus_1224926.3.txt/mlst.tsv:Saureus_1224926.3	saureus	248	CC5	1	4	441	4	12	1	10	2001_2005	2003	USA	North America	Unknown_human	Homo sapiens	Human	1	2	1	2	0	0	0	0	0	0	0	0	0	0	0	0	0	0	0	0	0	0	0	0	0	0	0	0	0	0	0	0
staramr/Saureus_1224927.3.txt/mlst.tsv:Saureus_1224927.3	saureus	105	CC5	1	4	1	4	12	1	28	2001_2005	2003	USA	North America	Unknown_human	Homo sapiens	Human	1	1	1	1	0	1	0	1	1	1	1	0	0	0	0	0	0	0	0	0	0	0	0	0	0	0	0	0	0	0	0	0
staramr/Saureus_1224928.3.txt/mlst.tsv:Saureus_1224928.3	saureus	609	CC8	3	3	1	58	4	4	3	2001_2005	2003	USA	North America	Unknown_human	Homo sapiens	Human	1	0	1	0	1	1	1	0	0	0	0	0	0	0	0	1	0	0	0	0	0	0	0	0	0	0	0	0	0	0	0	0
staramr/Saureus_1224929.3.txt/mlst.tsv:Saureus_1224929.3	saureus	5	CC5	1	4	1	4	12	1	10	2001_2005	2003	USA	North America	Unknown_human	Homo sapiens	Human	1	2	1	2	0	1	0	0	0	0	0	0	0	0	0	0	0	0	0	0	0	0	0	0	0	0	0	0	0	0	0	0
staramr/Saureus_1224930.3.txt/mlst.tsv:Saureus_1224930.3	saureus	105	CC5	1	4	1	4	12	1	28	2001_2005	2003	USA	North America	Unknown_human	Homo sapiens	Human	1	1	1	1	0	1	0	1	1	1	1	0	0	0	0	0	0	0	0	0	0	0	0	0	0	0	0	0	0	0	0	0
staramr/Saureus_1224931.3.txt/mlst.tsv:Saureus_1224931.3	saureus	179	CC5	1	4	68	4	12	1	10	2001_2005	2003	USA	North America	Unknown_human	Homo sapiens	Human	0	0	0	0	0	1	0	0	0	0	0	0	0	0	0	0	0	0	0	0	0	0	0	0	0	0	0	0	0	0	0	0
staramr/Saureus_1224932.3.txt/mlst.tsv:Saureus_1224932.3	saureus	5	CC5	1	4	1	4	12	1	10	2001_2005	2003	USA	North America	Unknown_human	Homo sapiens	Human	1	2	1	2	0	1	0	0	0	0	0	0	0	0	0	0	0	0	0	0	0	0	0	0	0	0	0	0	0	0	0	0
staramr/Saureus_1224933.3.txt/mlst.tsv:Saureus_1224933.3	saureus	5	CC5	1	4	1	4	12	1	10	2001_2005	2003	USA	North America	Unknown_human	Homo sapiens	Human	1	2	1	2	0	1	0	0	0	0	0	0	0	0	0	0	0	0	0	0	0	0	0	0	0	0	0	0	0	0	0	0
staramr/Saureus_1226740.3.txt/mlst.tsv:Saureus_1226740.3	saureus	772	CC1	1	1	1	1	22	1	1	2006_2010	2007	India	Asia	Human_clinical	Homo sapiens	Human	0	0	1	0	0	1	0	1	1	1	1	0	0	1	0	1	0	0	0	0	0	0	0	0	0	0	0	0	0	0	0	0
staramr/Saureus_1229492.3.txt/mlst.tsv:Saureus_1229492.3	saureus	398	CC398	3	35	19	2	20	26	39	2006_2010	2008	Canada	North America	Human_clinical	Homo sapiens	Human	0	0	1	0	1	0	0	0	0	0	0	0	0	0	0	0	0	0	0	0	0	0	0	0	0	0	0	0	0	0	0	0
staramr/Saureus_1231382.3.txt/mlst.tsv:Saureus_1231382.3	saureus	772	CC1	1	1	1	1	22	1	1	2006_2010	2009	Malaysia	Asia	Human_blood	Homo sapiens	Human	0	0	1	0	0	0	0	1	1	1	1	0	0	1	0	1	0	0	0	0	0	0	0	0	0	0	0	0	0	0	0	0
staramr/Saureus_1231383.3.txt/mlst.tsv:Saureus_1231383.3	saureus	1	CC1	1	1	1	1	1	1	1	2006_2010	2008	Malaysia	Asia	Human_clinical	Homo sapiens	Human	0	0	0	0	0	1	0	1	1	0	0	0	0	0	0	0	0	0	0	0	0	0	0	0	0	0	0	0	0	0	0	0
staramr/Saureus_1233245.3.txt/mlst.tsv:Saureus_1233245.3	saureus	-		2	2	2	2	6	3	~2	1884_2000	2000	USA	North America	Human_clinical	Homo sapiens	Human	0	1	1	1	1	1	1	1	1	0	0	0	1	0	0	1	0	0	0	0	0	0	0	0	0	0	0	0	0	0	0	0
staramr/Saureus_1235275.3.txt/mlst.tsv:Saureus_1235275.3	saureus	-		2	3	1	1	4	429?	3	2006_2010	2009	Malaysia	Asia	Human_clinical	Homo sapiens	Human	0	1	1	1	1	1	0	1	1	0	0	0	0	1	0	1	0	0	0	0	0	0	0	0	0	0	0	0	0	0	0	0
staramr/Saureus_1235276.3.txt/mlst.tsv:Saureus_1235276.3	saureus	239	CC8	2	3	1	1	4	4	3	2006_2010	2009	Malaysia	Asia	Human_clinical	Homo sapiens	Human	0	1	1	1	1	1	0	1	1	0	0	0	0	1	0	1	0	0	0	0	0	0	0	0	0	1	0	0	0	0	0	0
staramr/Saureus_1235277.3.txt/mlst.tsv:Saureus_1235277.3	saureus	1178	CC5	1	181	1	4	12	1	10	2006_2010	2009	Malaysia	Asia	Human_clinical	Homo sapiens	Human	0	0	1	0	0	1	1	1	1	0	0	0	0	0	0	0	0	0	0	0	0	0	0	0	0	0	1	1	0	0	0	0
staramr/Saureus_1235278.3.txt/mlst.tsv:Saureus_1235278.3	saureus	239	CC8	2	3	1	1	4	4	3	2006_2010	2009	Malaysia	Asia	Human_clinical	Homo sapiens	Human	0	1	1	1	1	1	0	1	1	0	0	0	0	1	0	1	0	0	0	0	0	0	0	0	0	0	0	0	0	0	0	0
staramr/Saureus_1242970.3.txt/mlst.tsv:Saureus_1242970.3	saureus	239	CC8	2	3	1	1	4	4	3	2006_2010	2006	China	Asia	Human_blood	Homo sapiens	Human	0	0	1	0	1	1	0	0	0	0	0	0	0	0	0	0	0	0	0	0	0	0	0	0	0	0	0	0	0	0	0	0
staramr/Saureus_1258575.3.txt/mlst.tsv:Saureus_1258575.3	saureus	5	CC5	1	4	1	4	12	1	10			USA	North America	Milk	Bos taurus	Food	1	1	1	1	1	1	0	0	0	0	0	0	0	0	0	0	0	0	0	0	0	0	0	0	0	0	0	0	0	0	0	0
staramr/Saureus_1268883.3.txt/mlst.tsv:Saureus_1268883.3	saureus	8	CC8	3	3	1	1	4	4	3			Brazil	South America	Human_blood	Homo sapiens	Human	0	0	1	0	0	1	1	0	0	0	0	0	0	1	0	2	1	0	0	0	0	0	0	0	0	0	0	0	0	0	0	0
staramr/Saureus_1268883.4.txt/mlst.tsv:Saureus_1268883.4	saureus	-		-	-	-	-	-	-	-			Brazil	South America	Human_blood	Homo sapiens	Human	0	0	0	0	0	1	0	0	0	0	0	0	0	0	0	0	0	0	0	0	0	0	0	0	0	0	0	0	0	0	0	0
staramr/Saureus_1268883.5.txt/mlst.tsv:Saureus_1268883.5	saureus	-		-	-	-	-	-	-	-			Brazil	South America	Human_blood	Homo sapiens	Human	0	0	0	0	0	0	1	0	0	0	0	0	0	0	0	0	0	0	0	0	0	0	0	0	0	0	0	0	0	0	0	0
staramr/Saureus_1268883.6.txt/mlst.tsv:Saureus_1268883.6	saureus	-		-	-	-	-	-	-	-			Brazil	South America	Human_blood	Homo sapiens	Human	0	0	0	0	0	0	0	0	0	0	0	0	0	0	0	1	1	0	0	0	0	0	0	0	0	0	0	0	0	0	0	0
staramr/Saureus_1274985.3.txt/mlst.tsv:Saureus_1274985.3	saureus	2249	CC45	2	14	8	6	10	3	3	1884_2000	1973	Australia	Oceania	Human_blood	Homo sapiens	Human	0	1	1	1	1	1	0	1	1	0	0	0	1	0	0	0	0	0	0	0	0	0	0	0	0	0	0	0	0	0	0	0
staramr/Saureus_1278071.4.txt/mlst.tsv:Saureus_1278071.4	saureus	772	CC1	1	1	1	1	22	1	1	2006_2010	2007	India	Asia	Human_clinical	Homo sapiens	Human	0	0	1	0	0	0	0	0	0	0	0	0	0	1	0	1	0	0	0	0	0	0	0	0	0	0	0	0	0	0	0	0
staramr/Saureus_1278072.4.txt/mlst.tsv:Saureus_1278072.4	saureus	772	CC1	1	1	1	1	22	1	1	2006_2010	2010	India	Asia	Human_clinical	Homo sapiens	Human	0	0	1	0	0	1	0	1	1	1	1	0	0	1	0	1	0	0	0	0	0	0	0	0	0	0	0	0	0	0	0	0
staramr/Saureus_1278074.4.txt/mlst.tsv:Saureus_1278074.4	saureus	672		4	3	1	1	11	72	11	2006_2010	2007	India	Asia	Human_clinical	Homo sapiens	Human	0	0	0	0	0	1	0	0	0	0	0	0	0	0	0	0	0	0	0	0	0	0	0	0	0	0	0	0	0	0	0	0
staramr/Saureus_1280.10006.txt/mlst.tsv:Saureus_1280.10006	saureus	1	CC1	1	1	1	1	1	1	1			Unknown	Unknown	Unknown	Unknown	Unknown	0	0	0	0	0	0	0	0	0	0	0	0	0	1	0	0	0	0	0	0	0	0	0	0	0	0	0	0	0	0	0	0
staramr/Saureus_1280.10007.txt/mlst.tsv:Saureus_1280.10007	saureus	22	CC22	7	6	1	5	8	8	6			Unknown	Unknown	Unknown	Unknown	Unknown	0	0	1	0	0	0	0	0	0	0	0	0	0	0	0	0	0	0	0	0	0	0	0	0	0	0	0	0	0	0	0	0
staramr/Saureus_1280.10009.txt/mlst.tsv:Saureus_1280.10009	saureus	30	CC30	2	2	2	2	6	3	2			Unknown	Unknown	Unknown	Unknown	Unknown	0	1	0	1	0	1	0	0	0	0	0	0	0	0	0	0	0	0	0	0	0	0	0	0	0	0	0	0	0	0	0	0
staramr/Saureus_1280.10014.txt/mlst.tsv:Saureus_1280.10014	saureus	8	CC8	3	3	1	1	4	4	3			Unknown	Unknown	Unknown	Unknown	Unknown	0	0	0	0	0	1	0	0	0	0	0	0	0	1	0	0	0	0	0	0	0	0	0	0	0	0	0	0	0	0	0	0
staramr/Saureus_1280.10039.txt/mlst.tsv:Saureus_1280.10039	saureus	34	CC30	8	2	2	2	6	3	2			Unknown	Unknown	Unknown	Unknown	Unknown	0	0	0	0	0	1	0	0	0	0	0	0	0	0	0	0	0	0	0	0	0	0	0	0	0	0	0	0	0	0	0	0
staramr/Saureus_1280.10046.txt/mlst.tsv:Saureus_1280.10046	saureus	88		22	1	14	23	12	4	31			Unknown	Unknown	Unknown	Unknown	Unknown	0	0	0	0	0	1	0	0	0	0	0	0	0	0	0	0	0	0	0	0	0	0	0	0	0	0	0	0	0	0	0	0
staramr/Saureus_1280.10047.txt/mlst.tsv:Saureus_1280.10047	saureus	30	CC30	2	2	2	2	6	3	2			Unknown	Unknown	Unknown	Unknown	Unknown	0	0	0	0	0	1	0	0	0	0	0	0	0	0	0	0	0	0	0	0	0	0	0	0	0	0	0	0	0	0	0	0
staramr/Saureus_1280.10118.txt/mlst.tsv:Saureus_1280.10118	saureus	-		4	3	1	1	11	72	35?	2016_2020	2016	India	Asia	Human_blood	Homo sapiens	Human	0	0	1	0	0	1	0	1	1	1	1	0	0	0	0	0	0	0	0	0	0	0	0	0	0	0	0	0	0	0	0	0
staramr/Saureus_1280.10146.txt/mlst.tsv:Saureus_1280.10146	saureus	772	CC1	1	1	1	1	22	1	1	2016_2020	2016	India	Asia	Human_blood	Homo sapiens	Human	0	0	1	0	0	1	0	1	1	1	1	0	0	1	0	1	0	0	0	0	0	0	0	0	0	0	0	0	0	0	0	0
staramr/Saureus_1280.10147.txt/mlst.tsv:Saureus_1280.10147	saureus	109	CC1	3	27	1	1	1	1	10	2011_2015	2011	Mexico	North America	Human_clinical	Homo sapiens	Human	0	1	0	1	0	0	0	0	0	0	0	0	0	0	0	0	0	0	0	0	0	0	0	0	0	0	0	0	0	0	0	0
staramr/Saureus_1280.10338.txt/mlst.tsv:Saureus_1280.10338	saureus	22	CC22	7	6	1	5	8	8	6	2016_2020	2016	Lebanon	Asia	Unknown_human	Homo sapiens	Human	0	0	1	0	0	0	0	0	0	0	0	0	0	0	0	0	0	0	0	0	0	0	0	0	0	0	0	0	0	0	0	0
staramr/Saureus_1280.10339.txt/mlst.tsv:Saureus_1280.10339	saureus	22	CC22	7	6	1	5	8	8	6	2016_2020	2016	Lebanon	Asia	Human_clinical	Homo sapiens	Human	0	0	1	0	0	0	0	0	0	0	0	0	0	0	0	0	0	0	0	0	0	0	0	0	0	0	0	0	0	0	0	0
staramr/Saureus_1280.10341.txt/mlst.tsv:Saureus_1280.10341	saureus	5	CC5	1	4	1	4	12	1	10	2006_2010	2006	South Korea	Asia	Human_blood	Homo sapiens	Human	0	2	1	2	1	0	0	0	0	0	0	0	0	0	0	0	0	0	0	0	0	0	0	0	0	0	0	0	0	0	0	0
staramr/Saureus_1280.10343.txt/mlst.tsv:Saureus_1280.10343	saureus	45	CC45	10	14	8	6	10	3	2	2011_2015	2015	Unknown	Unknown	International_Space_Station	Unknown	Environment	0	0	0	0	0	1	0	0	0	0	0	0	0	0	0	0	0	0	0	0	0	0	0	0	0	0	0	0	0	0	0	0
staramr/Saureus_1280.10344.txt/mlst.tsv:Saureus_1280.10344	saureus	1210		6	5	163	2	7	14	5	2011_2015	2015	Unknown	Unknown	International_Space_Station	Unknown	Environment	0	1	0	1	0	0	0	0	0	0	0	0	0	0	0	0	0	0	0	0	0	0	0	0	0	0	0	0	0	0	0	0
staramr/Saureus_1280.10345.txt/mlst.tsv:Saureus_1280.10345	saureus	45	CC45	10	14	8	6	10	3	2	2011_2015	2015	Unknown	Unknown	International_Space_Station	Unknown	Environment	0	0	0	0	0	1	0	0	0	0	0	0	0	0	0	0	0	0	0	0	0	0	0	0	0	0	0	0	0	0	0	0
staramr/Saureus_1280.10346.txt/mlst.tsv:Saureus_1280.10346	saureus	45	CC45	10	14	8	6	10	3	2	2011_2015	2015	Unknown	Unknown	International_Space_Station	Unknown	Environment	0	0	0	0	0	1	0	0	0	0	0	0	0	0	0	0	0	0	0	0	0	0	0	0	0	0	0	0	0	0	0	0
staramr/Saureus_1280.10347.txt/mlst.tsv:Saureus_1280.10347	saureus	45	CC45	10	14	8	6	10	3	2	2011_2015	2015	Unknown	Unknown	International_Space_Station	Unknown	Environment	0	0	0	0	0	1	0	0	0	0	0	0	0	0	0	0	0	0	0	0	0	0	0	0	0	0	0	0	0	0	0	0
staramr/Saureus_1280.10348.txt/mlst.tsv:Saureus_1280.10348	saureus	1210		6	5	163	2	7	14	5	2011_2015	2015	Unknown	Unknown	International_Space_Station	Unknown	Environment	0	1	0	1	0	0	0	0	0	0	0	0	0	0	0	0	0	0	0	0	0	0	0	0	0	0	0	0	0	0	0	0
staramr/Saureus_1280.10349.txt/mlst.tsv:Saureus_1280.10349	saureus	45	CC45	10	14	8	6	10	3	2	2011_2015	2015	Unknown	Unknown	International_Space_Station	Unknown	Environment	0	0	0	0	0	1	0	0	0	0	0	0	0	0	0	0	0	0	0	0	0	0	0	0	0	0	0	0	0	0	0	0
staramr/Saureus_1280.10351.txt/mlst.tsv:Saureus_1280.10351	saureus	45	CC45	10	14	8	6	10	3	2	2011_2015	2015	Unknown	Unknown	International_Space_Station	Unknown	Environment	0	0	0	0	0	1	0	0	0	0	0	0	0	0	0	0	0	0	0	0	0	0	0	0	0	0	0	0	0	0	0	0
staramr/Saureus_1280.10352.txt/mlst.tsv:Saureus_1280.10352	saureus	45	CC45	10	14	8	6	10	3	2	2011_2015	2015	Unknown	Unknown	International_Space_Station	Unknown	Environment	0	0	0	0	0	1	0	0	0	0	0	0	0	0	0	0	0	0	0	0	0	0	0	0	0	0	0	0	0	0	0	0
staramr/Saureus_1280.10353.txt/mlst.tsv:Saureus_1280.10353	saureus	45	CC45	10	14	8	6	10	3	2	2011_2015	2015	Unknown	Unknown	International_Space_Station	Unknown	Environment	0	0	0	0	0	1	0	0	0	0	0	0	0	0	0	0	0	0	0	0	0	0	0	0	0	0	0	0	0	0	0	0
staramr/Saureus_1280.10354.txt/mlst.tsv:Saureus_1280.10354	saureus	45	CC45	10	14	8	6	10	3	2	2011_2015	2015	Unknown	Unknown	International_Space_Station	Unknown	Environment	0	0	0	0	0	1	0	0	0	0	0	0	0	0	0	0	0	0	0	0	0	0	0	0	0	0	0	0	0	0	0	0
staramr/Saureus_1280.10355.txt/mlst.tsv:Saureus_1280.10355	saureus	45	CC45	10	14	8	6	10	3	2	2011_2015	2015	Unknown	Unknown	International_Space_Station	Unknown	Environment	0	0	0	0	0	1	0	0	0	0	0	0	0	0	0	0	0	0	0	0	0	0	0	0	0	0	0	0	0	0	0	0
staramr/Saureus_1280.10356.txt/mlst.tsv:Saureus_1280.10356	saureus	45	CC45	10	14	8	6	10	3	2	2011_2015	2015	Unknown	Unknown	International_Space_Station	Unknown	Environment	0	0	0	0	0	1	0	0	0	0	0	0	0	0	0	0	0	0	0	0	0	0	0	0	0	0	0	0	0	0	0	0
staramr/Saureus_1280.10357.txt/mlst.tsv:Saureus_1280.10357	saureus	22	CC22	7	6	1	5	8	8	6			Unknown	Unknown	Human_clinical	Homo sapiens	Human	1	0	1	0	0	0	0	0	0	0	0	0	0	0	0	1	0	0	0	0	0	0	0	0	0	0	0	0	0	0	0	0
staramr/Saureus_1280.10358.txt/mlst.tsv:Saureus_1280.10358	saureus	22	CC22	7	6	1	5	8	8	6			Unknown	Unknown	Human_clinical	Homo sapiens	Human	1	0	1	0	0	0	1	0	0	0	0	0	0	0	0	1	0	0	0	0	0	0	0	0	0	0	0	0	0	0	0	0
staramr/Saureus_1280.10359.txt/mlst.tsv:Saureus_1280.10359	saureus	772	CC1	1	1	1	1	22	1	1	2011_2015	2015	India	Asia	Human_blood	Homo sapiens	Human	0	0	1	0	0	1	0	1	1	1	1	0	0	1	0	1	0	0	0	0	0	0	0	0	0	0	0	0	0	0	0	0
staramr/Saureus_1280.10364.txt/mlst.tsv:Saureus_1280.10364	saureus	72	CC8	1	4	1	8	4	4	3	2011_2015	2015	India	Asia	Human_blood	Homo sapiens	Human	0	0	1	0	0	0	0	0	0	0	0	0	0	1	0	1	0	0	0	0	0	0	0	0	0	0	0	0	0	0	0	0
staramr/Saureus_1280.10366.txt/mlst.tsv:Saureus_1280.10366	saureus	22	CC22	7	6	1	5	8	8	6	2011_2015	2015	India	Asia	Human_blood	Homo sapiens	Human	0	0	1	0	0	0	1	0	0	0	0	0	0	0	0	1	0	0	0	0	0	0	0	0	0	0	0	0	0	0	0	0
staramr/Saureus_1280.10367.txt/mlst.tsv:Saureus_1280.10367	saureus	-		1	1	1	1	1?	1	1	2016_2020	2016	India	Asia	Human_blood	Homo sapiens	Human	0	0	0	0	0	1	0	1	1	1	1	0	0	0	0	0	0	0	0	0	0	0	0	0	0	0	0	0	0	0	0	0
staramr/Saureus_1280.10378.txt/mlst.tsv:Saureus_1280.10378	saureus	105	CC5	1	4	1	4	12	1	28	2006_2010	2010	USA	North America	Human_clinical	Homo sapiens	Human	0	1	1	1	0	1	0	1	0	1	1	0	0	0	0	0	0	0	0	0	0	0	0	0	0	0	0	0	0	0	0	0
staramr/Saureus_1280.10379.txt/mlst.tsv:Saureus_1280.10379	saureus	30	CC30	2	2	2	2	6	3	2	2006_2010	2010	USA	North America	Unknown_human	Homo sapiens	Human	0	0	0	0	0	1	0	0	0	0	0	0	0	0	0	0	0	0	0	0	0	0	0	0	0	0	0	0	0	0	0	0
staramr/Saureus_1280.10381.txt/mlst.tsv:Saureus_1280.10381	saureus	30	CC30	2	2	2	2	6	3	2	2006_2010	2010	USA	North America	Clinical	Unknown	Other	0	0	0	0	0	1	0	0	0	0	0	0	0	0	0	0	0	0	0	0	0	0	0	0	0	0	0	0	0	0	0	0
staramr/Saureus_1280.10382.txt/mlst.tsv:Saureus_1280.10382	saureus	15	CC15	13	13	1	1	12	11	13	2006_2010	2010	USA	North America	Unknown	Unknown	Unknown	0	0	0	0	0	1	0	0	0	0	0	0	0	0	0	0	0	0	0	0	0	0	0	0	0	0	0	0	0	0	0	0
staramr/Saureus_1280.10383.txt/mlst.tsv:Saureus_1280.10383	saureus	30	CC30	2	2	2	2	6	3	2	2006_2010	2010	USA	North America	Human_clinical	Homo sapiens	Human	0	0	0	0	0	1	0	0	0	0	0	0	0	0	0	0	0	0	0	0	0	0	0	0	0	0	0	0	0	0	0	0
staramr/Saureus_1280.10386.txt/mlst.tsv:Saureus_1280.10386	saureus	30	CC30	2	2	2	2	6	3	2	2006_2010	2010	USA	North America	Human_clinical	Homo sapiens	Human	0	1	0	1	0	1	0	0	0	0	0	0	0	0	0	0	0	0	0	0	0	0	0	0	0	0	0	0	0	0	0	0
staramr/Saureus_1280.10387.txt/mlst.tsv:Saureus_1280.10387	saureus	105	CC5	1	4	1	4	12	1	28	2006_2010	2010	USA	North America	Human_clinical	Homo sapiens	Human	0	1	1	1	0	1	0	1	0	1	1	0	0	0	0	0	0	0	0	0	0	0	0	0	0	0	0	0	0	0	0	0
staramr/Saureus_1280.10389.txt/mlst.tsv:Saureus_1280.10389	saureus	5	CC5	1	4	1	4	12	1	10	2006_2010	2010	USA	North America	Human_clinical	Homo sapiens	Human	1	1	1	1	0	1	0	0	0	0	0	0	0	0	0	0	0	0	0	0	0	0	0	0	0	0	0	0	0	0	0	0
staramr/Saureus_1280.10391.txt/mlst.tsv:Saureus_1280.10391	saureus	59	CC59	19	23	15	2	19	20	15	2006_2010	2010	USA	North America	Human_clinical	Homo sapiens	Human	0	0	0	0	0	1	0	0	0	0	0	0	0	0	0	0	0	0	0	0	0	0	0	0	0	0	0	0	0	0	0	0
staramr/Saureus_1280.10392.txt/mlst.tsv:Saureus_1280.10392	saureus	30	CC30	2	2	2	2	6	3	2	2006_2010	2010	USA	North America	Clinical	Unknown	Other	0	0	0	0	0	1	0	0	0	0	0	0	0	0	0	0	0	0	0	0	0	0	0	0	0	0	0	0	0	0	0	0
staramr/Saureus_1280.10394.txt/mlst.tsv:Saureus_1280.10394	saureus	105	CC5	1	4	1	4	12	1	28	2006_2010	2010	USA	North America	Unknown_human	Homo sapiens	Human	0	1	0	1	0	1	0	0	1	1	1	0	0	0	0	0	0	0	0	0	0	0	0	0	0	0	0	0	0	0	0	0
staramr/Saureus_1280.10395.txt/mlst.tsv:Saureus_1280.10395	saureus	1	CC1	1	1	1	1	1	1	1	2006_2010	2010	USA	North America	Human_clinical	Homo sapiens	Human	0	0	0	0	0	1	0	0	0	0	0	0	0	0	0	0	0	0	0	0	0	0	0	0	0	0	0	0	0	0	0	0
staramr/Saureus_1280.10396.txt/mlst.tsv:Saureus_1280.10396	saureus	30	CC30	2	2	2	2	6	3	2	2006_2010	2010	USA	North America	Unknown_human	Homo sapiens	Human	0	0	0	0	0	1	0	0	0	0	0	0	0	0	0	0	0	0	0	0	0	0	0	0	0	0	0	0	0	0	0	0
staramr/Saureus_1280.10401.txt/mlst.tsv:Saureus_1280.10401	saureus	97	CC97	3	1	1	1	1	5	3	2006_2010	2010	USA	North America	Human_clinical	Homo sapiens	Human	0	1	0	1	0	1	0	0	0	0	0	0	0	0	0	0	0	0	0	0	0	0	0	0	0	0	0	0	0	0	0	0
staramr/Saureus_1280.10402.txt/mlst.tsv:Saureus_1280.10402	saureus	15	CC15	13	13	1	1	12	11	13	2006_2010	2010	USA	North America	Unknown_human	Homo sapiens	Human	0	0	0	0	0	1	0	0	0	0	0	0	0	0	0	0	0	0	0	0	0	0	0	0	0	0	0	0	0	0	0	0
staramr/Saureus_1280.10403.txt/mlst.tsv:Saureus_1280.10403	saureus	45	CC45	10	14	8	6	10	3	2	2006_2010	2010	USA	North America	Unknown_human	Homo sapiens	Human	0	0	0	0	0	1	0	0	0	0	0	0	0	0	0	0	0	0	0	0	0	0	0	0	0	0	0	0	0	0	0	0
staramr/Saureus_1280.10404.txt/mlst.tsv:Saureus_1280.10404	saureus	5	CC5	1	4	1	4	12	1	10	2006_2010	2010	USA	North America	Human_clinical	Homo sapiens	Human	0	1	0	1	0	0	0	0	0	0	0	0	0	0	0	0	0	0	0	0	0	0	0	0	0	0	0	0	0	0	0	0
staramr/Saureus_1280.10405.txt/mlst.tsv:Saureus_1280.10405	saureus	88		22	1	14	23	12	4	31	2011_2015	2013	Ghana	Africa	Human_clinical	Homo sapiens	Human	0	0	0	0	0	1	0	0	0	0	0	0	0	0	0	0	0	0	0	0	0	0	0	0	0	0	0	0	0	0	0	0
staramr/Saureus_1280.10406.txt/mlst.tsv:Saureus_1280.10406	saureus	1797	CC8	3	265	1	1	4	131	3	2006_2010	2008	Tanzania	Africa	Clinical	Unknown	Other	0	1	1	1	1	1	0	1	1	0	0	0	0	0	0	1	0	0	0	0	0	0	0	0	0	0	0	0	0	0	0	0
staramr/Saureus_1280.10407.txt/mlst.tsv:Saureus_1280.10407	saureus	2126	CC15	13	13	1	1	12	112	13	2011_2015	2012	Tanzania	Africa	Clinical	Unknown	Other	0	0	0	0	0	1	0	0	0	0	0	0	1	0	0	0	0	0	0	0	0	0	0	0	0	0	0	0	0	0	0	0
staramr/Saureus_1280.10408.txt/mlst.tsv:Saureus_1280.10408	saureus	88		22	1	14	23	12	4	31	2006_2010	2008	Tanzania	Africa	Clinical	Unknown	Other	0	0	1	0	0	1	1	0	0	0	0	0	1	0	0	0	0	0	0	0	0	0	0	0	0	0	0	0	0	0	0	0
staramr/Saureus_1280.10409.txt/mlst.tsv:Saureus_1280.10409	saureus	8	CC8	3	3	1	1	4	4	3	2011_2015	2013	Tanzania	Africa	Clinical	Unknown	Other	0	0	1	0	0	1	0	0	0	0	0	0	0	1	0	0	0	0	0	0	0	0	0	0	0	0	0	0	0	0	0	0
staramr/Saureus_1280.10411.txt/mlst.tsv:Saureus_1280.10411	saureus	188	CC1	3	1	1	8	1	1	1	2011_2015	2014	Tanzania	Africa	Clinical	Unknown	Other	0	0	0	0	0	1	0	0	0	0	0	0	0	0	0	0	0	0	0	0	0	0	0	0	0	0	0	0	0	0	0	0
staramr/Saureus_1280.10413.txt/mlst.tsv:Saureus_1280.10413	saureus	2126	CC15	13	13	1	1	12	112	13	2011_2015	2014	Tanzania	Africa	Clinical	Unknown	Other	0	0	0	0	0	1	0	0	0	0	0	0	0	0	0	0	0	0	0	0	0	0	0	0	0	0	0	0	0	0	0	0
staramr/Saureus_1280.10414.txt/mlst.tsv:Saureus_1280.10414	saureus	88		22	1	14	23	12	4	31	2006_2010	2008	Tanzania	Africa	Clinical	Unknown	Other	0	0	1	0	0	1	1	0	0	0	0	0	0	0	0	0	0	0	0	0	0	0	0	0	0	0	0	0	0	0	0	0
staramr/Saureus_1280.10415.txt/mlst.tsv:Saureus_1280.10415	saureus	88		22	1	14	23	12	4	31	2006_2010	2008	Tanzania	Africa	Clinical	Unknown	Other	0	0	1	0	0	1	0	0	0	0	0	0	0	0	0	0	0	0	0	0	0	0	0	0	0	0	0	0	0	0	0	0
staramr/Saureus_1280.10416.txt/mlst.tsv:Saureus_1280.10416	saureus	88		22	1	14	23	12	4	31	2006_2010	2008	Tanzania	Africa	Clinical	Unknown	Other	0	0	1	0	0	1	1	0	0	0	0	0	1	0	0	0	0	0	0	0	0	0	0	0	0	0	0	0	0	0	0	0
staramr/Saureus_1280.10417.txt/mlst.tsv:Saureus_1280.10417	saureus	2126	CC15	13	13	1	1	12	112	13	2011_2015	2014	Tanzania	Africa	Clinical	Unknown	Other	0	0	0	0	0	1	0	0	0	0	0	0	0	0	0	0	0	0	0	0	0	0	0	0	0	0	0	0	0	0	0	0
staramr/Saureus_1280.10418.txt/mlst.tsv:Saureus_1280.10418	saureus	1797	CC8	3	265	1	1	4	131	3	2011_2015	2013	Tanzania	Africa	Clinical	Unknown	Other	0	1	1	1	1	1	0	1	1	0	0	0	0	0	0	1	0	0	0	0	0	0	0	0	0	0	0	0	1	0	0	0
staramr/Saureus_1280.10419.txt/mlst.tsv:Saureus_1280.10419	saureus	5	CC5	1	4	1	4	12	1	10	2011_2015	2014	Tanzania	Africa	Clinical	Unknown	Other	0	0	0	0	0	0	0	0	0	0	0	0	0	1	0	0	0	0	0	0	0	0	0	0	0	0	0	0	0	0	0	0
staramr/Saureus_1280.10421.txt/mlst.tsv:Saureus_1280.10421	saureus	97	CC97	3	1	1	1	1	5	3	2011_2015	2014	Tanzania	Africa	Clinical	Unknown	Other	0	0	0	0	0	1	0	0	0	0	0	0	1	0	0	0	0	0	0	0	0	0	0	0	0	0	0	0	0	1	0	0
staramr/Saureus_1280.10422.txt/mlst.tsv:Saureus_1280.10422	saureus	2126	CC15	13	13	1	1	12	112	13	2011_2015	2014	Tanzania	Africa	Clinical	Unknown	Other	0	0	0	0	0	1	0	0	0	0	0	0	0	0	0	0	0	0	0	0	0	0	0	0	0	0	0	0	0	0	0	0
staramr/Saureus_1280.10423.txt/mlst.tsv:Saureus_1280.10423	saureus	88		22	1	14	23	12	4	31	2006_2010	2008	Tanzania	Africa	Clinical	Unknown	Other	0	0	1	0	0	1	1	0	0	0	0	0	1	0	0	0	0	0	0	0	0	0	0	0	0	0	0	0	0	0	0	0
staramr/Saureus_1280.10424.txt/mlst.tsv:Saureus_1280.10424	saureus	97	CC97	3	1	1	1	1	5	3	2011_2015	2014	Tanzania	Africa	Clinical	Unknown	Other	0	0	0	0	0	1	0	0	0	0	0	0	0	0	0	0	0	0	0	0	0	0	0	0	0	0	0	0	0	0	0	0
staramr/Saureus_1280.10425.txt/mlst.tsv:Saureus_1280.10425	saureus	152		46	75	49	44	13	68	60	2011_2015	2014	Tanzania	Africa	Clinical	Unknown	Other	0	0	0	0	0	1	0	0	0	0	0	0	0	1	0	0	0	0	0	0	0	0	0	0	0	0	0	0	0	0	0	0
staramr/Saureus_1280.10426.txt/mlst.tsv:Saureus_1280.10426	saureus	88		22	1	14	23	12	4	31	2006_2010	2008	Tanzania	Africa	Clinical	Unknown	Other	0	0	1	0	0	1	0	0	0	0	0	0	0	0	0	0	0	0	0	0	0	0	0	0	0	0	0	0	0	0	0	0
staramr/Saureus_1280.10427.txt/mlst.tsv:Saureus_1280.10427	saureus	121	CC121	6	5	6	2	7	14	5	2011_2015	2014	Tanzania	Africa	Clinical	Unknown	Other	0	0	0	0	0	1	0	0	0	0	0	0	0	1	0	0	0	0	0	0	0	0	0	0	0	0	0	0	0	0	0	0
staramr/Saureus_1280.10429.txt/mlst.tsv:Saureus_1280.10429	saureus	30	CC30	2	2	2	2	6	3	2	2011_2015	2014	Tanzania	Africa	Clinical	Unknown	Other	0	0	0	0	0	1	1	0	0	0	0	0	0	1	0	0	0	0	0	0	0	0	0	0	0	0	0	0	0	0	0	0
staramr/Saureus_1280.10431.txt/mlst.tsv:Saureus_1280.10431	saureus	88		22	1	14	23	12	4	31	2006_2010	2008	Tanzania	Africa	Clinical	Unknown	Other	0	0	1	0	0	1	1	0	0	0	0	0	1	0	0	0	0	0	0	0	0	0	0	0	0	0	0	0	0	0	0	0
staramr/Saureus_1280.10432.txt/mlst.tsv:Saureus_1280.10432	saureus	1797	CC8	3	265	1	1	4	131	3	2006_2010	2008	Tanzania	Africa	Clinical	Unknown	Other	0	1	1	1	1	1	0	0	0	0	0	0	0	0	0	1	0	0	0	0	0	0	0	0	0	0	0	0	1	0	0	0
staramr/Saureus_1280.10433.txt/mlst.tsv:Saureus_1280.10433	saureus	88		22	1	14	23	12	4	31	2006_2010	2008	Tanzania	Africa	Clinical	Unknown	Other	0	0	1	0	0	0	0	0	0	0	0	0	0	0	0	0	0	0	0	0	0	0	0	0	0	0	0	0	0	0	0	0
staramr/Saureus_1280.10434.txt/mlst.tsv:Saureus_1280.10434	saureus	5	CC5	1	4	1	4	12	1	10	2011_2015	2014	Tanzania	Africa	Clinical	Unknown	Other	0	0	0	0	0	1	1	0	0	0	0	0	1	1	0	0	0	0	0	0	0	0	0	0	0	0	0	0	0	0	0	0
staramr/Saureus_1280.10435.txt/mlst.tsv:Saureus_1280.10435	saureus	152		46	75	49	44	13	68	60	2011_2015	2014	Tanzania	Africa	Clinical	Unknown	Other	0	0	0	0	0	1	0	0	0	0	0	0	0	1	0	0	0	0	0	0	0	0	0	0	0	0	0	0	0	0	0	0
staramr/Saureus_1280.10436.txt/mlst.tsv:Saureus_1280.10436	saureus	88		22	1	14	23	12	4	31	2006_2010	2008	Tanzania	Africa	Clinical	Unknown	Other	0	0	1	0	0	1	0	0	0	0	0	0	0	0	0	0	0	0	0	0	0	0	0	0	0	0	0	0	0	0	0	0
staramr/Saureus_1280.10437.txt/mlst.tsv:Saureus_1280.10437	saureus	97	CC97	3	1	1	1	1	5	3	2011_2015	2014	Tanzania	Africa	Clinical	Unknown	Other	0	0	0	0	0	1	0	0	0	0	0	0	1	0	0	0	0	0	0	0	0	0	0	0	0	0	0	0	0	1	0	0
staramr/Saureus_1280.10439.txt/mlst.tsv:Saureus_1280.10439	saureus	8	CC8	3	3	1	1	4	4	3	2006_2010	2008	Tanzania	Africa	Clinical	Unknown	Other	0	0	1	0	0	1	1	0	0	0	0	0	0	1	0	0	0	0	0	0	0	0	0	0	0	0	0	0	0	0	0	0
staramr/Saureus_1280.10441.txt/mlst.tsv:Saureus_1280.10441	saureus	1797	CC8	3	265	1	1	4	131	3	2006_2010	2008	Tanzania	Africa	Clinical	Unknown	Other	0	1	1	1	1	1	0	1	1	0	0	0	0	0	0	1	0	0	0	0	0	0	0	0	0	0	0	0	1	0	0	0
staramr/Saureus_1280.10442.txt/mlst.tsv:Saureus_1280.10442	saureus	88		22	1	14	23	12	4	31	2011_2015	2013	Tanzania	Africa	Clinical	Unknown	Other	0	0	1	0	0	1	0	0	0	0	0	0	0	0	0	0	0	0	0	0	0	0	0	0	0	0	0	0	0	0	0	0
staramr/Saureus_1280.10443.txt/mlst.tsv:Saureus_1280.10443	saureus	88		22	1	14	23	12	4	31	2006_2010	2008	Tanzania	Africa	Clinical	Unknown	Other	0	0	1	0	0	1	0	0	0	0	0	0	0	0	0	0	0	0	0	0	0	0	0	0	0	0	0	0	0	0	0	0
staramr/Saureus_1280.10444.txt/mlst.tsv:Saureus_1280.10444	saureus	88		22	1	14	23	12	4	31	2006_2010	2008	Tanzania	Africa	Clinical	Unknown	Other	0	0	1	0	0	1	0	0	0	0	0	0	0	0	0	0	0	0	0	0	0	0	0	0	0	0	0	0	0	0	0	0
staramr/Saureus_1280.10445.txt/mlst.tsv:Saureus_1280.10445	saureus	15	CC15	13	13	1	1	12	11	13	2011_2015	2014	Tanzania	Africa	Clinical	Unknown	Other	0	0	0	0	0	1	0	0	0	0	0	0	2	0	0	0	0	0	0	0	0	0	0	0	0	0	0	0	0	0	0	0
staramr/Saureus_1280.10446.txt/mlst.tsv:Saureus_1280.10446	saureus	5	CC5	1	4	1	4	12	1	10	2011_2015	2013	Tanzania	Africa	Clinical	Unknown	Other	0	0	0	0	0	0	0	0	0	0	0	0	0	1	0	0	0	0	0	0	0	0	0	0	0	0	0	0	0	0	0	0
staramr/Saureus_1280.10447.txt/mlst.tsv:Saureus_1280.10447	saureus	88		22	1	14	23	12	4	31	2006_2010	2008	Tanzania	Africa	Clinical	Unknown	Other	0	0	1	0	0	1	0	0	0	0	0	0	0	0	0	0	0	0	0	0	0	0	0	0	0	0	0	0	0	0	0	0
staramr/Saureus_1280.10448.txt/mlst.tsv:Saureus_1280.10448	saureus	88		22	1	14	23	12	4	31	2011_2015	2013	Tanzania	Africa	Clinical	Unknown	Other	0	0	1	0	0	1	0	0	0	0	0	0	0	0	0	0	0	0	0	0	0	0	0	0	0	0	0	0	0	0	0	0
staramr/Saureus_1280.10449.txt/mlst.tsv:Saureus_1280.10449	saureus	1820		22	1	14	23	200	4	31	2006_2010	2008	Tanzania	Africa	Clinical	Unknown	Other	0	0	1	0	0	1	0	0	0	0	0	0	0	0	0	0	0	0	0	0	0	0	0	0	0	0	0	0	0	0	0	0
staramr/Saureus_1280.10451.txt/mlst.tsv:Saureus_1280.10451	saureus	88		22	1	14	23	12	4	31	2011_2015	2014	Tanzania	Africa	Clinical	Unknown	Other	0	0	0	0	0	1	0	0	0	0	0	0	0	0	0	0	0	0	0	0	0	0	0	0	0	0	0	0	0	0	0	0
staramr/Saureus_1280.10452.txt/mlst.tsv:Saureus_1280.10452	saureus	5	CC5	1	4	1	4	12	1	10	2011_2015	2012	Tanzania	Africa	Clinical	Unknown	Other	0	0	0	0	0	1	0	0	0	0	0	0	0	1	0	0	0	0	0	0	0	0	0	0	0	0	0	0	0	0	0	0
staramr/Saureus_1280.10453.txt/mlst.tsv:Saureus_1280.10453	saureus	1	CC1	1	1	1	1	1	1	1	2006_2010	2009	Tanzania	Africa	Blood	Unknown	Other	0	0	0	0	0	1	1	0	0	0	0	0	1	1	0	0	0	0	0	0	0	0	0	0	0	0	0	0	0	0	0	0
staramr/Saureus_1280.10454.txt/mlst.tsv:Saureus_1280.10454	saureus	2430		6	5	6	98	7	14	5	2011_2015	2013	Tanzania	Africa	Clinical	Unknown	Other	0	0	0	0	1	0	0	0	0	0	0	0	0	1	0	0	0	0	0	0	0	0	0	0	0	0	0	0	0	0	0	0
staramr/Saureus_1280.10455.txt/mlst.tsv:Saureus_1280.10455	saureus	88		22	1	14	23	12	4	31	2006_2010	2009	Tanzania	Africa	Blood	Unknown	Other	0	0	0	0	0	1	0	0	0	0	0	0	1	0	0	0	0	0	0	0	0	0	0	0	0	0	0	0	0	0	0	0
staramr/Saureus_1280.10456.txt/mlst.tsv:Saureus_1280.10456	saureus	5	CC5	1	4	1	4	12	1	10	2011_2015	2012	Tanzania	Africa	Clinical	Unknown	Other	0	0	0	0	0	1	0	0	0	0	0	0	0	1	0	0	0	0	0	0	0	0	0	0	0	0	0	0	0	0	0	0
staramr/Saureus_1280.10457.txt/mlst.tsv:Saureus_1280.10457	saureus	97	CC97	3	1	1	1	1	5	3	2006_2010	2008	Tanzania	Africa	Clinical	Unknown	Other	0	0	0	0	0	1	0	0	0	0	0	0	0	0	0	0	0	0	0	0	0	0	0	0	0	0	0	0	0	0	0	0
staramr/Saureus_1280.10458.txt/mlst.tsv:Saureus_1280.10458	saureus	88		22	1	14	23	12	4	31	2006_2010	2008	Tanzania	Africa	Clinical	Unknown	Other	0	0	1	0	0	1	1	0	0	0	0	0	1	0	0	0	0	0	0	0	0	0	0	0	0	0	0	0	0	0	0	0
staramr/Saureus_1280.10459.txt/mlst.tsv:Saureus_1280.10459	saureus	8	CC8	3	3	1	1	4	4	3	2006_2010	2008	Tanzania	Africa	Clinical	Unknown	Other	0	0	1	0	1	1	1	0	0	0	0	0	0	0	0	1	0	0	0	0	0	0	0	0	0	0	0	0	0	1	0	0
staramr/Saureus_1280.10461.txt/mlst.tsv:Saureus_1280.10461	saureus	30	CC30	2	2	2	2	6	3	2	2011_2015	2012	Tanzania	Africa	Clinical	Unknown	Other	0	0	0	0	0	1	0	0	0	0	0	0	0	1	0	0	0	0	0	0	0	0	0	0	0	0	0	0	0	0	0	0
staramr/Saureus_1280.10462.txt/mlst.tsv:Saureus_1280.10462	saureus	45	CC45	10	14	8	6	10	3	2	2006_2010	2008	Tanzania	Africa	Clinical	Unknown	Other	0	0	0	0	0	1	0	0	0	0	0	0	0	0	0	0	0	0	0	0	0	0	0	0	0	0	0	0	0	0	0	0
staramr/Saureus_1280.10463.txt/mlst.tsv:Saureus_1280.10463	saureus	8	CC8	3	3	1	1	4	4	3	2006_2010	2008	Tanzania	Africa	Clinical	Unknown	Other	0	0	0	0	0	1	1	0	0	0	0	0	1	1	0	0	0	0	0	0	0	0	0	0	0	0	0	0	0	0	0	0
staramr/Saureus_1280.10464.txt/mlst.tsv:Saureus_1280.10464	saureus	121	CC121	6	5	6	2	7	14	5	2011_2015	2013	Tanzania	Africa	Clinical	Unknown	Other	0	0	0	0	0	0	1	0	0	0	0	0	1	1	0	0	0	0	0	0	0	0	0	0	0	0	0	0	0	0	0	0
staramr/Saureus_1280.10465.txt/mlst.tsv:Saureus_1280.10465	saureus	121	CC121	6	5	6	2	7	14	5	2001_2005	2005	Tanzania	Africa	Clinical	Unknown	Other	0	0	0	0	0	1	0	0	0	0	0	0	0	1	0	0	0	0	0	0	0	0	0	0	0	0	0	0	0	0	0	0
staramr/Saureus_1280.10466.txt/mlst.tsv:Saureus_1280.10466	saureus	8	CC8	3	3	1	1	4	4	3	2006_2010	2008	Tanzania	Africa	Clinical	Unknown	Other	0	0	0	0	0	1	1	0	0	0	0	0	2	1	0	0	0	0	0	0	0	0	0	0	0	0	0	0	0	0	0	0
staramr/Saureus_1280.10467.txt/mlst.tsv:Saureus_1280.10467	saureus	1	CC1	1	1	1	1	1	1	1	2006_2010	2008	Tanzania	Africa	Clinical	Unknown	Other	0	0	0	0	0	0	0	0	0	0	0	0	0	1	0	0	0	0	0	0	0	0	0	0	0	0	0	0	0	0	0	0
staramr/Saureus_1280.10468.txt/mlst.tsv:Saureus_1280.10468	saureus	3118		1	4	1	8	355	4	3	2006_2010	2008	Tanzania	Africa	Clinical	Unknown	Other	0	0	0	0	0	1	0	0	0	0	1	0	0	1	0	0	0	0	0	0	0	0	0	0	0	0	0	0	0	0	0	0
staramr/Saureus_1280.10469.txt/mlst.tsv:Saureus_1280.10469	saureus	1	CC1	1	1	1	1	1	1	1	2011_2015	2012	Tanzania	Africa	Clinical	Unknown	Other	0	0	0	0	0	1	0	0	0	0	0	0	0	0	0	0	0	0	0	0	0	0	0	0	0	0	0	0	0	0	0	0
staramr/Saureus_1280.10471.txt/mlst.tsv:Saureus_1280.10471	saureus	30	CC30	2	2	2	2	6	3	2	2011_2015	2013	Tanzania	Africa	Clinical	Unknown	Other	0	0	0	0	0	1	0	0	0	0	0	0	0	1	0	0	0	0	0	0	0	0	0	0	0	0	0	0	0	0	0	0
staramr/Saureus_1280.10472.txt/mlst.tsv:Saureus_1280.10472	saureus	8	CC8	3	3	1	1	4	4	3	2011_2015	2013	Tanzania	Africa	Clinical	Unknown	Other	0	0	0	0	0	1	1	0	0	0	0	0	1	1	0	0	0	0	0	0	0	0	0	0	0	0	0	0	0	0	0	0
staramr/Saureus_1280.10473.txt/mlst.tsv:Saureus_1280.10473	saureus	101		3	1	14	15	11	19	3	2011_2015	2013	Tanzania	Africa	Clinical	Unknown	Other	0	0	0	0	0	1	0	0	0	0	0	0	1	0	0	0	0	0	0	0	0	0	0	0	0	0	0	0	1	0	0	0
staramr/Saureus_1280.10474.txt/mlst.tsv:Saureus_1280.10474	saureus	3125	CC97	3	1	1	1	1	340	3	2011_2015	2012	UK	Europe	Milk	Unknown	Food	0	0	0	0	0	0	1	0	0	0	0	0	0	0	0	0	0	0	0	0	0	0	0	0	0	0	0	0	0	0	0	0
staramr/Saureus_1280.10476.txt/mlst.tsv:Saureus_1280.10476	saureus	130	CC130	6	57	45	2	7	58	52	2011_2015	2012	UK	Europe	Milk	Unknown	Food	0	0	0	0	0	0	0	0	0	0	0	0	0	0	0	0	0	0	0	0	0	0	0	0	0	0	0	0	0	0	1	0
staramr/Saureus_1280.10487.txt/mlst.tsv:Saureus_1280.10487	saureus	97	CC97	3	1	1	1	1	5	3	2011_2015	2012	UK	Europe	Milk	Unknown	Food	0	0	0	0	0	0	0	0	0	0	0	0	0	0	0	0	0	0	0	0	0	0	0	0	0	0	0	0	0	1	0	0
staramr/Saureus_1280.10488.txt/mlst.tsv:Saureus_1280.10488	saureus	188	CC1	3	1	1	8	1	1	1	2011_2015	2012	UK	Europe	Milk	Unknown	Food	0	0	0	0	0	1	0	0	0	0	0	0	0	0	0	0	0	0	0	0	0	0	0	0	0	0	0	0	0	0	0	0
staramr/Saureus_1280.10489.txt/mlst.tsv:Saureus_1280.10489	saureus	425		18	33	6	20	7	50	48	2011_2015	2012	UK	Europe	Milk	Unknown	Food	0	0	0	0	0	0	0	0	0	0	0	0	0	0	0	0	0	0	0	0	0	0	0	0	0	0	0	0	0	0	1	0
staramr/Saureus_1280.10491.txt/mlst.tsv:Saureus_1280.10491	saureus	71	CC97	18	1	1	1	1	5	3	2011_2015	2012	UK	Europe	Milk	Unknown	Food	0	0	0	0	0	0	0	0	0	0	0	0	1	0	0	0	0	0	0	0	0	0	0	0	0	0	0	0	0	0	0	0
staramr/Saureus_1280.10492.txt/mlst.tsv:Saureus_1280.10492	saureus	97	CC97	3	1	1	1	1	5	3	2011_2015	2012	UK	Europe	Milk	Unknown	Food	0	0	0	0	1	0	0	0	0	0	0	0	0	0	0	0	0	0	0	0	0	0	0	0	0	0	0	0	0	0	0	0
staramr/Saureus_1280.10499.txt/mlst.tsv:Saureus_1280.10499	saureus	97	CC97	3	1	1	1	1	5	3	2011_2015	2012	UK	Europe	Milk	Unknown	Food	0	0	0	0	0	0	0	0	0	0	0	0	0	0	0	0	0	0	0	0	0	0	0	0	0	0	0	0	0	1	0	0
staramr/Saureus_1280.10538.txt/mlst.tsv:Saureus_1280.10538	saureus	101		3	1	14	15	11	19	3	2011_2015	2013	Tanzania	Africa	Clinical	Unknown	Other	0	0	0	0	0	1	0	0	0	0	0	0	1	0	0	0	0	0	0	0	0	0	0	0	0	0	0	0	1	0	0	0
staramr/Saureus_1280.10539.txt/mlst.tsv:Saureus_1280.10539	saureus	3125	CC97	3	1	1	1	1	340	3	2011_2015	2012	UK	Europe	Milk	Unknown	Food	0	0	0	0	0	0	1	0	0	0	0	0	0	0	0	0	0	0	0	0	0	0	0	0	0	0	0	0	0	0	0	0
staramr/Saureus_1280.10541.txt/mlst.tsv:Saureus_1280.10541	saureus	398	CC398	3	35	19	2	20	26	39	2011_2015	2012	UK	Europe	Milk	Unknown	Food	0	0	1	0	1	0	0	0	0	0	0	1	0	0	0	1	0	0	0	0	0	0	0	0	0	0	0	0	0	1	0	1
staramr/Saureus_1280.10758.txt/mlst.tsv:Saureus_1280.10758	saureus	1	CC1	1	1	1	1	1	1	1	2011_2015	2014	South Korea	Asia	Blood	Unknown	Other	0	1	0	1	0	0	0	0	0	0	0	0	0	0	0	0	0	0	0	0	0	0	0	0	0	0	0	0	0	0	0	0
staramr/Saureus_1280.10759.txt/mlst.tsv:Saureus_1280.10759	saureus	-		19	23	15	2	19	347?	15	2001_2005	2005	Taiwan	Asia	Human_clinical	Homo sapiens	Human	0	0	1	0	0	0	0	0	0	0	0	0	0	0	0	0	0	0	0	0	0	0	0	0	0	0	0	0	0	0	0	0
staramr/Saureus_1280.10861.txt/mlst.tsv:Saureus_1280.10861	saureus	-		2	2	2	2	6	3	~2	2011_2015	2011	Spain	Europe	Human_blood	Homo sapiens	Human	0	0	0	0	0	1	0	0	0	0	0	0	0	0	0	0	0	0	0	0	0	0	0	0	0	0	0	0	0	0	0	0
staramr/Saureus_1280.10862.txt/mlst.tsv:Saureus_1280.10862	saureus	45	CC45	10	14	8	6	10	3	2	2011_2015	2012	Spain	Europe	Human_blood	Homo sapiens	Human	0	0	0	0	0	1	0	0	0	0	0	0	0	0	0	0	0	0	0	0	0	0	0	0	0	0	0	0	0	0	0	0
staramr/Saureus_1280.10863.txt/mlst.tsv:Saureus_1280.10863	saureus	45	CC45	10	14	8	6	10	3	2	2011_2015	2013	Spain	Europe	Human_blood	Homo sapiens	Human	0	0	0	0	0	1	0	0	0	0	0	0	0	0	0	0	0	0	0	0	0	0	0	0	0	0	0	0	0	0	0	0
staramr/Saureus_1280.10864.txt/mlst.tsv:Saureus_1280.10864	saureus	15	CC15	13	13	1	1	12	11	13	2011_2015	2013	Spain	Europe	Human_blood	Homo sapiens	Human	0	0	0	0	0	1	0	0	0	0	0	0	0	1	0	0	0	0	0	0	0	0	0	0	0	0	0	0	0	0	0	0
staramr/Saureus_1280.10865.txt/mlst.tsv:Saureus_1280.10865	saureus	72	CC8	1	4	1	8	4	4	3	2011_2015	2014	Spain	Europe	Human_blood	Homo sapiens	Human	1	0	1	0	0	0	0	0	0	0	0	0	0	0	0	0	0	0	0	0	0	0	0	0	0	0	0	0	0	0	0	0
staramr/Saureus_1280.10866.txt/mlst.tsv:Saureus_1280.10866	saureus	15	CC15	13	13	1	1	12	11	13	2011_2015	2014	Spain	Europe	Human_blood	Homo sapiens	Human	0	0	0	0	0	1	0	0	0	0	0	0	0	0	0	0	0	0	0	0	0	0	0	0	0	0	0	0	0	0	0	0
staramr/Saureus_1280.10867.txt/mlst.tsv:Saureus_1280.10867	saureus	30	CC30	2	2	2	2	6	3	2	2011_2015	2014	Spain	Europe	Human_blood	Homo sapiens	Human	0	0	0	0	0	1	0	0	0	0	0	0	0	0	0	0	0	0	0	0	0	0	0	0	0	0	0	0	0	0	0	0
staramr/Saureus_1280.10868.txt/mlst.tsv:Saureus_1280.10868	saureus	5	CC5	1	4	1	4	12	1	10	2011_2015	2014	Spain	Europe	Human_blood	Homo sapiens	Human	0	0	0	0	0	1	0	0	0	0	0	0	0	0	0	0	0	0	0	0	0	0	0	0	0	0	0	0	0	0	0	0
staramr/Saureus_1280.10869.txt/mlst.tsv:Saureus_1280.10869	saureus	125	CC5	1	4	1	4	12	1	54	2011_2015	2013	Spain	Europe	Human_blood	Homo sapiens	Human	1	0	1	0	0	1	1	0	0	1	1	0	0	0	0	1	0	0	0	0	0	0	0	0	1	0	0	0	0	0	0	1
staramr/Saureus_1280.10871.txt/mlst.tsv:Saureus_1280.10871	saureus	125	CC5	1	4	1	4	12	1	54	2011_2015	2015	Spain	Europe	Human_blood	Homo sapiens	Human	1	0	1	0	0	1	0	1	1	1	1	0	0	0	0	0	0	0	0	0	0	0	0	0	0	0	0	0	0	0	0	0
staramr/Saureus_1280.10872.txt/mlst.tsv:Saureus_1280.10872	saureus	8	CC8	3	3	1	1	4	4	3	2011_2015	2015	Spain	Europe	Human_blood	Homo sapiens	Human	0	0	0	0	1	1	0	0	0	0	0	0	0	0	0	0	0	0	0	0	0	0	0	0	0	0	0	0	0	0	0	0
staramr/Saureus_1280.10923.txt/mlst.tsv:Saureus_1280.10923	saureus	-		1	~1	1	1	1	1	1	2011_2015	2012	Brazil	South America	Milk	Homo sapiens	Food	0	0	0	0	0	1	0	0	1	0	0	0	0	0	0	0	0	0	0	0	0	0	0	0	0	0	0	0	0	0	0	0
staramr/Saureus_1280.10924.txt/mlst.tsv:Saureus_1280.10924	saureus	-		-	-	-	-	~243	~250	-	2011_2015	2012	Brazil	South America	Human_clinical	Homo sapiens	Human	0	1	1	1	0	1	0	0	0	0	0	0	0	0	0	0	0	0	0	0	0	0	0	0	0	0	0	0	0	0	0	0
staramr/Saureus_1280.10925.txt/mlst.tsv:Saureus_1280.10925	saureus	5	CC5	1	4	1	4	12	1	10	2011_2015	2012	Brazil	South America	Human_clinical	Homo sapiens	Human	0	0	0	0	0	1	0	0	0	0	0	0	0	0	0	0	0	0	0	0	0	0	0	0	0	0	0	0	0	0	0	0
staramr/Saureus_1280.10948.txt/mlst.tsv:Saureus_1280.10948	saureus	1156		1	3	1	8	12	5	11	2011_2015	2015	Thailand	Asia	Unknown_human	Homo sapiens	Human	0	0	0	0	0	1	0	0	0	0	0	0	1	0	0	0	0	0	0	0	0	0	0	0	0	0	0	0	0	0	0	0
staramr/Saureus_1280.11011.txt/mlst.tsv:Saureus_1280.11011	saureus	121	CC121	6	5	6	2	7	14	5	2011_2015	2015	Thailand	Asia	Unknown_human	Homo sapiens	Human	0	0	0	0	0	0	0	0	0	0	0	0	0	1	0	0	0	0	0	0	0	0	0	0	0	0	0	0	0	0	0	0
staramr/Saureus_1280.11024.txt/mlst.tsv:Saureus_1280.11024	saureus	7		5	4	1	4	4	6	3	2011_2015	2015	Thailand	Asia	Unknown_human	Homo sapiens	Human	1	0	0	0	0	1	0	0	0	0	0	0	1	0	0	0	0	0	0	0	0	0	0	0	0	0	0	0	0	0	0	0
staramr/Saureus_1280.11026.txt/mlst.tsv:Saureus_1280.11026	saureus	5	CC5	1	4	1	4	12	1	10	2011_2015	2015	Thailand	Asia	Unknown_human	Homo sapiens	Human	0	0	0	0	0	1	0	0	0	0	0	0	0	0	0	0	0	0	0	0	0	0	0	0	0	0	0	0	0	0	0	0
staramr/Saureus_1280.11032.txt/mlst.tsv:Saureus_1280.11032	saureus	88		22	1	14	23	12	4	31	2011_2015	2015	Thailand	Asia	Unknown_human	Homo sapiens	Human	0	0	0	0	0	1	0	0	0	0	0	0	1	0	0	0	0	0	0	0	0	0	0	0	0	1	0	0	0	0	0	0
staramr/Saureus_1280.11033.txt/mlst.tsv:Saureus_1280.11033	saureus	121	CC121	6	5	6	2	7	14	5	2011_2015	2015	Thailand	Asia	Unknown_human	Homo sapiens	Human	0	0	0	0	0	0	0	0	0	0	0	0	0	1	0	0	0	0	0	0	0	0	0	0	0	0	0	0	0	0	0	0
staramr/Saureus_1280.11036.txt/mlst.tsv:Saureus_1280.11036	saureus	239	CC8	2	3	1	1	4	4	3	2011_2015	2015	Thailand	Asia	Unknown_human	Homo sapiens	Human	0	1	1	1	1	1	0	1	1	0	0	0	0	1	0	1	0	0	0	0	0	0	0	0	0	0	0	0	0	0	0	0
staramr/Saureus_1280.11037.txt/mlst.tsv:Saureus_1280.11037	saureus	97	CC97	3	1	1	1	1	5	3	2011_2015	2015	Thailand	Asia	Unknown_human	Homo sapiens	Human	0	0	0	0	0	1	0	0	0	0	0	0	1	0	0	0	0	0	0	0	0	0	0	0	0	0	0	0	0	0	0	0
staramr/Saureus_1280.11038.txt/mlst.tsv:Saureus_1280.11038	saureus	121	CC121	6	5	6	2	7	14	5	2011_2015	2015	Thailand	Asia	Unknown_human	Homo sapiens	Human	0	0	0	0	0	0	0	0	0	0	0	0	1	1	0	0	0	0	0	0	0	0	0	0	0	0	0	0	0	0	0	0
staramr/Saureus_1280.11039.txt/mlst.tsv:Saureus_1280.11039	saureus	121	CC121	6	5	6	2	7	14	5	2011_2015	2015	Thailand	Asia	Unknown_human	Homo sapiens	Human	0	0	0	0	0	0	0	0	0	0	0	0	1	0	0	0	0	0	0	0	0	0	0	0	0	0	0	0	0	0	0	0
staramr/Saureus_1280.11042.txt/mlst.tsv:Saureus_1280.11042	saureus	121	CC121	6	5	6	2	7	14	5	2011_2015	2015	Thailand	Asia	Unknown_human	Homo sapiens	Human	0	0	0	0	0	0	0	0	0	0	0	0	1	1	0	0	0	0	0	0	0	0	0	0	0	0	0	0	0	0	0	0
staramr/Saureus_1280.11049.txt/mlst.tsv:Saureus_1280.11049	saureus	121	CC121	6	5	6	2	7	14	5	2011_2015	2015	Thailand	Asia	Unknown_human	Homo sapiens	Human	0	0	0	0	0	0	0	0	0	0	0	0	1	0	0	0	0	0	0	0	0	0	0	0	0	0	0	0	0	0	0	0
staramr/Saureus_1280.11054.txt/mlst.tsv:Saureus_1280.11054	saureus	121	CC121	6	5	6	2	7	14	5	2011_2015	2015	Thailand	Asia	Unknown_human	Homo sapiens	Human	0	0	0	0	0	0	0	0	0	0	0	0	0	0	0	0	0	0	0	0	0	0	0	0	0	0	0	0	1	0	0	0
staramr/Saureus_1280.11114.txt/mlst.tsv:Saureus_1280.11114	saureus	2250		151	325	215	34	175	180	169	2011_2015	2011	Singapore	Asia	Unknown_human	Homo sapiens	Human	0	0	0	0	0	1	0	0	0	0	0	0	0	0	0	0	0	0	0	0	0	0	0	0	0	0	0	0	0	0	0	0
staramr/Saureus_1280.11121.txt/mlst.tsv:Saureus_1280.11121	saureus	5	CC5	1	4	1	4	12	1	10			Unknown	Unknown	Unknown	Unknown	Unknown	0	0	1	0	0	1	0	0	0	0	0	0	0	0	0	0	0	0	0	0	0	0	0	0	0	0	0	0	0	0	0	0
staramr/Saureus_1280.11122.txt/mlst.tsv:Saureus_1280.11122	saureus	8	CC8	3	3	1	1	4	4	3			Unknown	Unknown	Blood	Unknown	Other	0	0	0	0	0	0	0	0	0	1	1	0	0	0	0	0	0	0	0	0	0	0	0	0	0	0	0	0	0	0	0	0
staramr/Saureus_1280.11123.txt/mlst.tsv:Saureus_1280.11123	saureus	1	CC1	1	1	1	1	1	1	1			Unknown	Unknown	Blood	Unknown	Other	0	0	0	0	0	1	0	0	0	0	0	0	0	0	0	0	0	0	0	0	0	0	0	0	0	0	0	0	0	0	0	0
staramr/Saureus_1280.11141.txt/mlst.tsv:Saureus_1280.11141	saureus	1223		151	187	20	101	145	150	131	2011_2015	2011	Malaysia	Asia	Unknown_human	Homo sapiens	Human	0	0	0	0	0	1	0	0	0	0	0	0	0	0	0	0	0	0	0	0	0	0	0	0	0	0	0	0	0	0	0	0
staramr/Saureus_1280.11142.txt/mlst.tsv:Saureus_1280.11142	saureus	2250		151	325	215	34	175	180	169	2011_2015	2011	Malaysia	Asia	Unknown_human	Homo sapiens	Human	0	0	0	0	0	1	0	0	1	0	0	0	0	0	0	0	0	0	0	0	0	0	0	1	0	0	0	0	0	0	0	0
staramr/Saureus_1280.11144.txt/mlst.tsv:Saureus_1280.11144	saureus	2250		151	325	215	34	175	180	169	2006_2010	2010	France	Europe	Unknown_human	Homo sapiens	Human	0	0	0	0	0	1	0	0	1	0	0	0	0	0	0	0	0	0	0	0	0	0	0	1	0	0	0	0	0	0	0	0
staramr/Saureus_1280.11147.txt/mlst.tsv:Saureus_1280.11147	saureus	2250		151	325	215	34	175	180	169	2011_2015	2011	Malaysia	Asia	Unknown_human	Homo sapiens	Human	0	0	0	0	0	1	0	0	1	0	0	0	0	0	0	0	0	0	0	0	0	0	0	1	0	0	0	0	0	0	0	0
staramr/Saureus_1280.11148.txt/mlst.tsv:Saureus_1280.11148	saureus	2250		151	325	215	34	175	180	169	2006_2010	2009	Singapore	Asia	Unknown_human	Homo sapiens	Human	0	0	0	0	0	1	0	0	1	0	0	0	0	0	0	0	0	0	0	0	0	0	0	1	0	0	0	0	0	0	0	0
staramr/Saureus_1280.11149.txt/mlst.tsv:Saureus_1280.11149	saureus	2250		151	325	215	34	175	180	169	2011_2015	2011	Malaysia	Asia	Unknown_human	Homo sapiens	Human	0	0	0	0	0	1	0	0	0	0	0	0	0	0	0	0	0	0	0	0	0	0	0	0	0	0	0	0	0	0	0	0
staramr/Saureus_1280.11152.txt/mlst.tsv:Saureus_1280.11152	saureus	7		5	4	1	4	4	6	3	2011_2015	2015	Thailand	Asia	Unknown_human	Homo sapiens	Human	0	0	0	0	0	0	1	0	0	0	0	0	0	0	0	0	0	0	0	0	0	0	0	0	0	0	0	0	0	0	0	0
staramr/Saureus_1280.11154.txt/mlst.tsv:Saureus_1280.11154	saureus	88		22	1	14	23	12	4	31	2011_2015	2015	Thailand	Asia	Unknown_human	Homo sapiens	Human	0	0	0	0	0	1	0	0	0	0	0	1	1	0	0	0	0	0	0	0	0	0	0	0	0	0	0	0	0	0	0	0
staramr/Saureus_1280.11155.txt/mlst.tsv:Saureus_1280.11155	saureus	121	CC121	6	5	6	2	7	14	5	2011_2015	2015	Thailand	Asia	Unknown_human	Homo sapiens	Human	0	0	0	0	0	0	0	0	0	0	0	0	1	0	0	0	0	0	0	0	0	0	0	0	0	0	0	0	0	0	0	0
staramr/Saureus_1280.11156.txt/mlst.tsv:Saureus_1280.11156	saureus	121	CC121	6	5	6	2	7	14	5	2011_2015	2015	Thailand	Asia	Unknown_human	Homo sapiens	Human	0	0	0	0	0	0	0	0	0	0	0	0	1	1	0	0	0	0	0	0	0	0	0	0	0	0	0	0	0	0	0	0
staramr/Saureus_1280.11157.txt/mlst.tsv:Saureus_1280.11157	saureus	1	CC1	1	1	1	1	1	1	1	2011_2015	2015	Thailand	Asia	Unknown_human	Homo sapiens	Human	0	0	0	0	0	1	0	0	0	0	0	0	0	0	0	0	0	0	0	0	0	0	0	0	0	0	0	0	0	0	0	0
staramr/Saureus_1280.11158.txt/mlst.tsv:Saureus_1280.11158	saureus	121	CC121	6	5	6	2	7	14	5	2011_2015	2015	Thailand	Asia	Unknown_human	Homo sapiens	Human	0	0	0	0	0	0	0	0	0	0	0	0	1	1	0	0	0	0	0	0	0	0	0	0	0	0	0	0	0	0	0	0
staramr/Saureus_1280.11159.txt/mlst.tsv:Saureus_1280.11159	saureus	1	CC1	1	1	1	1	1	1	1	2011_2015	2015	Thailand	Asia	Unknown_human	Homo sapiens	Human	0	0	0	0	0	1	0	0	0	0	0	0	1	0	0	0	0	0	0	0	0	0	0	0	0	0	0	0	0	0	0	0
staramr/Saureus_1280.11161.txt/mlst.tsv:Saureus_1280.11161	saureus	1236	CC1	3	1	166	8	1	1	1	2011_2015	2015	Thailand	Asia	Unknown_human	Homo sapiens	Human	0	0	0	0	0	1	0	0	0	0	0	0	0	0	0	0	0	0	0	0	0	0	0	0	0	0	0	0	0	0	0	0
staramr/Saureus_1280.11162.txt/mlst.tsv:Saureus_1280.11162	saureus	88		22	1	14	23	12	4	31	2011_2015	2015	Thailand	Asia	Unknown_human	Homo sapiens	Human	0	0	0	0	0	0	0	0	0	0	0	0	1	0	0	0	0	0	0	0	0	0	0	0	0	0	0	0	1	0	0	0
staramr/Saureus_1280.11163.txt/mlst.tsv:Saureus_1280.11163	saureus	2198		36	269	43	34	107	116	105	2011_2015	2015	Thailand	Asia	Unknown_human	Homo sapiens	Human	0	0	0	0	0	0	0	0	0	0	0	0	1	0	0	0	0	0	0	0	0	0	0	0	0	0	0	0	0	0	0	0
staramr/Saureus_1280.11164.txt/mlst.tsv:Saureus_1280.11164	saureus	121	CC121	6	5	6	2	7	14	5	2011_2015	2015	Thailand	Asia	Unknown_human	Homo sapiens	Human	0	0	0	0	0	0	0	0	0	0	0	0	1	0	0	0	0	0	0	0	0	0	0	0	0	0	0	0	0	0	0	0
staramr/Saureus_1280.11165.txt/mlst.tsv:Saureus_1280.11165	saureus	1217		1	4	1	8	1	51	133	2011_2015	2015	Thailand	Asia	Unknown_human	Homo sapiens	Human	0	0	0	0	0	1	0	0	0	0	0	0	0	0	0	0	0	0	0	0	0	0	0	0	0	0	0	0	0	0	0	0
staramr/Saureus_1280.11166.txt/mlst.tsv:Saureus_1280.11166	saureus	88		22	1	14	23	12	4	31	2011_2015	2015	Thailand	Asia	Unknown_human	Homo sapiens	Human	0	0	0	0	0	1	0	0	0	0	0	0	1	0	0	0	0	0	0	0	0	0	0	0	0	1	0	0	0	0	0	0
staramr/Saureus_1280.11167.txt/mlst.tsv:Saureus_1280.11167	saureus	121	CC121	6	5	6	2	7	14	5	2011_2015	2015	Thailand	Asia	Unknown_human	Homo sapiens	Human	0	0	0	0	0	0	0	0	0	0	0	0	1	0	0	0	0	0	0	0	0	0	0	0	0	0	0	0	0	0	0	0
staramr/Saureus_1280.11168.txt/mlst.tsv:Saureus_1280.11168	saureus	1217		1	4	1	8	1	51	133	2011_2015	2015	Thailand	Asia	Unknown_human	Homo sapiens	Human	0	0	0	0	0	1	0	0	0	0	0	0	0	0	0	0	0	0	0	0	0	0	0	0	0	0	0	0	0	0	0	0
staramr/Saureus_1280.11169.txt/mlst.tsv:Saureus_1280.11169	saureus	97	CC97	3	1	1	1	1	5	3	2011_2015	2015	Thailand	Asia	Unknown_human	Homo sapiens	Human	0	0	0	0	0	0	0	0	0	0	0	0	1	0	0	0	0	0	0	0	0	0	0	0	0	0	0	0	0	0	0	0
staramr/Saureus_1280.11171.txt/mlst.tsv:Saureus_1280.11171	saureus	779		3	138	1	15	100	1	10	2011_2015	2015	Thailand	Asia	Unknown_human	Homo sapiens	Human	0	0	0	0	0	1	0	0	0	0	0	0	0	0	0	0	0	0	0	0	0	0	0	0	0	0	0	0	0	0	0	0
staramr/Saureus_1280.11172.txt/mlst.tsv:Saureus_1280.11172	saureus	121	CC121	6	5	6	2	7	14	5	2011_2015	2015	Thailand	Asia	Unknown_human	Homo sapiens	Human	0	0	0	0	0	0	0	0	0	0	0	0	1	1	0	0	0	0	0	0	0	0	0	0	0	0	0	0	0	0	0	0
staramr/Saureus_1280.11173.txt/mlst.tsv:Saureus_1280.11173	saureus	88		22	1	14	23	12	4	31	2011_2015	2015	Thailand	Asia	Unknown_human	Homo sapiens	Human	0	0	0	0	0	1	0	0	0	0	0	0	1	0	0	0	0	0	0	0	0	0	0	0	0	0	0	0	0	0	0	0
staramr/Saureus_1280.11174.txt/mlst.tsv:Saureus_1280.11174	saureus	121	CC121	6	5	6	2	7	14	5	2011_2015	2015	Thailand	Asia	Unknown_human	Homo sapiens	Human	0	0	0	0	0	0	0	0	0	0	0	0	1	1	0	0	0	0	0	0	0	0	0	0	0	0	0	0	0	0	0	0
staramr/Saureus_1280.11175.txt/mlst.tsv:Saureus_1280.11175	saureus	188	CC1	3	1	1	8	1	1	1	2011_2015	2015	Thailand	Asia	Unknown_human	Homo sapiens	Human	0	0	0	0	0	1	0	0	0	0	0	0	0	0	0	0	0	0	0	0	0	0	0	0	0	0	0	0	0	0	0	0
staramr/Saureus_1280.11176.txt/mlst.tsv:Saureus_1280.11176	saureus	121	CC121	6	5	6	2	7	14	5	2011_2015	2015	Thailand	Asia	Unknown_human	Homo sapiens	Human	0	0	0	0	0	0	0	0	0	0	0	0	1	1	0	0	0	0	0	0	0	0	0	0	0	0	0	0	0	0	0	0
staramr/Saureus_1280.11177.txt/mlst.tsv:Saureus_1280.11177	saureus	1215		22	1	21	23	12	4	31	2011_2015	2015	Thailand	Asia	Unknown_human	Homo sapiens	Human	0	0	0	0	0	1	0	0	0	0	0	0	0	0	0	0	0	0	0	0	0	0	0	0	0	0	0	0	0	0	0	0
staramr/Saureus_1280.11178.txt/mlst.tsv:Saureus_1280.11178	saureus	121	CC121	6	5	6	2	7	14	5	2011_2015	2015	Thailand	Asia	Unknown_human	Homo sapiens	Human	0	0	0	0	0	0	0	0	0	0	0	0	1	1	0	0	0	0	0	0	0	0	0	0	0	0	0	0	0	0	0	0
staramr/Saureus_1280.11179.txt/mlst.tsv:Saureus_1280.11179	saureus	121	CC121	6	5	6	2	7	14	5	2011_2015	2015	Thailand	Asia	Unknown_human	Homo sapiens	Human	0	0	0	0	0	0	0	0	0	0	0	0	1	0	0	0	0	0	0	0	0	0	0	0	0	0	0	0	0	0	0	0
staramr/Saureus_1280.11181.txt/mlst.tsv:Saureus_1280.11181	saureus	1	CC1	1	1	1	1	1	1	1	2011_2015	2015	Thailand	Asia	Unknown_human	Homo sapiens	Human	0	0	0	0	0	1	0	0	0	0	0	0	0	0	0	0	0	0	0	0	0	0	0	0	0	0	0	0	0	0	0	0
staramr/Saureus_1280.11182.txt/mlst.tsv:Saureus_1280.11182	saureus	239	CC8	2	3	1	1	4	4	3	2011_2015	2015	Thailand	Asia	Unknown_human	Homo sapiens	Human	0	1	1	1	1	1	0	0	0	0	0	0	0	1	0	0	0	0	0	0	0	0	0	0	0	0	0	0	0	0	0	0
staramr/Saureus_1280.11183.txt/mlst.tsv:Saureus_1280.11183	saureus	1	CC1	1	1	1	1	1	1	1	2011_2015	2015	Thailand	Asia	Unknown_human	Homo sapiens	Human	0	0	0	0	0	1	0	0	0	0	0	0	1	0	0	0	0	0	0	0	0	0	0	0	0	0	0	0	0	0	0	0
staramr/Saureus_1280.11184.txt/mlst.tsv:Saureus_1280.11184	saureus	97	CC97	3	1	1	1	1	5	3	2011_2015	2015	Thailand	Asia	Unknown_human	Homo sapiens	Human	0	0	0	0	0	1	0	0	0	0	0	0	1	0	0	0	0	0	0	0	0	0	0	0	0	0	0	0	0	0	0	0
staramr/Saureus_1280.11185.txt/mlst.tsv:Saureus_1280.11185	saureus	121	CC121	6	5	6	2	7	14	5	2011_2015	2015	Thailand	Asia	Unknown_human	Homo sapiens	Human	0	0	0	0	0	0	1	0	0	0	0	0	1	0	0	0	0	0	0	0	0	0	0	0	0	0	0	0	0	0	0	0
staramr/Saureus_1280.11186.txt/mlst.tsv:Saureus_1280.11186	saureus	121	CC121	6	5	6	2	7	14	5	2011_2015	2015	Thailand	Asia	Unknown_human	Homo sapiens	Human	0	0	0	0	0	0	0	0	0	0	0	0	1	0	0	0	0	0	0	0	0	0	0	0	0	0	0	0	0	0	0	0
staramr/Saureus_1280.11187.txt/mlst.tsv:Saureus_1280.11187	saureus	121	CC121	6	5	6	2	7	14	5	2011_2015	2015	Thailand	Asia	Unknown_human	Homo sapiens	Human	0	0	0	0	0	0	0	0	0	0	0	0	1	0	0	0	0	0	0	0	0	0	0	0	0	0	0	0	0	0	0	0
staramr/Saureus_1280.11188.txt/mlst.tsv:Saureus_1280.11188	saureus	121	CC121	6	5	6	2	7	14	5	2011_2015	2015	Thailand	Asia	Unknown_human	Homo sapiens	Human	0	0	0	0	0	0	0	0	0	0	0	0	0	1	0	0	0	0	0	0	0	0	0	0	0	0	0	0	0	0	0	0
staramr/Saureus_1280.11189.txt/mlst.tsv:Saureus_1280.11189	saureus	121	CC121	6	5	6	2	7	14	5	2011_2015	2015	Thailand	Asia	Unknown_human	Homo sapiens	Human	0	0	0	0	0	0	0	0	0	0	0	0	0	1	0	0	0	0	0	0	0	0	0	0	0	0	0	0	0	0	0	0
staramr/Saureus_1280.11191.txt/mlst.tsv:Saureus_1280.11191	saureus	5	CC5	1	4	1	4	12	1	10	2011_2015	2015	Thailand	Asia	Unknown_human	Homo sapiens	Human	0	0	0	0	0	1	0	0	0	0	0	0	0	0	0	0	0	0	0	0	0	0	0	0	0	0	0	0	0	0	0	0
staramr/Saureus_1280.11193.txt/mlst.tsv:Saureus_1280.11193	saureus	121	CC121	6	5	6	2	7	14	5	2011_2015	2015	Thailand	Asia	Unknown_human	Homo sapiens	Human	0	0	0	0	0	0	0	0	0	0	0	0	1	1	0	0	0	0	0	0	0	0	0	0	0	0	0	0	0	0	0	0
staramr/Saureus_1280.11194.txt/mlst.tsv:Saureus_1280.11194	saureus	121	CC121	6	5	6	2	7	14	5	2011_2015	2015	Thailand	Asia	Unknown_human	Homo sapiens	Human	0	0	0	0	0	0	0	0	0	0	0	0	1	1	0	0	0	0	0	0	0	0	0	0	0	0	0	0	0	0	0	0
staramr/Saureus_1280.11195.txt/mlst.tsv:Saureus_1280.11195	saureus	2250		151	325	215	34	175	180	169	2011_2015	2015	Thailand	Asia	Unknown_human	Homo sapiens	Human	0	0	0	0	0	1	0	0	1	0	0	0	0	0	0	0	0	0	0	0	0	0	0	1	0	0	0	0	0	0	0	0
staramr/Saureus_1280.11196.txt/mlst.tsv:Saureus_1280.11196	saureus	1	CC1	1	1	1	1	1	1	1	2011_2015	2015	Thailand	Asia	Unknown_human	Homo sapiens	Human	0	0	0	0	0	1	0	0	0	0	0	0	1	0	0	0	0	0	0	0	0	0	0	0	0	0	0	0	0	0	0	0
staramr/Saureus_1280.11198.txt/mlst.tsv:Saureus_1280.11198	saureus	1292	CC1	3	38	1	1	1	1	40	2011_2015	2015	Thailand	Asia	Unknown_human	Homo sapiens	Human	0	0	0	0	0	0	0	0	0	0	0	0	1	0	0	0	0	0	0	0	0	0	0	0	0	0	0	0	0	0	0	0
staramr/Saureus_1280.11199.txt/mlst.tsv:Saureus_1280.11199	saureus	121	CC121	6	5	6	2	7	14	5	2011_2015	2015	Thailand	Asia	Unknown_human	Homo sapiens	Human	0	0	0	0	0	0	0	0	0	0	0	0	1	1	0	0	0	0	0	0	0	0	0	0	0	0	0	0	0	0	0	0
staramr/Saureus_1280.11201.txt/mlst.tsv:Saureus_1280.11201	saureus	97	CC97	3	1	1	1	1	5	3	2011_2015	2015	Thailand	Asia	Unknown_human	Homo sapiens	Human	0	0	0	0	0	1	0	0	0	0	0	0	0	0	0	0	0	0	0	0	0	0	0	0	0	0	0	0	0	0	0	0
staramr/Saureus_1280.11202.txt/mlst.tsv:Saureus_1280.11202	saureus	121	CC121	6	5	6	2	7	14	5	2011_2015	2015	Thailand	Asia	Unknown_human	Homo sapiens	Human	0	0	0	0	0	0	0	0	0	0	0	0	0	1	0	0	0	0	0	0	0	0	0	0	0	0	0	0	0	0	0	0
staramr/Saureus_1280.11203.txt/mlst.tsv:Saureus_1280.11203	saureus	121	CC121	6	5	6	2	7	14	5	2011_2015	2015	Thailand	Asia	Unknown_human	Homo sapiens	Human	0	0	0	0	0	0	1	0	0	0	0	0	1	1	0	0	0	0	0	0	0	0	0	0	0	0	0	0	0	0	0	0
staramr/Saureus_1280.11204.txt/mlst.tsv:Saureus_1280.11204	saureus	121	CC121	6	5	6	2	7	14	5	2011_2015	2015	Thailand	Asia	Unknown_human	Homo sapiens	Human	0	0	0	0	0	0	1	0	0	0	0	0	1	0	0	0	0	0	0	0	0	0	0	0	0	0	0	0	1	0	0	0
staramr/Saureus_1280.11206.txt/mlst.tsv:Saureus_1280.11206	saureus	121	CC121	6	5	6	2	7	14	5	2011_2015	2015	Thailand	Asia	Unknown_human	Homo sapiens	Human	0	0	0	0	0	0	0	0	0	0	0	0	1	0	0	0	0	0	0	0	0	0	0	0	0	0	0	0	0	0	0	0
staramr/Saureus_1280.11208.txt/mlst.tsv:Saureus_1280.11208	saureus	779		3	138	1	15	100	1	10	2011_2015	2015	Thailand	Asia	Unknown_human	Homo sapiens	Human	0	0	0	0	0	1	0	0	0	0	0	0	0	0	0	0	0	0	0	0	0	0	0	0	0	0	0	0	0	0	0	0
staramr/Saureus_1280.11209.txt/mlst.tsv:Saureus_1280.11209	saureus	1	CC1	1	1	1	1	1	1	1	2011_2015	2015	Thailand	Asia	Unknown_human	Homo sapiens	Human	0	0	0	0	0	1	0	0	0	0	0	0	0	0	0	0	0	0	0	0	0	0	0	0	0	0	0	0	0	0	0	0
staramr/Saureus_1280.11211.txt/mlst.tsv:Saureus_1280.11211	saureus	188	CC1	3	1	1	8	1	1	1	2011_2015	2015	Thailand	Asia	Unknown_human	Homo sapiens	Human	0	0	0	0	0	1	0	0	1	0	0	0	0	0	0	0	0	0	0	0	0	0	0	1	0	0	0	0	0	0	0	0
staramr/Saureus_1280.11212.txt/mlst.tsv:Saureus_1280.11212	saureus	291		3	37	19	2	20	26	32	2011_2015	2015	Thailand	Asia	Unknown_human	Homo sapiens	Human	0	0	0	0	0	1	0	0	0	0	0	0	0	0	0	0	0	0	0	0	0	0	0	0	0	0	0	0	0	0	0	0
staramr/Saureus_1280.11213.txt/mlst.tsv:Saureus_1280.11213	saureus	15	CC15	13	13	1	1	12	11	13	2011_2015	2015	Thailand	Asia	Unknown_human	Homo sapiens	Human	0	0	0	0	0	1	0	0	0	0	0	0	1	0	0	0	0	0	0	0	0	0	0	0	0	0	0	0	0	0	0	0
staramr/Saureus_1280.11214.txt/mlst.tsv:Saureus_1280.11214	saureus	121	CC121	6	5	6	2	7	14	5	2011_2015	2015	Thailand	Asia	Unknown_human	Homo sapiens	Human	0	0	0	0	0	0	0	0	0	0	0	0	1	1	0	0	0	0	0	0	0	0	0	0	0	1	0	0	0	0	0	0
staramr/Saureus_1280.11215.txt/mlst.tsv:Saureus_1280.11215	saureus	239	CC8	2	3	1	1	4	4	3	2011_2015	2015	Thailand	Asia	Unknown_human	Homo sapiens	Human	0	1	1	1	1	1	0	1	1	0	0	0	0	1	0	1	0	0	0	0	0	0	0	0	0	0	0	0	0	0	0	0
staramr/Saureus_1280.11217.txt/mlst.tsv:Saureus_1280.11217	saureus	15	CC15	13	13	1	1	12	11	13	2011_2015	2015	Thailand	Asia	Unknown_human	Homo sapiens	Human	0	0	0	0	0	1	0	0	0	0	0	0	1	0	0	0	0	0	0	0	0	0	0	0	0	0	0	0	0	0	0	0
staramr/Saureus_1280.11218.txt/mlst.tsv:Saureus_1280.11218	saureus	121	CC121	6	5	6	2	7	14	5	2011_2015	2015	Thailand	Asia	Unknown_human	Homo sapiens	Human	0	0	0	0	0	0	0	0	0	0	0	0	1	1	0	0	0	0	0	0	0	0	0	0	0	0	0	0	0	0	0	0
staramr/Saureus_1280.11219.txt/mlst.tsv:Saureus_1280.11219	saureus	241	CC8	2	3	1	1	4	4	30	2011_2015	2015	Thailand	Asia	Unknown_human	Homo sapiens	Human	0	1	1	1	1	1	0	1	1	0	0	0	1	1	0	1	0	0	0	0	0	0	0	0	0	0	0	0	0	0	0	0
staramr/Saureus_1280.11221.txt/mlst.tsv:Saureus_1280.11221	saureus	121	CC121	6	5	6	2	7	14	5	2011_2015	2015	Thailand	Asia	Unknown_human	Homo sapiens	Human	0	0	0	0	0	0	0	0	0	0	0	0	1	1	0	0	0	0	0	0	0	0	0	0	0	0	0	0	0	0	0	0
staramr/Saureus_1280.11222.txt/mlst.tsv:Saureus_1280.11222	saureus	1179	CC97	144	1	1	1	1	5	3	2011_2015	2015	Thailand	Asia	Unknown_human	Homo sapiens	Human	0	0	0	0	0	1	0	0	0	0	0	0	1	0	0	0	0	0	0	0	0	0	0	0	0	0	0	0	0	0	0	0
staramr/Saureus_1280.11223.txt/mlst.tsv:Saureus_1280.11223	saureus	239	CC8	2	3	1	1	4	4	3	2011_2015	2015	Thailand	Asia	Unknown_human	Homo sapiens	Human	0	1	1	1	1	1	0	1	1	0	0	0	1	1	0	1	0	0	0	0	0	0	0	0	0	0	0	0	1	0	0	0
staramr/Saureus_1280.11225.txt/mlst.tsv:Saureus_1280.11225	saureus	97	CC97	3	1	1	1	1	5	3	2011_2015	2015	Thailand	Asia	Unknown_human	Homo sapiens	Human	0	0	0	0	0	1	0	0	0	0	0	0	1	0	0	0	0	0	0	0	0	0	0	0	0	0	0	0	0	0	0	0
staramr/Saureus_1280.11226.txt/mlst.tsv:Saureus_1280.11226	saureus	88		22	1	14	23	12	4	31	2011_2015	2015	Thailand	Asia	Unknown_human	Homo sapiens	Human	0	0	0	0	0	1	0	0	0	0	0	0	1	0	0	0	0	0	0	0	0	0	0	0	0	0	0	0	0	0	0	0
staramr/Saureus_1280.11228.txt/mlst.tsv:Saureus_1280.11228	saureus	5	CC5	1	4	1	4	12	1	10	2011_2015	2015	Thailand	Asia	Unknown_human	Homo sapiens	Human	0	0	0	0	0	1	0	0	0	0	0	0	0	0	0	0	0	0	0	0	0	0	0	0	0	0	0	0	0	0	0	0
staramr/Saureus_1280.11231.txt/mlst.tsv:Saureus_1280.11231	saureus	7		5	4	1	4	4	6	3	2011_2015	2015	Thailand	Asia	Unknown_human	Homo sapiens	Human	0	0	0	0	0	1	0	0	0	0	0	0	1	0	0	0	0	0	0	0	0	0	0	0	0	0	0	0	0	0	0	0
staramr/Saureus_1280.11232.txt/mlst.tsv:Saureus_1280.11232	saureus	97	CC97	3	1	1	1	1	5	3	2011_2015	2015	Thailand	Asia	Unknown_human	Homo sapiens	Human	0	0	0	0	0	1	0	0	0	0	0	0	1	0	0	0	0	0	0	0	0	0	0	0	0	0	0	0	0	0	0	0
staramr/Saureus_1280.11233.txt/mlst.tsv:Saureus_1280.11233	saureus	6	CC5	12	4	1	4	12	1	3	2011_2015	2015	Thailand	Asia	Unknown_human	Homo sapiens	Human	0	0	0	0	0	1	0	0	0	0	0	0	1	0	0	0	0	0	0	0	0	0	0	0	0	0	0	0	0	0	0	0
staramr/Saureus_1280.11234.txt/mlst.tsv:Saureus_1280.11234	saureus	1156		1	3	1	8	12	5	11	2011_2015	2015	Thailand	Asia	Unknown_human	Homo sapiens	Human	0	0	0	0	0	1	0	0	0	0	0	0	0	0	0	0	0	0	0	0	0	0	0	0	0	0	0	0	0	0	0	0
staramr/Saureus_1280.11235.txt/mlst.tsv:Saureus_1280.11235	saureus	1	CC1	1	1	1	1	1	1	1	2011_2015	2015	Thailand	Asia	Unknown_human	Homo sapiens	Human	0	0	0	0	0	1	0	0	0	0	0	0	1	1	0	0	0	0	0	0	0	0	0	0	0	0	0	0	0	0	0	0
staramr/Saureus_1280.11237.txt/mlst.tsv:Saureus_1280.11237	saureus	121	CC121	6	5	6	2	7	14	5	2011_2015	2015	Thailand	Asia	Unknown_human	Homo sapiens	Human	0	0	0	0	0	0	0	0	0	0	0	0	1	0	0	0	0	0	0	0	0	0	0	0	0	0	0	0	0	0	0	0
staramr/Saureus_1280.11238.txt/mlst.tsv:Saureus_1280.11238	saureus	88		22	1	14	23	12	4	31	2011_2015	2015	Thailand	Asia	Unknown_human	Homo sapiens	Human	0	0	0	0	0	0	0	0	0	0	0	0	1	0	0	0	0	0	0	0	0	0	0	0	0	0	0	0	0	0	0	0
staramr/Saureus_1280.11239.txt/mlst.tsv:Saureus_1280.11239	saureus	-		12	4	1	4	~12	1	3	2011_2015	2015	Thailand	Asia	Unknown_human	Homo sapiens	Human	0	0	0	0	0	1	0	0	0	0	0	0	1	0	0	0	0	0	0	0	0	0	0	0	0	0	0	0	0	0	0	0
staramr/Saureus_1280.11241.txt/mlst.tsv:Saureus_1280.11241	saureus	121	CC121	6	5	6	2	7	14	5	2011_2015	2015	Thailand	Asia	Unknown_human	Homo sapiens	Human	0	0	0	0	0	0	0	0	0	0	0	0	1	0	0	0	0	0	0	0	0	0	0	0	0	0	0	0	0	0	0	0
staramr/Saureus_1280.11242.txt/mlst.tsv:Saureus_1280.11242	saureus	121	CC121	6	5	6	2	7	14	5	2011_2015	2015	Thailand	Asia	Unknown_human	Homo sapiens	Human	0	0	0	0	0	0	0	0	0	0	0	0	1	0	0	0	0	0	0	0	0	0	0	0	0	0	0	0	0	0	0	0
staramr/Saureus_1280.11243.txt/mlst.tsv:Saureus_1280.11243	saureus	1292	CC1	3	38	1	1	1	1	40	2011_2015	2015	Thailand	Asia	Unknown_human	Homo sapiens	Human	0	0	0	0	0	0	0	0	0	0	0	0	1	0	0	0	0	0	0	0	0	0	0	0	0	0	0	0	0	0	0	0
staramr/Saureus_1280.11245.txt/mlst.tsv:Saureus_1280.11245	saureus	72	CC8	1	4	1	8	4	4	3	2011_2015	2015	Thailand	Asia	Unknown_human	Homo sapiens	Human	0	0	0	0	0	0	0	0	0	0	0	0	1	0	0	0	0	0	0	0	0	0	0	0	0	0	0	0	0	0	0	0
staramr/Saureus_1280.11246.txt/mlst.tsv:Saureus_1280.11246	saureus	121	CC121	6	5	6	2	7	14	5	2011_2015	2015	Thailand	Asia	Unknown_human	Homo sapiens	Human	0	0	0	0	0	0	1	0	0	0	0	0	1	0	0	0	0	0	0	0	0	0	0	0	0	0	0	0	0	0	0	0
staramr/Saureus_1280.11248.txt/mlst.tsv:Saureus_1280.11248	saureus	1153	CC97	1	13	1	1	124	5	3	2011_2015	2015	Thailand	Asia	Unknown_human	Homo sapiens	Human	0	0	0	0	0	1	0	0	0	0	0	0	0	0	0	0	0	0	0	0	0	0	0	0	0	0	0	0	0	0	0	0
staramr/Saureus_1280.11249.txt/mlst.tsv:Saureus_1280.11249	saureus	6	CC5	12	4	1	4	12	1	3	2011_2015	2015	Thailand	Asia	Unknown_human	Homo sapiens	Human	0	0	0	0	0	1	0	0	0	0	0	0	0	0	0	0	0	0	0	0	0	0	0	0	0	0	0	0	0	0	0	0
staramr/Saureus_1280.11251.txt/mlst.tsv:Saureus_1280.11251	saureus	121	CC121	6	5	6	2	7	14	5	2011_2015	2015	Thailand	Asia	Unknown_human	Homo sapiens	Human	0	0	0	0	0	0	0	0	0	0	0	0	1	0	0	0	0	0	0	0	0	0	0	0	0	0	0	0	0	0	0	0
staramr/Saureus_1280.11252.txt/mlst.tsv:Saureus_1280.11252	saureus	2969		6	5	375	2	7	14	5	2011_2015	2015	Thailand	Asia	Unknown_human	Homo sapiens	Human	0	0	0	0	0	0	0	0	0	0	0	0	1	0	0	0	0	0	0	0	0	1	0	0	0	0	0	0	0	0	0	0
staramr/Saureus_1280.11254.txt/mlst.tsv:Saureus_1280.11254	saureus	15	CC15	13	13	1	1	12	11	13	2011_2015	2015	Thailand	Asia	Unknown_human	Homo sapiens	Human	0	0	0	0	0	1	0	0	0	0	0	0	1	0	0	0	0	0	0	0	0	0	0	0	0	0	0	0	0	0	0	0
staramr/Saureus_1280.11255.txt/mlst.tsv:Saureus_1280.11255	saureus	6	CC5	12	4	1	4	12	1	3	2011_2015	2015	Thailand	Asia	Unknown_human	Homo sapiens	Human	0	0	0	0	0	0	0	0	0	0	0	1	1	0	0	0	0	0	0	0	0	0	0	0	0	0	0	0	1	0	0	0
staramr/Saureus_1280.11256.txt/mlst.tsv:Saureus_1280.11256	saureus	6	CC5	12	4	1	4	12	1	3	2011_2015	2015	Thailand	Asia	Unknown_human	Homo sapiens	Human	0	0	0	0	0	0	0	0	0	0	0	1	1	0	0	0	0	0	0	0	0	0	0	0	0	0	0	0	1	0	0	0
staramr/Saureus_1280.11257.txt/mlst.tsv:Saureus_1280.11257	saureus	12		1	3	1	8	11	5	11	2011_2015	2015	Thailand	Asia	Unknown_human	Homo sapiens	Human	0	0	0	0	0	0	0	0	0	0	0	0	1	0	0	0	0	0	0	0	0	0	0	0	0	0	0	0	0	0	0	0
staramr/Saureus_1280.11258.txt/mlst.tsv:Saureus_1280.11258	saureus	1	CC1	1	1	1	1	1	1	1	2011_2015	2015	Thailand	Asia	Unknown_human	Homo sapiens	Human	0	0	0	0	0	1	0	0	0	0	0	0	1	0	0	0	0	0	0	0	0	0	0	0	0	0	0	0	0	0	0	0
staramr/Saureus_1280.11259.txt/mlst.tsv:Saureus_1280.11259	saureus	1156		1	3	1	8	12	5	11	2011_2015	2015	Thailand	Asia	Unknown_human	Homo sapiens	Human	0	0	0	0	0	1	0	0	0	0	0	0	0	0	0	0	0	0	0	0	0	0	0	0	0	0	0	0	0	0	0	0
staramr/Saureus_1280.11261.txt/mlst.tsv:Saureus_1280.11261	saureus	188	CC1	3	1	1	8	1	1	1	2011_2015	2015	Thailand	Asia	Unknown_human	Homo sapiens	Human	1	0	0	0	0	1	0	0	0	0	0	1	1	0	0	0	0	0	0	0	0	0	0	0	0	0	0	0	0	0	0	0
staramr/Saureus_1280.11262.txt/mlst.tsv:Saureus_1280.11262	saureus	-		69	1	~220	15	11	19	3	2011_2015	2015	Thailand	Asia	Unknown_human	Homo sapiens	Human	0	0	0	0	0	0	1	0	0	0	0	0	0	0	0	0	0	0	0	0	0	0	0	0	0	0	0	0	0	0	0	0
staramr/Saureus_1280.11263.txt/mlst.tsv:Saureus_1280.11263	saureus	15	CC15	13	13	1	1	12	11	13	2011_2015	2015	Thailand	Asia	Unknown_human	Homo sapiens	Human	0	0	0	0	0	1	0	0	0	0	0	0	1	0	0	0	0	0	0	0	0	0	0	0	0	0	0	0	0	0	0	0
staramr/Saureus_1280.11264.txt/mlst.tsv:Saureus_1280.11264	saureus	1155		69	1	14	15	11	19	3	2011_2015	2015	Thailand	Asia	Unknown_human	Homo sapiens	Human	0	0	0	0	0	1	0	0	0	0	0	0	0	0	0	0	0	0	0	0	0	0	0	0	0	0	0	0	1	0	0	0
staramr/Saureus_1280.11265.txt/mlst.tsv:Saureus_1280.11265	saureus	1179	CC97	144	1	1	1	1	5	3	2011_2015	2015	Thailand	Asia	Unknown_human	Homo sapiens	Human	0	0	0	0	0	1	0	0	0	0	0	0	0	0	0	0	0	0	0	0	0	0	0	0	0	0	0	0	0	0	0	0
staramr/Saureus_1280.11267.txt/mlst.tsv:Saureus_1280.11267	saureus	121	CC121	6	5	6	2	7	14	5	2011_2015	2015	Thailand	Asia	Unknown_human	Homo sapiens	Human	0	0	0	0	0	0	1	0	0	0	0	0	1	0	0	0	0	0	0	0	0	0	0	0	0	0	0	0	0	0	0	0
staramr/Saureus_1280.11268.txt/mlst.tsv:Saureus_1280.11268	saureus	121	CC121	6	5	6	2	7	14	5	2011_2015	2015	Thailand	Asia	Unknown_human	Homo sapiens	Human	0	0	0	0	0	0	0	0	0	0	0	0	1	1	0	0	0	0	0	0	0	0	0	0	0	0	0	0	0	0	0	0
staramr/Saureus_1280.11269.txt/mlst.tsv:Saureus_1280.11269	saureus	101		3	1	14	15	11	19	3	2011_2015	2015	Thailand	Asia	Unknown_human	Homo sapiens	Human	0	0	0	0	0	1	0	0	0	0	0	0	1	0	0	0	0	0	0	0	0	0	0	0	0	0	0	0	0	0	0	0
staramr/Saureus_1280.11271.txt/mlst.tsv:Saureus_1280.11271	saureus	121	CC121	6	5	6	2	7	14	5	2011_2015	2015	Thailand	Asia	Unknown_human	Homo sapiens	Human	0	0	0	0	0	0	0	0	0	0	0	0	1	0	0	0	0	0	0	0	0	0	0	0	0	0	0	0	0	0	0	0
staramr/Saureus_1280.11272.txt/mlst.tsv:Saureus_1280.11272	saureus	101		3	1	14	15	11	19	3	2011_2015	2015	Thailand	Asia	Unknown_human	Homo sapiens	Human	0	0	0	0	0	1	0	0	0	0	0	0	1	0	0	0	0	0	0	0	0	0	0	0	0	0	0	0	0	0	0	0
staramr/Saureus_1280.11274.txt/mlst.tsv:Saureus_1280.11274	saureus	121	CC121	6	5	6	2	7	14	5	2011_2015	2015	Thailand	Asia	Unknown_human	Homo sapiens	Human	0	0	0	0	0	0	0	0	0	0	0	0	1	1	0	0	0	0	0	0	0	0	0	0	0	0	0	0	0	0	0	0
staramr/Saureus_1280.11275.txt/mlst.tsv:Saureus_1280.11275	saureus	121	CC121	6	5	6	2	7	14	5	2011_2015	2015	Thailand	Asia	Unknown_human	Homo sapiens	Human	0	0	0	0	0	0	0	0	0	0	0	0	1	0	0	0	0	0	0	0	0	0	0	0	0	0	0	0	0	0	0	0
staramr/Saureus_1280.11276.txt/mlst.tsv:Saureus_1280.11276	saureus	121	CC121	6	5	6	2	7	14	5	2011_2015	2015	Thailand	Asia	Unknown_human	Homo sapiens	Human	0	0	0	0	0	0	0	0	0	0	0	0	1	0	0	0	0	0	0	0	0	0	0	0	0	0	0	0	0	0	0	0
staramr/Saureus_1280.11277.txt/mlst.tsv:Saureus_1280.11277	saureus	121	CC121	6	5	6	2	7	14	5	2011_2015	2015	Thailand	Asia	Unknown_human	Homo sapiens	Human	0	0	0	0	0	0	0	0	0	0	0	0	1	0	0	0	0	0	0	0	0	0	0	0	0	0	0	0	0	0	0	0
staramr/Saureus_1280.11278.txt/mlst.tsv:Saureus_1280.11278	saureus	121	CC121	6	5	6	2	7	14	5	2011_2015	2015	Thailand	Asia	Unknown_human	Homo sapiens	Human	0	0	0	0	0	0	0	0	0	0	0	0	1	0	0	0	0	0	0	0	0	0	0	0	0	0	0	0	0	0	0	0
staramr/Saureus_1280.11279.txt/mlst.tsv:Saureus_1280.11279	saureus	101		3	1	14	15	11	19	3	2011_2015	2015	Thailand	Asia	Unknown_human	Homo sapiens	Human	0	0	0	0	0	1	0	0	0	0	0	0	1	0	0	0	0	0	0	0	0	0	0	0	0	0	0	0	0	0	0	0
staramr/Saureus_1280.11282.txt/mlst.tsv:Saureus_1280.11282	saureus	15	CC15	13	13	1	1	12	11	13	2011_2015	2015	Thailand	Asia	Unknown_human	Homo sapiens	Human	1	0	0	0	0	1	0	0	0	0	0	1	0	0	0	0	0	0	0	0	0	0	0	0	0	0	0	0	0	0	0	0
staramr/Saureus_1280.11283.txt/mlst.tsv:Saureus_1280.11283	saureus	121	CC121	6	5	6	2	7	14	5	2011_2015	2015	Thailand	Asia	Unknown_human	Homo sapiens	Human	0	0	0	0	0	0	0	0	0	0	0	0	1	1	0	0	0	0	0	0	0	0	0	0	0	0	0	0	0	0	0	0
staramr/Saureus_1280.11284.txt/mlst.tsv:Saureus_1280.11284	saureus	6	CC5	12	4	1	4	12	1	3	2011_2015	2015	Thailand	Asia	Unknown_human	Homo sapiens	Human	0	1	0	1	0	1	0	0	0	0	0	0	0	0	0	0	0	0	0	0	0	0	0	0	0	0	0	0	0	0	0	0
staramr/Saureus_1280.11285.txt/mlst.tsv:Saureus_1280.11285	saureus	121	CC121	6	5	6	2	7	14	5	2011_2015	2015	Thailand	Asia	Unknown_human	Homo sapiens	Human	0	0	0	0	0	0	0	0	0	0	0	0	0	1	0	0	0	0	0	0	0	0	0	0	0	0	0	0	0	0	0	0
staramr/Saureus_1280.11286.txt/mlst.tsv:Saureus_1280.11286	saureus	1	CC1	1	1	1	1	1	1	1	2011_2015	2015	Thailand	Asia	Unknown_human	Homo sapiens	Human	0	0	0	0	0	1	0	0	0	0	0	0	1	0	0	0	0	0	0	0	0	0	0	0	0	0	0	0	0	0	0	0
staramr/Saureus_1280.11287.txt/mlst.tsv:Saureus_1280.11287	saureus	121	CC121	6	5	6	2	7	14	5	2011_2015	2015	Thailand	Asia	Unknown_human	Homo sapiens	Human	0	0	0	0	0	0	0	0	0	0	0	0	1	0	0	0	0	0	0	0	0	0	0	0	0	0	0	0	0	0	0	0
staramr/Saureus_1280.11288.txt/mlst.tsv:Saureus_1280.11288	saureus	121	CC121	6	5	6	2	7	14	5	2011_2015	2015	Thailand	Asia	Unknown_human	Homo sapiens	Human	0	0	0	0	0	0	0	0	0	0	0	0	1	1	0	0	0	0	0	0	0	0	0	0	0	0	0	0	0	0	0	0
staramr/Saureus_1280.11289.txt/mlst.tsv:Saureus_1280.11289	saureus	121	CC121	6	5	6	2	7	14	5	2011_2015	2015	Thailand	Asia	Unknown_human	Homo sapiens	Human	0	0	0	0	0	0	0	0	0	0	0	0	1	1	0	0	0	0	0	0	0	0	0	0	0	0	0	0	0	0	0	0
staramr/Saureus_1280.11291.txt/mlst.tsv:Saureus_1280.11291	saureus	121	CC121	6	5	6	2	7	14	5	2011_2015	2015	Thailand	Asia	Unknown_human	Homo sapiens	Human	0	0	0	0	0	0	0	0	0	0	0	0	1	1	0	0	0	0	0	0	0	0	0	0	0	0	0	0	0	0	0	0
staramr/Saureus_1280.11292.txt/mlst.tsv:Saureus_1280.11292	saureus	239	CC8	2	3	1	1	4	4	3	2011_2015	2015	Thailand	Asia	Unknown_human	Homo sapiens	Human	0	1	1	1	1	1	0	1	1	0	0	0	0	1	0	1	0	0	0	0	0	0	0	0	0	0	0	0	0	0	0	0
staramr/Saureus_1280.11294.txt/mlst.tsv:Saureus_1280.11294	saureus	121	CC121	6	5	6	2	7	14	5	2011_2015	2015	Thailand	Asia	Unknown_human	Homo sapiens	Human	0	0	0	0	0	0	0	0	0	0	0	0	1	1	0	0	0	0	0	0	0	0	0	0	0	0	0	0	0	0	0	0
staramr/Saureus_1280.11295.txt/mlst.tsv:Saureus_1280.11295	saureus	121	CC121	6	5	6	2	7	14	5	2011_2015	2015	Thailand	Asia	Unknown_human	Homo sapiens	Human	0	0	0	0	0	0	0	0	0	0	0	0	1	1	0	0	0	0	0	0	0	0	0	0	0	0	0	0	0	0	0	0
staramr/Saureus_1280.11296.txt/mlst.tsv:Saureus_1280.11296	saureus	121	CC121	6	5	6	2	7	14	5	2011_2015	2015	Thailand	Asia	Unknown_human	Homo sapiens	Human	0	0	0	0	0	0	1	0	0	0	0	0	1	0	0	0	0	0	0	0	0	0	0	0	0	0	0	0	0	0	0	0
staramr/Saureus_1280.11297.txt/mlst.tsv:Saureus_1280.11297	saureus	-		5	4	1	4	4	6	~3	2011_2015	2015	Thailand	Asia	Unknown_human	Homo sapiens	Human	1	0	0	0	0	1	0	0	0	0	0	0	1	0	0	0	0	0	0	0	0	0	0	0	0	0	0	0	0	0	0	0
staramr/Saureus_1280.11298.txt/mlst.tsv:Saureus_1280.11298	saureus	88		22	1	14	23	12	4	31	2011_2015	2015	Thailand	Asia	Unknown_human	Homo sapiens	Human	0	0	0	0	0	1	0	0	0	0	0	0	0	0	0	0	0	0	0	0	0	0	0	0	0	0	0	0	0	0	0	0
staramr/Saureus_1280.11299.txt/mlst.tsv:Saureus_1280.11299	saureus	7		5	4	1	4	4	6	3	2011_2015	2015	Thailand	Asia	Unknown_human	Homo sapiens	Human	0	0	0	0	0	1	1	0	0	0	0	0	1	0	0	0	0	0	0	0	0	0	0	0	0	0	0	0	2	0	0	0
staramr/Saureus_1280.11302.txt/mlst.tsv:Saureus_1280.11302	saureus	121	CC121	6	5	6	2	7	14	5	2011_2015	2015	Thailand	Asia	Unknown_human	Homo sapiens	Human	0	0	0	0	0	0	0	0	0	0	0	0	1	0	0	0	0	0	0	0	0	0	0	0	0	0	0	0	0	0	0	0
staramr/Saureus_1280.11303.txt/mlst.tsv:Saureus_1280.11303	saureus	121	CC121	6	5	6	2	7	14	5	2011_2015	2015	Thailand	Asia	Unknown_human	Homo sapiens	Human	0	0	0	0	0	0	0	0	0	0	0	0	1	1	0	0	0	0	0	0	0	0	0	0	0	0	0	0	1	0	0	0
staramr/Saureus_1280.11305.txt/mlst.tsv:Saureus_1280.11305	saureus	121	CC121	6	5	6	2	7	14	5	2011_2015	2015	Thailand	Asia	Unknown_human	Homo sapiens	Human	0	0	0	0	0	0	0	0	0	0	0	0	1	0	0	0	0	0	0	0	0	0	0	0	0	0	0	0	0	0	0	0
staramr/Saureus_1280.11306.txt/mlst.tsv:Saureus_1280.11306	saureus	97	CC97	3	1	1	1	1	5	3	2011_2015	2015	Thailand	Asia	Unknown_human	Homo sapiens	Human	0	0	0	0	0	1	0	0	0	0	0	0	1	0	0	0	0	0	0	0	0	0	0	0	0	0	0	0	0	0	0	0
staramr/Saureus_1280.11307.txt/mlst.tsv:Saureus_1280.11307	saureus	121	CC121	6	5	6	2	7	14	5	2011_2015	2015	Thailand	Asia	Unknown_human	Homo sapiens	Human	0	0	0	0	0	0	0	0	0	0	0	0	1	1	0	0	0	0	0	0	0	0	0	0	0	0	0	0	0	0	0	0
staramr/Saureus_1280.11308.txt/mlst.tsv:Saureus_1280.11308	saureus	121	CC121	6	5	6	2	7	14	5	2011_2015	2015	Thailand	Asia	Unknown_human	Homo sapiens	Human	0	0	0	0	0	0	0	0	0	0	0	0	1	1	0	0	0	0	0	0	0	0	0	0	0	0	0	0	0	0	0	0
staramr/Saureus_1280.11309.txt/mlst.tsv:Saureus_1280.11309	saureus	15	CC15	13	13	1	1	12	11	13	2011_2015	2015	Thailand	Asia	Unknown_human	Homo sapiens	Human	0	0	0	0	0	1	0	0	0	0	0	0	0	0	0	0	0	0	0	0	0	0	0	0	0	0	0	0	0	0	0	0
staramr/Saureus_1280.11311.txt/mlst.tsv:Saureus_1280.11311	saureus	508	CC45	10	40	8	6	10	3	2	2011_2015	2015	Thailand	Asia	Unknown_human	Homo sapiens	Human	0	0	0	0	0	1	0	0	0	0	0	0	0	0	0	0	0	0	0	0	0	0	0	0	0	0	0	0	0	0	0	0
staramr/Saureus_1280.11312.txt/mlst.tsv:Saureus_1280.11312	saureus	-		1	3	1	8	12	~224	11	2011_2015	2015	Thailand	Asia	Unknown_human	Homo sapiens	Human	0	0	0	0	0	1	0	0	0	0	0	0	0	0	0	0	0	0	0	0	0	0	0	0	0	0	0	0	0	0	0	0
staramr/Saureus_1280.11313.txt/mlst.tsv:Saureus_1280.11313	saureus	188	CC1	3	1	1	8	1	1	1	2011_2015	2015	Thailand	Asia	Unknown_human	Homo sapiens	Human	0	0	0	0	0	1	0	0	0	0	0	0	1	0	0	0	0	0	0	0	0	0	0	0	0	0	0	0	0	0	0	0
staramr/Saureus_1280.11314.txt/mlst.tsv:Saureus_1280.11314	saureus	2885	CC1	4	4	1	1	1	1	11	2011_2015	2015	Thailand	Asia	Unknown_human	Homo sapiens	Human	0	0	0	0	0	1	0	0	0	0	0	0	1	0	0	0	0	0	0	0	0	0	0	0	0	0	0	0	0	0	0	0
staramr/Saureus_1280.11315.txt/mlst.tsv:Saureus_1280.11315	saureus	97	CC97	3	1	1	1	1	5	3	2011_2015	2015	Thailand	Asia	Unknown_human	Homo sapiens	Human	0	0	0	0	0	1	0	0	0	0	0	0	1	0	0	0	0	0	0	0	0	0	0	0	0	0	0	0	0	0	0	0
staramr/Saureus_1280.11316.txt/mlst.tsv:Saureus_1280.11316	saureus	15	CC15	13	13	1	1	12	11	13	2011_2015	2015	Thailand	Asia	Unknown_human	Homo sapiens	Human	0	0	0	0	0	1	0	0	0	0	0	0	0	0	0	0	0	0	0	0	0	0	0	0	0	0	0	0	0	0	0	0
staramr/Saureus_1280.11318.txt/mlst.tsv:Saureus_1280.11318	saureus	15	CC15	13	13	1	1	12	11	13	2011_2015	2015	Thailand	Asia	Unknown_human	Homo sapiens	Human	0	0	0	0	0	1	0	0	0	0	0	0	0	0	0	0	0	0	0	0	0	0	0	0	0	0	0	0	0	0	0	0
staramr/Saureus_1280.11319.txt/mlst.tsv:Saureus_1280.11319	saureus	121	CC121	6	5	6	2	7	14	5	2011_2015	2015	Thailand	Asia	Unknown_human	Homo sapiens	Human	0	0	0	0	0	0	0	0	0	0	0	0	1	0	0	0	0	0	0	0	0	0	0	0	0	0	0	0	0	0	0	0
staramr/Saureus_1280.11322.txt/mlst.tsv:Saureus_1280.11322	saureus	121	CC121	6	5	6	2	7	14	5	2011_2015	2015	Thailand	Asia	Unknown_human	Homo sapiens	Human	0	0	0	0	0	0	0	0	0	0	0	0	1	0	0	0	0	0	0	0	0	0	0	0	0	0	0	0	0	0	0	0
staramr/Saureus_1280.11323.txt/mlst.tsv:Saureus_1280.11323	saureus	97	CC97	3	1	1	1	1	5	3	2011_2015	2015	Thailand	Asia	Unknown_human	Homo sapiens	Human	0	0	0	0	0	1	0	0	0	0	0	0	1	0	0	0	0	0	0	0	0	0	0	0	0	0	0	0	0	0	0	0
staramr/Saureus_1280.11324.txt/mlst.tsv:Saureus_1280.11324	saureus	88		22	1	14	23	12	4	31	2011_2015	2015	Thailand	Asia	Unknown_human	Homo sapiens	Human	0	0	0	0	0	1	0	0	0	0	0	0	1	0	0	0	0	0	0	0	0	0	0	0	0	1	0	0	0	0	0	0
staramr/Saureus_1280.11326.txt/mlst.tsv:Saureus_1280.11326	saureus	121	CC121	6	5	6	2	7	14	5	2011_2015	2015	Thailand	Asia	Unknown_human	Homo sapiens	Human	0	0	0	0	0	0	0	0	0	0	0	0	1	0	0	0	0	0	0	0	0	0	0	0	0	0	0	0	0	0	0	0
staramr/Saureus_1280.11327.txt/mlst.tsv:Saureus_1280.11327	saureus	121	CC121	6	5	6	2	7	14	5	2011_2015	2015	Thailand	Asia	Unknown_human	Homo sapiens	Human	0	0	0	0	0	0	0	0	0	0	0	0	1	0	0	0	0	0	0	0	0	0	0	0	0	0	0	0	0	0	0	0
staramr/Saureus_1280.11331.txt/mlst.tsv:Saureus_1280.11331	saureus	6	CC5	12	4	1	4	12	1	3	2011_2015	2015	Thailand	Asia	Unknown_human	Homo sapiens	Human	0	0	0	0	0	1	0	0	0	0	0	0	0	0	0	0	0	0	0	0	0	0	0	0	0	0	0	0	0	0	0	0
staramr/Saureus_1280.11333.txt/mlst.tsv:Saureus_1280.11333	saureus	121	CC121	6	5	6	2	7	14	5	2011_2015	2015	Thailand	Asia	Unknown_human	Homo sapiens	Human	0	0	0	0	0	0	0	0	0	0	0	0	1	0	0	0	0	0	0	0	0	0	0	0	0	0	0	0	0	0	0	0
staramr/Saureus_1280.11334.txt/mlst.tsv:Saureus_1280.11334	saureus	6	CC5	12	4	1	4	12	1	3	2011_2015	2015	Thailand	Asia	Unknown_human	Homo sapiens	Human	0	0	0	0	0	1	0	0	0	0	0	0	1	0	0	0	0	0	0	0	0	0	0	0	0	0	0	0	0	0	0	0
staramr/Saureus_1280.11335.txt/mlst.tsv:Saureus_1280.11335	saureus	508	CC45	10	40	8	6	10	3	2	2011_2015	2015	Thailand	Asia	Unknown_human	Homo sapiens	Human	0	0	0	0	0	1	0	0	0	0	0	0	0	0	0	0	0	0	0	0	0	0	0	0	0	0	0	0	0	0	0	0
staramr/Saureus_1280.11336.txt/mlst.tsv:Saureus_1280.11336	saureus	121	CC121	6	5	6	2	7	14	5	2011_2015	2015	Thailand	Asia	Unknown_human	Homo sapiens	Human	0	0	0	0	0	0	0	0	0	0	0	0	1	0	0	0	0	0	0	0	0	0	0	0	0	0	0	0	0	0	0	0
staramr/Saureus_1280.11337.txt/mlst.tsv:Saureus_1280.11337	saureus	5	CC5	1	4	1	4	12	1	10	2011_2015	2015	Thailand	Asia	Unknown_human	Homo sapiens	Human	0	0	0	0	0	1	0	0	0	0	0	0	1	0	0	0	0	0	0	0	0	0	0	0	0	0	0	0	0	0	0	0
staramr/Saureus_1280.11339.txt/mlst.tsv:Saureus_1280.11339	saureus	121	CC121	6	5	6	2	7	14	5	2011_2015	2015	Thailand	Asia	Unknown_human	Homo sapiens	Human	0	0	0	0	0	0	0	0	0	0	0	0	1	1	0	0	0	0	0	0	0	0	0	0	0	0	0	0	0	0	0	0
staramr/Saureus_1280.11341.txt/mlst.tsv:Saureus_1280.11341	saureus	121	CC121	6	5	6	2	7	14	5	2011_2015	2015	Thailand	Asia	Unknown_human	Homo sapiens	Human	0	0	0	0	0	0	0	0	0	0	0	0	1	0	0	0	0	0	0	0	0	0	0	0	0	0	0	0	0	0	0	0
staramr/Saureus_1280.11342.txt/mlst.tsv:Saureus_1280.11342	saureus	121	CC121	6	5	6	2	7	14	5	2011_2015	2015	Thailand	Asia	Unknown_human	Homo sapiens	Human	0	0	0	0	0	0	0	0	0	0	0	0	1	0	0	0	0	0	0	0	0	0	0	0	0	0	0	0	0	0	0	0
staramr/Saureus_1280.11343.txt/mlst.tsv:Saureus_1280.11343	saureus	5	CC5	1	4	1	4	12	1	10	2011_2015	2015	Thailand	Asia	Unknown_human	Homo sapiens	Human	0	0	0	0	0	1	0	0	0	0	0	1	0	0	0	0	0	0	0	0	0	0	0	0	0	0	0	0	0	0	0	0
staramr/Saureus_1280.11344.txt/mlst.tsv:Saureus_1280.11344	saureus	121	CC121	6	5	6	2	7	14	5	2011_2015	2015	Thailand	Asia	Unknown_human	Homo sapiens	Human	0	0	0	0	0	0	0	0	0	0	0	0	1	1	0	0	0	0	0	0	0	0	0	0	0	0	0	0	0	0	0	0
staramr/Saureus_1280.11345.txt/mlst.tsv:Saureus_1280.11345	saureus	121	CC121	6	5	6	2	7	14	5	2011_2015	2015	Thailand	Asia	Unknown_human	Homo sapiens	Human	0	0	0	0	0	0	0	0	0	0	0	0	1	1	0	0	0	0	0	0	0	0	0	0	0	0	0	0	0	0	0	0
staramr/Saureus_1280.11347.txt/mlst.tsv:Saureus_1280.11347	saureus	1	CC1	1	1	1	1	1	1	1	2011_2015	2015	Thailand	Asia	Unknown_human	Homo sapiens	Human	0	0	0	0	0	1	0	0	0	0	0	0	0	0	0	0	0	0	0	0	0	0	0	0	0	0	0	0	0	0	0	0
staramr/Saureus_1280.11348.txt/mlst.tsv:Saureus_1280.11348	saureus	1153	CC97	1	13	1	1	124	5	3	2011_2015	2015	Thailand	Asia	Unknown_human	Homo sapiens	Human	0	0	0	0	0	1	0	0	0	0	0	0	0	0	0	0	0	0	0	0	0	0	0	0	0	0	0	0	0	0	0	0
staramr/Saureus_1280.11349.txt/mlst.tsv:Saureus_1280.11349	saureus	7		5	4	1	4	4	6	3	2011_2015	2015	Thailand	Asia	Unknown_human	Homo sapiens	Human	0	0	0	0	0	1	0	0	0	0	0	0	1	0	0	0	0	0	0	0	0	0	0	0	0	0	0	0	0	0	0	0
staramr/Saureus_1280.11351.txt/mlst.tsv:Saureus_1280.11351	saureus	121	CC121	6	5	6	2	7	14	5	2011_2015	2015	Thailand	Asia	Unknown_human	Homo sapiens	Human	0	0	0	0	0	0	0	0	0	0	0	0	1	1	0	0	0	0	0	0	0	0	0	0	0	0	0	0	0	0	0	0
staramr/Saureus_1280.11352.txt/mlst.tsv:Saureus_1280.11352	saureus	2967	CC5	1	4	374	4	12	1	10	2011_2015	2015	Thailand	Asia	Unknown_human	Homo sapiens	Human	0	0	0	0	0	1	0	0	0	0	0	0	1	0	0	0	0	0	0	0	0	0	0	0	0	0	0	0	0	0	0	0
staramr/Saureus_1280.11353.txt/mlst.tsv:Saureus_1280.11353	saureus	121	CC121	6	5	6	2	7	14	5	2011_2015	2015	Thailand	Asia	Unknown_human	Homo sapiens	Human	0	0	0	0	0	0	0	0	0	0	0	0	1	1	0	0	0	0	0	0	0	0	0	0	0	0	0	0	0	0	0	0
staramr/Saureus_1280.11354.txt/mlst.tsv:Saureus_1280.11354	saureus	121	CC121	6	5	6	2	7	14	5	2011_2015	2015	Thailand	Asia	Unknown_human	Homo sapiens	Human	0	0	0	0	0	0	0	0	0	0	0	0	0	1	0	0	0	0	0	0	0	0	0	0	0	0	0	0	0	0	0	0
staramr/Saureus_1280.11355.txt/mlst.tsv:Saureus_1280.11355	saureus	121	CC121	6	5	6	2	7	14	5	2011_2015	2015	Thailand	Asia	Unknown_human	Homo sapiens	Human	0	0	0	0	0	0	0	0	0	0	0	0	1	0	0	0	0	0	0	0	0	0	0	0	0	0	0	0	0	0	0	0
staramr/Saureus_1280.11356.txt/mlst.tsv:Saureus_1280.11356	saureus	121	CC121	6	5	6	2	7	14	5	2011_2015	2015	Thailand	Asia	Unknown_human	Homo sapiens	Human	0	0	0	0	0	0	0	0	0	0	0	0	1	1	0	0	0	0	0	0	0	0	0	0	0	0	0	0	0	0	0	0
staramr/Saureus_1280.11357.txt/mlst.tsv:Saureus_1280.11357	saureus	121	CC121	6	5	6	2	7	14	5	2011_2015	2015	Thailand	Asia	Unknown_human	Homo sapiens	Human	0	0	0	0	0	0	0	0	0	0	0	0	1	0	0	0	0	0	0	0	0	0	0	0	0	0	0	0	0	0	0	0
staramr/Saureus_1280.11358.txt/mlst.tsv:Saureus_1280.11358	saureus	188	CC1	3	1	1	8	1	1	1	2011_2015	2015	Thailand	Asia	Unknown_human	Homo sapiens	Human	0	0	0	0	0	1	0	0	0	0	0	0	0	0	0	0	0	0	0	0	0	0	0	0	0	0	0	0	0	0	0	0
staramr/Saureus_1280.11359.txt/mlst.tsv:Saureus_1280.11359	saureus	7		5	4	1	4	4	6	3	2011_2015	2015	Thailand	Asia	Unknown_human	Homo sapiens	Human	0	0	0	0	0	1	0	0	0	0	0	0	1	0	0	0	0	0	0	0	0	0	0	0	0	0	0	0	1	0	0	0
staramr/Saureus_1280.11361.txt/mlst.tsv:Saureus_1280.11361	saureus	398	CC398	3	35	19	2	20	26	39	2011_2015	2015	Unknown	Unknown	Farm	Sus scrofa	Environment	0	0	1	0	1	1	0	0	0	0	0	0	1	1	0	0	0	0	0	0	0	0	0	0	0	0	0	0	0	1	0	0
staramr/Saureus_1280.11362.txt/mlst.tsv:Saureus_1280.11362	saureus	398	CC398	3	35	19	2	20	26	39	2011_2015	2015	Unknown	Unknown	Farm	Sus scrofa	Environment	0	0	1	0	1	0	0	0	0	0	0	0	1	0	0	0	0	1	0	0	0	0	0	0	0	0	0	0	0	0	0	0
staramr/Saureus_1280.11363.txt/mlst.tsv:Saureus_1280.11363	saureus	398	CC398	3	35	19	2	20	26	39	2011_2015	2015	Unknown	Unknown	Farm	Sus scrofa	Environment	0	0	1	0	1	0	0	0	0	0	0	0	1	0	0	0	0	1	0	0	0	0	0	0	0	0	0	0	0	0	0	0
staramr/Saureus_1280.11368.txt/mlst.tsv:Saureus_1280.11368	saureus	-		1	4	-	4	12	1	10	2006_2010	2010	USA	North America	Human	Homo sapiens	Human	1	1	1	1	0	1	0	0	0	0	0	0	0	0	0	0	0	0	0	0	0	0	0	0	0	0	0	0	0	0	0	0
staramr/Saureus_1280.11369.txt/mlst.tsv:Saureus_1280.11369	saureus	5	CC5	1	4	1	4	12	1	10	2006_2010	2009	USA	North America	Human	Homo sapiens	Human	1	1	1	1	0	1	0	0	0	1	1	0	0	0	0	0	0	0	0	0	0	0	0	0	0	0	0	0	0	0	0	0
staramr/Saureus_1280.11371.txt/mlst.tsv:Saureus_1280.11371	saureus	-		1	4	-	4	12	1	10	2006_2010	2009	USA	North America	Human	Homo sapiens	Human	1	1	1	1	0	1	0	0	0	0	0	0	0	0	0	1	0	0	0	0	0	0	0	0	0	0	0	0	0	0	0	0
staramr/Saureus_1280.11372.txt/mlst.tsv:Saureus_1280.11372	saureus	-		1	4	1	4	12	417?	10	2006_2010	2009	USA	North America	Human	Homo sapiens	Human	1	1	1	1	0	1	0	1	1	1	1	0	0	0	0	0	0	0	0	0	0	0	0	0	0	0	0	0	0	0	0	0
staramr/Saureus_1280.11373.txt/mlst.tsv:Saureus_1280.11373	saureus	5	CC5	1	4	1	4	12	1	10	2006_2010	2009	USA	North America	Human	Homo sapiens	Human	1	1	1	1	0	0	0	0	0	0	0	0	0	0	0	0	0	0	0	0	0	0	0	0	0	0	0	0	0	0	0	0
staramr/Saureus_1280.11374.txt/mlst.tsv:Saureus_1280.11374	saureus	3410	CC5	1	4	1	4	12	1	435	2006_2010	2008	USA	North America	Human	Homo sapiens	Human	1	1	1	0	0	1	0	1	1	1	1	1	0	0	0	1	0	0	0	0	0	0	0	0	0	0	0	0	0	0	0	0
staramr/Saureus_1280.11375.txt/mlst.tsv:Saureus_1280.11375	saureus	-		1	4	1	4	12	1	~180	2006_2010	2009	USA	North America	Human	Homo sapiens	Human	1	1	1	1	0	1	0	0	0	0	0	0	0	0	0	0	0	0	0	0	0	0	0	0	0	0	0	0	0	0	0	0
staramr/Saureus_1280.11376.txt/mlst.tsv:Saureus_1280.11376	saureus	-		-	-	-	-	12	1	10	2006_2010	2008	USA	North America	Human	Homo sapiens	Human	1	1	1	1	0	1	0	0	0	0	0	0	0	0	0	0	0	0	0	0	0	0	0	0	0	0	0	0	0	0	0	0
staramr/Saureus_1280.11377.txt/mlst.tsv:Saureus_1280.11377	saureus	5	CC5	1	4	1	4	12	1	10	2006_2010	2009	USA	North America	Human	Homo sapiens	Human	1	2	1	1	0	1	0	0	0	0	0	0	0	0	0	0	0	0	0	0	0	0	0	0	0	0	0	0	0	0	0	0
staramr/Saureus_1280.11378.txt/mlst.tsv:Saureus_1280.11378	saureus	3410	CC5	1	4	1	4	12	1	435	2006_2010	2009	USA	North America	Human	Homo sapiens	Human	1	0	1	1	0	1	0	1	1	1	1	1	0	0	0	1	0	0	0	0	0	0	0	0	0	0	0	0	0	0	0	0
staramr/Saureus_1280.11379.txt/mlst.tsv:Saureus_1280.11379	saureus	5	CC5	1	4	1	4	12	1	10	2006_2010	2009	USA	North America	Human	Homo sapiens	Human	1	1	1	1	0	1	0	0	0	1	1	0	0	0	0	0	0	0	0	0	0	0	0	0	0	0	0	0	0	0	0	0
staramr/Saureus_1280.11381.txt/mlst.tsv:Saureus_1280.11381	saureus	5	CC5	1	4	1	4	12	1	10	2006_2010	2008	USA	North America	Human	Homo sapiens	Human	1	0	1	0	0	1	0	0	0	0	0	0	0	0	0	1	0	0	0	0	0	0	0	0	0	0	0	0	0	0	0	0
staramr/Saureus_1280.11541.txt/mlst.tsv:Saureus_1280.11541	saureus	45	CC45	10	14	8	6	10	3	2	2011_2015	2014	Denmark	Europe	Breast_Milk	Homo sapiens	Food	0	0	1	0	0	0	0	0	0	0	0	0	0	0	0	0	0	0	0	0	0	0	0	0	0	0	0	0	0	0	0	0
staramr/Saureus_1280.11542.txt/mlst.tsv:Saureus_1280.11542	saureus	5	CC5	1	4	1	4	12	1	10	2006_2010	2010	USA	North America	Human_clinical	Homo sapiens	Human	0	2	1	2	0	1	0	1	1	1	1	0	0	0	0	0	0	0	0	0	0	0	0	0	0	0	0	0	0	0	0	0
staramr/Saureus_1280.11636.txt/mlst.tsv:Saureus_1280.11636	saureus	97	CC97	3	1	1	1	1	5	3	2011_2015	2013	Chile	South America	Animal_clinical	Bos taurus	Animal	0	0	0	0	0	0	0	0	0	0	0	0	0	0	0	0	0	0	0	0	0	0	0	0	0	0	0	1	0	0	0	0
staramr/Saureus_1280.11642.txt/mlst.tsv:Saureus_1280.11642	saureus	88		22	1	14	23	12	4	31	2011_2015	2015	China	Asia	Human_clinical	Homo sapiens	Human	1	0	1	0	0	1	1	0	0	0	0	1	0	0	0	0	0	0	0	0	0	0	0	0	0	0	0	0	0	0	0	0
staramr/Saureus_1280.11643.txt/mlst.tsv:Saureus_1280.11643	saureus	8	CC8	3	3	1	1	4	4	3	2016_2020	2016	USA	North America	Unknown	Unknown	Unknown	0	0	0	0	0	0	0	0	0	0	0	0	0	0	0	0	0	1	0	0	0	0	0	0	0	0	0	0	0	0	0	0
staramr/Saureus_1280.11644.txt/mlst.tsv:Saureus_1280.11644	saureus	8	CC8	3	3	1	1	4	4	3	2016_2020	2016	USA	North America	Unknown	Unknown	Unknown	0	0	0	0	0	0	0	0	0	0	0	0	0	0	0	0	0	1	0	0	0	0	0	0	0	0	0	0	0	0	0	0
staramr/Saureus_1280.11645.txt/mlst.tsv:Saureus_1280.11645	saureus	8	CC8	3	3	1	1	4	4	3	2016_2020	2016	USA	North America	Laboratory_strain	Unknown	Other	0	0	0	0	0	0	0	0	0	0	0	0	0	0	0	0	0	1	0	0	0	0	0	0	0	0	0	0	0	0	0	0
staramr/Saureus_1280.11646.txt/mlst.tsv:Saureus_1280.11646	saureus	8	CC8	3	3	1	1	4	4	3	2016_2020	2016	USA	North America	Unknown	Unknown	Unknown	0	0	0	0	0	0	0	0	1	0	0	0	0	0	0	0	0	0	0	0	0	0	0	0	0	0	0	0	0	0	0	0
staramr/Saureus_1280.11647.txt/mlst.tsv:Saureus_1280.11647	saureus	8	CC8	3	3	1	1	4	4	3	2016_2020	2016	USA	North America	Unknown	Unknown	Unknown	0	0	0	0	0	0	0	0	0	0	0	0	0	0	0	0	0	1	0	0	0	0	0	0	0	0	0	0	0	0	0	0
staramr/Saureus_1280.11649.txt/mlst.tsv:Saureus_1280.11649	saureus	8	CC8	3	3	1	1	4	4	3	2016_2020	2016	USA	North America	Unknown	Unknown	Unknown	0	0	0	0	0	0	0	0	0	0	0	0	0	0	0	0	0	1	0	0	0	0	0	0	0	0	0	0	0	0	0	0
staramr/Saureus_1280.11652.txt/mlst.tsv:Saureus_1280.11652	saureus	8	CC8	3	3	1	1	4	4	3	2016_2020	2016	USA	North America	cell_culture	Unknown	Other	0	0	1	0	0	0	0	0	1	0	0	0	0	0	0	0	0	1	0	0	0	0	0	0	0	0	0	0	0	0	0	0
staramr/Saureus_1280.11654.txt/mlst.tsv:Saureus_1280.11654	saureus	8	CC8	3	3	1	1	4	4	3	2016_2020	2016	USA	North America	Unknown	Unknown	Unknown	0	0	0	0	0	0	0	0	0	0	0	0	0	0	0	0	0	1	0	0	0	0	0	0	0	0	0	0	0	0	0	0
staramr/Saureus_1280.11655.txt/mlst.tsv:Saureus_1280.11655	saureus	8	CC8	3	3	1	1	4	4	3	2016_2020	2016	USA	North America	Unknown	Unknown	Unknown	0	0	0	0	0	0	0	0	0	0	0	0	0	0	0	0	0	1	0	0	0	0	0	0	0	0	0	0	0	0	0	0
staramr/Saureus_1280.11656.txt/mlst.tsv:Saureus_1280.11656	saureus	8	CC8	3	3	1	1	4	4	3	2016_2020	2016	USA	North America	Unknown	Unknown	Unknown	0	0	0	0	0	0	0	0	0	0	0	0	0	0	0	0	0	1	0	0	0	0	0	0	0	0	0	0	0	0	0	0
staramr/Saureus_1280.11658.txt/mlst.tsv:Saureus_1280.11658	saureus	8	CC8	3	3	1	1	4	4	3	2016_2020	2016	USA	North America	Unknown	Unknown	Unknown	0	0	0	0	0	0	0	0	0	0	0	0	0	0	0	0	0	1	0	0	0	0	0	0	0	0	0	0	0	0	0	0
staramr/Saureus_1280.11659.txt/mlst.tsv:Saureus_1280.11659	saureus	8	CC8	3	3	1	1	4	4	3	2016_2020	2016	USA	North America	Unknown	Unknown	Unknown	0	0	0	0	0	0	0	0	0	0	0	0	0	0	0	0	0	1	0	0	0	0	0	0	0	0	0	0	0	0	0	0
staramr/Saureus_1280.11661.txt/mlst.tsv:Saureus_1280.11661	saureus	8	CC8	3	3	1	1	4	4	3	2016_2020	2016	USA	North America	Unknown	Unknown	Unknown	0	0	0	0	0	0	0	0	0	0	0	0	0	0	0	0	0	1	0	0	0	0	0	0	0	0	0	0	0	0	0	0
staramr/Saureus_1280.11662.txt/mlst.tsv:Saureus_1280.11662	saureus	8	CC8	3	3	1	1	4	4	3	2016_2020	2016	USA	North America	Unknown	Unknown	Unknown	0	0	0	0	0	0	0	0	0	0	0	0	0	0	0	0	0	1	0	0	0	0	0	0	0	0	0	0	0	0	0	0
staramr/Saureus_1280.11663.txt/mlst.tsv:Saureus_1280.11663	saureus	8	CC8	3	3	1	1	4	4	3	2016_2020	2016	USA	North America	Unknown	Unknown	Unknown	0	0	0	0	0	0	0	0	0	0	0	0	0	0	0	0	0	1	0	0	0	0	0	0	0	0	0	0	0	0	0	0
staramr/Saureus_1280.11664.txt/mlst.tsv:Saureus_1280.11664	saureus	8	CC8	3	3	1	1	4	4	3	2016_2020	2016	USA	North America	Unknown	Unknown	Unknown	0	0	0	0	0	0	0	0	0	0	0	0	0	0	0	0	0	1	0	0	0	0	0	0	0	0	0	0	0	0	0	0
staramr/Saureus_1280.11665.txt/mlst.tsv:Saureus_1280.11665	saureus	8	CC8	3	3	1	1	4	4	3	2016_2020	2016	USA	North America	Unknown	Unknown	Unknown	0	0	0	0	0	0	0	0	0	0	0	0	0	0	0	0	0	1	0	0	0	0	0	0	0	0	0	0	0	0	0	0
staramr/Saureus_1280.11666.txt/mlst.tsv:Saureus_1280.11666	saureus	8	CC8	3	3	1	1	4	4	3	2016_2020	2016	USA	North America	Unknown	Unknown	Unknown	0	0	0	0	0	0	0	0	0	0	0	0	0	0	0	0	0	1	0	0	0	0	0	0	0	0	0	0	0	0	0	0
staramr/Saureus_1280.11667.txt/mlst.tsv:Saureus_1280.11667	saureus	8	CC8	3	3	1	1	4	4	3	2016_2020	2016	USA	North America	Unknown	Unknown	Unknown	0	0	0	0	0	0	0	0	0	0	0	0	0	0	0	0	0	1	0	0	0	0	0	0	0	0	0	0	0	0	0	0
staramr/Saureus_1280.11668.txt/mlst.tsv:Saureus_1280.11668	saureus	8	CC8	3	3	1	1	4	4	3	2016_2020	2016	USA	North America	Unknown	Unknown	Unknown	0	0	0	0	0	0	0	0	0	0	0	0	0	0	0	0	0	1	0	0	0	0	0	0	0	0	0	0	0	0	0	0
staramr/Saureus_1280.11669.txt/mlst.tsv:Saureus_1280.11669	saureus	8	CC8	3	3	1	1	4	4	3	2016_2020	2016	USA	North America	Unknown	Unknown	Unknown	0	0	0	0	0	0	0	0	0	0	0	0	0	0	0	0	0	1	0	0	0	0	0	0	0	0	0	0	0	0	0	0
staramr/Saureus_1280.11671.txt/mlst.tsv:Saureus_1280.11671	saureus	8	CC8	3	3	1	1	4	4	3	2016_2020	2016	USA	North America	Unknown	Unknown	Unknown	0	0	0	0	0	0	0	0	0	0	0	0	0	0	0	0	0	1	0	0	0	0	0	0	0	0	0	0	0	0	0	0
staramr/Saureus_1280.11672.txt/mlst.tsv:Saureus_1280.11672	saureus	8	CC8	3	3	1	1	4	4	3	2016_2020	2016	USA	North America	Unknown	Unknown	Unknown	0	0	0	0	0	0	0	0	0	0	0	0	0	0	0	0	0	1	0	0	0	0	0	0	0	0	0	0	0	0	0	0
staramr/Saureus_1280.11674.txt/mlst.tsv:Saureus_1280.11674	saureus	8	CC8	3	3	1	1	4	4	3	2016_2020	2016	USA	North America	Unknown	Unknown	Unknown	0	0	0	0	0	0	0	0	0	0	0	0	0	0	0	0	0	1	0	0	0	0	0	0	0	0	0	0	0	0	0	0
staramr/Saureus_1280.11675.txt/mlst.tsv:Saureus_1280.11675	saureus	8	CC8	3	3	1	1	4	4	3	2011_2015	2013	Suriname	South America	Human_clinical	Homo sapiens	Human	0	0	1	0	0	1	1	1	1	1	1	0	0	2	0	0	0	0	0	0	0	0	0	0	0	0	0	0	0	1	0	0
staramr/Saureus_1280.11676.txt/mlst.tsv:Saureus_1280.11676	saureus	8	CC8	3	3	1	1	4	4	3	2011_2015	2013	Suriname	South America	Human_clinical	Homo sapiens	Human	0	0	1	0	0	1	1	1	1	1	1	0	0	2	0	0	0	0	0	0	0	0	0	0	0	0	0	0	0	1	0	0
staramr/Saureus_1280.11677.txt/mlst.tsv:Saureus_1280.11677	saureus	8	CC8	3	3	1	1	4	4	3	2011_2015	2013	Suriname	South America	Human_clinical	Homo sapiens	Human	0	0	1	0	0	1	1	1	1	1	1	0	0	2	0	0	0	0	0	0	0	0	0	0	0	0	0	0	0	1	0	0
staramr/Saureus_1280.11678.txt/mlst.tsv:Saureus_1280.11678	saureus	8	CC8	3	3	1	1	4	4	3	2011_2015	2013	Suriname	South America	Human_clinical	Homo sapiens	Human	0	0	1	0	0	1	0	1	1	1	1	0	0	1	0	0	0	0	0	0	0	0	0	0	0	0	0	0	0	0	0	0
staramr/Saureus_1280.11679.txt/mlst.tsv:Saureus_1280.11679	saureus	8	CC8	3	3	1	1	4	4	3	2011_2015	2013	Suriname	South America	Human_clinical	Homo sapiens	Human	0	0	1	0	0	1	0	1	1	1	1	0	0	1	0	0	0	0	0	0	0	0	0	0	0	0	0	0	0	0	0	0
staramr/Saureus_1280.11681.txt/mlst.tsv:Saureus_1280.11681	saureus	8	CC8	3	3	1	1	4	4	3	2011_2015	2013	Suriname	South America	Human_clinical	Homo sapiens	Human	0	0	1	0	0	1	1	1	1	1	1	0	0	1	0	0	0	0	0	0	0	0	0	0	0	0	0	0	0	0	0	0
staramr/Saureus_1280.11682.txt/mlst.tsv:Saureus_1280.11682	saureus	8	CC8	3	3	1	1	4	4	3	2011_2015	2013	Suriname	South America	Human_clinical	Homo sapiens	Human	0	0	1	0	0	1	0	1	1	1	1	0	0	1	0	0	0	0	0	0	0	0	0	0	0	0	0	0	0	0	0	0
staramr/Saureus_1280.11683.txt/mlst.tsv:Saureus_1280.11683	saureus	8	CC8	3	3	1	1	4	4	3	2011_2015	2013	Suriname	South America	Human_clinical	Homo sapiens	Human	0	0	1	0	0	1	0	1	1	1	1	0	0	1	0	0	0	0	0	0	0	0	0	0	0	0	0	0	0	0	0	0
staramr/Saureus_1280.11684.txt/mlst.tsv:Saureus_1280.11684	saureus	8	CC8	3	3	1	1	4	4	3	2011_2015	2013	Suriname	South America	Human_clinical	Homo sapiens	Human	0	0	1	0	0	1	0	1	1	1	1	0	0	1	0	0	0	0	0	0	0	0	0	0	0	0	0	0	0	0	0	0
staramr/Saureus_1280.11685.txt/mlst.tsv:Saureus_1280.11685	saureus	8	CC8	3	3	1	1	4	4	3	2011_2015	2013	Suriname	South America	Human_clinical	Homo sapiens	Human	0	0	1	0	0	1	0	1	1	1	1	0	0	1	0	0	0	0	0	0	0	0	0	0	0	0	0	0	0	0	0	0
staramr/Saureus_1280.11686.txt/mlst.tsv:Saureus_1280.11686	saureus	8	CC8	3	3	1	1	4	4	3	2011_2015	2013	Suriname	South America	Human_clinical	Homo sapiens	Human	0	0	1	0	0	1	0	1	1	1	1	0	0	1	0	0	0	0	0	0	0	0	0	0	0	0	0	0	0	0	0	0
staramr/Saureus_1280.11687.txt/mlst.tsv:Saureus_1280.11687	saureus	8	CC8	3	3	1	1	4	4	3	2011_2015	2013	Suriname	South America	Human_clinical	Homo sapiens	Human	0	0	1	0	0	1	0	1	1	1	1	0	0	1	0	0	0	0	0	0	0	0	0	0	0	0	0	0	0	0	0	0
staramr/Saureus_1280.11688.txt/mlst.tsv:Saureus_1280.11688	saureus	8	CC8	3	3	1	1	4	4	3	2011_2015	2013	Suriname	South America	Human_clinical	Homo sapiens	Human	0	0	1	0	0	1	0	1	1	1	1	0	0	1	0	0	0	0	0	0	0	0	0	0	0	0	0	0	0	0	0	0
staramr/Saureus_1280.11689.txt/mlst.tsv:Saureus_1280.11689	saureus	8	CC8	3	3	1	1	4	4	3	2011_2015	2013	Suriname	South America	Human_clinical	Homo sapiens	Human	0	0	1	0	0	1	0	1	1	1	1	0	0	1	0	0	0	0	0	0	0	0	0	0	0	0	0	0	0	0	0	0
staramr/Saureus_1280.11691.txt/mlst.tsv:Saureus_1280.11691	saureus	398	CC398	3	35	19	2	20	26	39	2011_2015	2012	Germany	Europe	Farm	Sus scrofa	Environment	0	0	1	0	1	0	0	0	0	0	0	0	1	0	0	0	0	0	0	0	0	0	0	0	0	0	0	0	0	0	0	0
staramr/Saureus_1280.11692.txt/mlst.tsv:Saureus_1280.11692	saureus	22	CC22	7	6	1	5	8	8	6	2006_2010	2006	UK	Europe	Human_blood	Homo sapiens	Human	0	0	1	0	0	0	1	0	0	0	0	0	0	0	0	0	0	0	0	0	0	0	0	0	0	0	0	0	0	0	0	0
staramr/Saureus_1280.11693.txt/mlst.tsv:Saureus_1280.11693	saureus	22	CC22	7	6	1	5	8	8	6	2006_2010	2009	Ireland	Europe	Human_blood	Homo sapiens	Human	0	0	1	0	0	0	1	0	0	0	0	0	0	0	0	0	0	0	0	0	0	0	0	0	0	0	0	0	0	0	0	0
staramr/Saureus_1280.11698.txt/mlst.tsv:Saureus_1280.11698	saureus	5	CC5	1	4	1	4	12	1	10	2011_2015	2012	Tanzania	Africa	Clinical	Unknown	Other	0	0	0	0	0	1	1	0	0	0	0	0	0	1	0	0	0	0	0	0	0	0	0	0	0	0	0	0	0	0	0	0
staramr/Saureus_1280.11699.txt/mlst.tsv:Saureus_1280.11699	saureus	121	CC121	6	5	6	2	7	14	5	2011_2015	2015	Thailand	Asia	Unknown_human	Homo sapiens	Human	0	0	0	0	0	0	0	0	0	0	0	0	1	0	0	0	0	0	0	0	0	0	0	0	0	0	0	0	0	0	0	0
staramr/Saureus_1280.11702.txt/mlst.tsv:Saureus_1280.11702	saureus	121	CC121	6	5	6	2	7	14	5	2011_2015	2015	Thailand	Asia	Unknown_human	Homo sapiens	Human	0	0	0	0	0	0	0	0	0	0	0	0	1	0	0	0	0	0	0	0	0	0	0	0	0	0	0	0	0	0	0	0
staramr/Saureus_1280.11703.txt/mlst.tsv:Saureus_1280.11703	saureus	121	CC121	6	5	6	2	7	14	5	2011_2015	2015	Thailand	Asia	Unknown_human	Homo sapiens	Human	0	0	0	0	0	0	0	0	0	0	0	0	0	1	0	0	0	0	0	0	0	0	0	0	0	0	0	0	0	0	0	0
staramr/Saureus_1280.11705.txt/mlst.tsv:Saureus_1280.11705	saureus	121	CC121	6	5	6	2	7	14	5	2011_2015	2015	Thailand	Asia	Unknown_human	Homo sapiens	Human	0	0	0	0	0	0	0	0	0	0	0	0	1	0	0	0	0	0	0	0	0	0	0	0	0	0	0	0	0	0	0	0
staramr/Saureus_1280.11706.txt/mlst.tsv:Saureus_1280.11706	saureus	15	CC15	13	13	1	1	12	11	13	2011_2015	2015	Thailand	Asia	Unknown_human	Homo sapiens	Human	0	0	0	0	0	1	0	0	0	0	0	0	1	0	0	0	0	0	0	0	0	0	0	0	0	0	0	0	0	0	0	0
staramr/Saureus_1280.11707.txt/mlst.tsv:Saureus_1280.11707	saureus	15	CC15	13	13	1	1	12	11	13	2011_2015	2015	Thailand	Asia	Unknown_human	Homo sapiens	Human	0	0	0	0	0	1	0	0	0	0	0	0	1	0	0	0	0	0	0	0	0	0	0	0	0	0	0	0	0	0	0	0
staramr/Saureus_1280.11708.txt/mlst.tsv:Saureus_1280.11708	saureus	12		1	3	1	8	11	5	11	2011_2015	2015	Thailand	Asia	Unknown_human	Homo sapiens	Human	0	0	0	0	0	1	0	0	0	0	0	0	0	0	0	0	0	0	0	0	0	0	0	0	0	0	0	0	0	0	0	0
staramr/Saureus_1280.11709.txt/mlst.tsv:Saureus_1280.11709	saureus	121	CC121	6	5	6	2	7	14	5	2011_2015	2015	Thailand	Asia	Unknown_human	Homo sapiens	Human	0	0	0	0	0	0	0	0	0	0	0	0	1	1	0	0	0	0	0	0	0	0	0	0	0	0	0	0	0	0	0	0
staramr/Saureus_1280.11711.txt/mlst.tsv:Saureus_1280.11711	saureus	2885	CC1	4	4	1	1	1	1	11	2011_2015	2015	Thailand	Asia	Unknown_human	Homo sapiens	Human	0	0	0	0	0	1	0	0	0	0	0	0	1	0	0	0	0	0	0	0	0	0	0	0	0	0	0	0	0	0	0	0
staramr/Saureus_1280.11713.txt/mlst.tsv:Saureus_1280.11713	saureus	88		22	1	14	23	12	4	31	2011_2015	2015	Thailand	Asia	Unknown_human	Homo sapiens	Human	0	0	0	0	0	1	0	0	0	0	0	0	1	0	0	0	0	0	0	0	0	0	0	0	0	0	0	0	0	0	0	0
staramr/Saureus_1280.11714.txt/mlst.tsv:Saureus_1280.11714	saureus	7		5	4	1	4	4	6	3	2011_2015	2015	Thailand	Asia	Unknown_human	Homo sapiens	Human	1	0	0	0	0	1	0	0	0	0	0	0	1	0	0	0	0	0	0	0	0	0	0	0	0	0	0	0	0	0	0	0
staramr/Saureus_1280.11715.txt/mlst.tsv:Saureus_1280.11715	saureus	1217		1	4	1	8	1	51	133	2011_2015	2015	Thailand	Asia	Unknown_human	Homo sapiens	Human	0	0	0	0	0	1	0	0	0	0	0	0	0	0	0	0	0	0	0	0	0	0	0	0	0	0	0	0	0	0	0	0
staramr/Saureus_1280.11718.txt/mlst.tsv:Saureus_1280.11718	saureus	121	CC121	6	5	6	2	7	14	5	2011_2015	2015	Thailand	Asia	Unknown_human	Homo sapiens	Human	0	0	0	0	0	0	0	0	0	0	0	0	1	1	0	0	0	0	0	0	0	0	0	0	0	0	0	0	0	0	0	0
staramr/Saureus_1280.11719.txt/mlst.tsv:Saureus_1280.11719	saureus	291		3	37	19	2	20	26	32	2011_2015	2015	Thailand	Asia	Unknown_human	Homo sapiens	Human	0	0	0	0	0	1	0	0	0	0	0	0	0	0	0	0	0	0	0	0	0	0	0	0	0	0	0	0	0	0	0	0
staramr/Saureus_1280.11721.txt/mlst.tsv:Saureus_1280.11721	saureus	88		22	1	14	23	12	4	31	2011_2015	2015	Thailand	Asia	Unknown_human	Homo sapiens	Human	0	0	0	0	0	1	0	0	0	0	0	0	0	0	0	0	0	0	0	0	0	0	0	0	0	0	0	0	0	0	0	0
staramr/Saureus_1280.11722.txt/mlst.tsv:Saureus_1280.11722	saureus	2971	CC97	3	38	1	1	1	11	40	2011_2015	2015	Thailand	Asia	Unknown_human	Homo sapiens	Human	0	0	0	0	0	0	0	0	0	0	0	0	1	0	0	0	0	0	0	0	0	0	0	0	0	0	0	0	0	0	0	0
staramr/Saureus_1280.11723.txt/mlst.tsv:Saureus_1280.11723	saureus	6	CC5	12	4	1	4	12	1	3	2011_2015	2015	Thailand	Asia	Unknown_human	Homo sapiens	Human	0	0	0	0	0	1	0	0	0	0	0	0	0	0	0	0	0	0	0	0	0	0	0	0	0	0	0	0	0	0	0	0
staramr/Saureus_1280.11724.txt/mlst.tsv:Saureus_1280.11724	saureus	121	CC121	6	5	6	2	7	14	5	2011_2015	2015	Thailand	Asia	Unknown_human	Homo sapiens	Human	0	0	0	0	0	0	0	0	0	0	0	0	1	1	0	0	0	0	0	0	0	0	0	0	0	0	0	0	0	0	0	0
staramr/Saureus_1280.11725.txt/mlst.tsv:Saureus_1280.11725	saureus	1179	CC97	144	1	1	1	1	5	3	2011_2015	2015	Thailand	Asia	Unknown_human	Homo sapiens	Human	0	0	0	0	0	1	0	0	0	0	0	0	0	0	0	0	0	0	0	0	0	0	0	0	0	1	0	0	0	0	0	0
staramr/Saureus_1280.11726.txt/mlst.tsv:Saureus_1280.11726	saureus	121	CC121	6	5	6	2	7	14	5	2011_2015	2015	Thailand	Asia	Unknown_human	Homo sapiens	Human	0	0	0	0	0	0	0	0	0	0	0	0	1	0	0	0	0	0	0	0	0	0	0	0	0	0	0	0	0	0	0	0
staramr/Saureus_1280.11727.txt/mlst.tsv:Saureus_1280.11727	saureus	2250		151	325	215	34	175	180	169	2011_2015	2011	Thailand	Asia	Unknown_human	Homo sapiens	Human	0	0	0	0	0	1	0	0	1	0	0	0	0	0	0	0	0	0	0	0	0	0	0	1	0	0	0	0	1	1	0	0
staramr/Saureus_1280.11729.txt/mlst.tsv:Saureus_1280.11729	saureus	-		3	591?	19	2	20	26	39	2011_2015	2015	Unknown	Unknown	Clinical	Unknown	Other	0	0	1	0	1	0	0	0	0	0	0	0	1	0	0	0	0	0	0	0	0	0	0	0	0	0	0	0	0	0	0	0
staramr/Saureus_1280.11731.txt/mlst.tsv:Saureus_1280.11731	saureus	1633		46	75	212	44	13	68	60	2011_2015	2014	Unknown	Unknown	Human_clinical	Homo sapiens	Human	0	0	0	0	0	1	0	0	0	0	0	0	0	1	0	0	0	0	0	0	0	0	0	0	0	0	0	0	0	0	0	0
staramr/Saureus_1280.11732.txt/mlst.tsv:Saureus_1280.11732	saureus	152		46	75	49	44	13	68	60	2011_2015	2014	Unknown	Unknown	Human_clinical	Homo sapiens	Human	0	0	0	0	0	1	0	0	0	0	0	0	0	0	0	0	0	0	0	0	0	0	0	0	0	0	0	0	0	0	0	0
staramr/Saureus_1280.11733.txt/mlst.tsv:Saureus_1280.11733	saureus	15	CC15	13	13	1	1	12	11	13	2011_2015	2014	Unknown	Unknown	Human_clinical	Homo sapiens	Human	0	0	0	0	0	1	0	0	0	0	0	0	1	1	0	0	0	0	0	0	0	0	0	0	0	0	0	0	0	0	0	0
staramr/Saureus_1280.11735.txt/mlst.tsv:Saureus_1280.11735	saureus	5	CC5	1	4	1	4	12	1	10	2011_2015	2014	Unknown	Unknown	Human_clinical	Homo sapiens	Human	0	0	0	0	0	1	0	0	0	0	0	0	0	1	0	0	0	0	0	0	0	0	0	0	0	0	0	0	0	0	0	0
staramr/Saureus_1280.11736.txt/mlst.tsv:Saureus_1280.11736	saureus	152		46	75	49	44	13	68	60	2011_2015	2014	Unknown	Unknown	Human_clinical	Homo sapiens	Human	0	0	0	0	0	1	0	0	0	0	0	0	0	0	0	0	0	0	0	0	0	0	0	0	0	0	0	0	0	0	0	0
staramr/Saureus_1280.11737.txt/mlst.tsv:Saureus_1280.11737	saureus	152		46	75	49	44	13	68	60	2011_2015	2014	Unknown	Unknown	Human_clinical	Homo sapiens	Human	0	0	0	0	0	1	0	0	0	0	0	0	0	0	0	0	0	0	0	0	0	0	0	0	0	0	0	0	0	0	0	0
staramr/Saureus_1280.11738.txt/mlst.tsv:Saureus_1280.11738	saureus	15	CC15	13	13	1	1	12	11	13	2011_2015	2014	Unknown	Unknown	Human_clinical	Homo sapiens	Human	0	0	0	0	0	1	0	0	0	0	0	0	1	1	0	0	0	0	0	0	0	0	0	0	0	0	0	0	0	0	0	0
staramr/Saureus_1280.11739.txt/mlst.tsv:Saureus_1280.11739	saureus	152		46	75	49	44	13	68	60	2011_2015	2014	Unknown	Unknown	Human_clinical	Homo sapiens	Human	0	0	0	0	0	1	0	0	0	0	0	0	1	0	0	0	0	0	0	0	0	0	0	0	0	0	0	0	0	0	0	0
staramr/Saureus_1280.11741.txt/mlst.tsv:Saureus_1280.11741	saureus	72	CC8	1	4	1	8	4	4	3	2011_2015	2014	Unknown	Unknown	Human_clinical	Homo sapiens	Human	0	0	1	0	0	0	0	1	1	1	1	0	1	0	0	0	0	0	0	0	0	0	0	0	0	0	0	0	0	0	0	0
staramr/Saureus_1280.11742.txt/mlst.tsv:Saureus_1280.11742	saureus	80		1	3	1	14	11	51	10	2011_2015	2014	Unknown	Unknown	Human_clinical	Homo sapiens	Human	0	0	0	0	0	1	0	0	0	0	0	0	0	0	0	0	0	0	0	0	0	0	0	0	0	0	0	0	0	0	0	0
staramr/Saureus_1280.11743.txt/mlst.tsv:Saureus_1280.11743	saureus	15	CC15	13	13	1	1	12	11	13	2011_2015	2014	Unknown	Unknown	Human_clinical	Homo sapiens	Human	0	0	0	0	0	1	0	0	0	0	0	0	0	1	0	0	0	0	0	0	0	0	0	0	0	0	0	0	0	0	0	0
staramr/Saureus_1280.11744.txt/mlst.tsv:Saureus_1280.11744	saureus	152		46	75	49	44	13	68	60	2011_2015	2014	Unknown	Unknown	Human_clinical	Homo sapiens	Human	0	0	0	0	0	1	0	0	0	0	0	0	1	0	0	0	0	0	0	0	0	0	0	0	0	0	0	0	0	0	0	0
staramr/Saureus_1280.12232.txt/mlst.tsv:Saureus_1280.12232	saureus	425		18	33	6	20	7	50	48	2011_2015	2013	Australia	Oceania	Animal_clinical	Felis catus	Animal	0	0	0	0	0	0	0	0	0	0	0	0	0	0	0	0	0	0	0	0	0	0	0	0	0	0	0	0	0	0	1	0
staramr/Saureus_1280.12233.txt/mlst.tsv:Saureus_1280.12233	saureus	5	CC5	1	4	1	4	12	1	10	2001_2005	2004	USA	North America	Human_clinical	Homo sapiens	Human	0	0	1	0	0	1	0	0	0	1	1	0	0	0	0	0	1	1	0	0	0	0	0	0	0	0	0	0	0	0	0	0
staramr/Saureus_1280.12234.txt/mlst.tsv:Saureus_1280.12234	saureus	8	CC8	3	3	1	1	4	4	3	2011_2015	2013	USA	North America	Human_clinical	Homo sapiens	Human	0	0	1	0	0	0	0	0	0	0	0	0	0	0	0	0	0	0	0	0	0	0	0	0	0	0	0	0	0	0	0	0
staramr/Saureus_1280.12235.txt/mlst.tsv:Saureus_1280.12235	saureus	8	CC8	3	3	1	1	4	4	3	2011_2015	2015	USA	North America	Human_blood	Homo sapiens	Human	0	0	1	0	0	1	0	1	1	1	1	0	0	0	0	0	0	0	0	0	0	0	0	0	0	0	0	0	0	0	0	0
staramr/Saureus_1280.12236.txt/mlst.tsv:Saureus_1280.12236	saureus	8	CC8	3	3	1	1	4	4	3	2011_2015	2015	USA	North America	Human_blood	Homo sapiens	Human	0	0	1	0	0	1	0	1	1	1	1	0	0	0	0	0	0	0	0	0	0	0	0	0	0	0	0	0	0	0	0	0
staramr/Saureus_1280.12237.txt/mlst.tsv:Saureus_1280.12237	saureus	5	CC5	1	4	1	4	12	1	10			Unknown	Unknown	Unknown	Unknown	Unknown	0	0	0	0	0	0	0	0	0	0	0	0	1	0	0	0	0	0	0	0	0	0	0	0	0	0	0	0	0	0	0	0
staramr/Saureus_1280.12238.txt/mlst.tsv:Saureus_1280.12238	saureus	250	CC8	3	3	1	1	4	4	16			Unknown	Unknown	Unknown	Unknown	Unknown	0	0	0	0	0	2	0	0	0	0	0	0	1	0	0	0	0	0	0	0	0	0	0	0	0	1	0	0	0	0	0	0
staramr/Saureus_1280.12239.txt/mlst.tsv:Saureus_1280.12239	saureus	8	CC8	3	3	1	1	4	4	3	2001_2005	2004	Canada	North America	Human_clinical	Homo sapiens	Human	0	0	1	0	0	0	0	0	0	0	0	0	0	0	0	0	0	0	0	0	0	0	0	0	0	0	0	0	0	0	0	0
staramr/Saureus_1280.12241.txt/mlst.tsv:Saureus_1280.12241	saureus	398	CC398	3	35	19	2	20	26	39			China	Asia	Unknown_human	Homo sapiens	Human	0	0	2	0	0	0	0	0	0	0	0	0	0	1	0	0	0	0	0	0	0	0	0	0	0	0	0	0	0	0	0	0
staramr/Saureus_1280.12243.txt/mlst.tsv:Saureus_1280.12243	saureus	398	CC398	3	35	19	2	20	26	39			China	Asia	Unknown_human	Homo sapiens	Human	0	0	0	0	0	0	0	1	0	0	0	0	0	0	0	0	0	2	0	0	0	0	0	0	0	0	0	0	0	0	0	0
staramr/Saureus_1280.12247.txt/mlst.tsv:Saureus_1280.12247	saureus	5	CC5	1	4	1	4	12	1	10	2011_2015	2013	China	Asia	Unknown_human	Homo sapiens	Human	0	1	0	1	1	0	0	0	0	0	0	0	0	0	0	0	0	0	0	0	0	0	0	0	0	0	0	0	0	0	0	0
staramr/Saureus_1280.12248.txt/mlst.tsv:Saureus_1280.12248	saureus	5	CC5	1	4	1	4	12	1	10	2011_2015	2014	China	Asia	Unknown_human	Homo sapiens	Human	0	1	1	1	1	0	0	0	0	0	0	0	0	0	0	0	0	0	0	0	0	0	0	0	0	0	0	0	0	0	0	0
staramr/Saureus_1280.12249.txt/mlst.tsv:Saureus_1280.12249	saureus	5	CC5	1	4	1	4	12	1	10	2011_2015	2013	China	Asia	Unknown_human	Homo sapiens	Human	0	1	1	1	1	0	0	0	0	0	0	0	0	0	0	1	0	0	0	0	0	0	0	0	0	0	0	0	0	0	0	0
staramr/Saureus_1280.12251.txt/mlst.tsv:Saureus_1280.12251	saureus	1	CC1	1	1	1	1	1	1	1	2006_2010	2009	Australia	Oceania	Human_clinical	Homo sapiens	Human	0	0	1	0	0	0	0	0	0	0	0	0	0	0	0	0	0	0	0	0	0	0	0	0	0	0	0	0	0	0	0	0
staramr/Saureus_1280.12252.txt/mlst.tsv:Saureus_1280.12252	saureus	398	CC398	3	35	19	2	20	26	39	2006_2010	2009	Australia	Oceania	Human_clinical	Homo sapiens	Human	0	0	1	0	1	0	1	0	0	0	0	0	1	0	0	0	0	0	0	0	0	0	0	0	0	0	0	0	0	0	0	1
staramr/Saureus_1280.12253.txt/mlst.tsv:Saureus_1280.12253	saureus	78		22	1	14	23	12	53	31	2006_2010	2009	Australia	Oceania	Human_clinical	Homo sapiens	Human	0	0	1	0	0	1	0	0	0	0	0	0	0	0	0	0	0	0	0	0	0	0	0	0	0	0	0	0	0	0	0	0
staramr/Saureus_1280.12254.txt/mlst.tsv:Saureus_1280.12254	saureus	612	CC8	3	3	1	1	4	88	83	2006_2010	2009	Australia	Oceania	Human_clinical	Homo sapiens	Human	0	0	1	0	1	1	0	0	0	0	0	0	0	0	0	1	0	0	0	0	0	0	0	0	0	0	0	0	0	0	0	0
staramr/Saureus_1280.12255.txt/mlst.tsv:Saureus_1280.12255	saureus	8	CC8	3	3	1	1	4	4	3	2006_2010	2009	Australia	Oceania	Human_clinical	Homo sapiens	Human	0	0	1	0	1	1	1	0	0	0	0	0	0	0	0	1	0	0	0	0	0	0	0	0	0	0	0	0	0	0	0	0
staramr/Saureus_1280.12256.txt/mlst.tsv:Saureus_1280.12256	saureus	612	CC8	3	3	1	1	4	88	83	2006_2010	2009	Australia	Oceania	Human_clinical	Homo sapiens	Human	0	0	1	0	1	1	1	0	0	0	0	0	0	0	0	1	0	0	0	0	0	0	0	0	0	0	0	0	0	0	0	0
staramr/Saureus_1280.12257.txt/mlst.tsv:Saureus_1280.12257	saureus	8	CC8	3	3	1	1	4	4	3	2006_2010	2009	Australia	Oceania	Human_clinical	Homo sapiens	Human	0	0	1	0	1	1	0	0	0	0	0	0	0	0	0	1	0	0	0	0	0	0	0	0	0	0	0	0	0	0	0	0
staramr/Saureus_1280.12258.txt/mlst.tsv:Saureus_1280.12258	saureus	-		3	532?	1	1	4	4	3	2006_2010	2009	Australia	Oceania	Human_clinical	Homo sapiens	Human	0	0	1	0	1	1	0	0	0	0	0	0	0	0	0	1	0	0	0	0	0	0	0	0	0	0	0	0	0	0	0	0
staramr/Saureus_1280.12259.txt/mlst.tsv:Saureus_1280.12259	saureus	-		3	581?	1	1	4	4	3	2006_2010	2009	Australia	Oceania	Human_clinical	Homo sapiens	Human	0	0	1	0	1	1	0	0	0	0	0	0	0	0	0	1	0	0	0	0	0	0	0	0	0	0	0	0	0	0	0	0
staramr/Saureus_1280.12261.txt/mlst.tsv:Saureus_1280.12261	saureus	22	CC22	7	6	1	5	8	8	6	2006_2010	2009	Australia	Oceania	Human_clinical	Homo sapiens	Human	0	0	1	0	0	0	0	0	0	0	0	0	0	0	0	0	0	0	0	0	0	0	0	0	0	0	0	0	0	0	0	0
staramr/Saureus_1280.12262.txt/mlst.tsv:Saureus_1280.12262	saureus	22	CC22	7	6	1	5	8	8	6	2006_2010	2009	Australia	Oceania	Human_clinical	Homo sapiens	Human	0	0	1	0	0	0	0	0	0	0	0	0	0	0	0	0	0	0	0	0	0	0	0	0	0	0	0	0	0	0	0	0
staramr/Saureus_1280.12263.txt/mlst.tsv:Saureus_1280.12263	saureus	22	CC22	7	6	1	5	8	8	6	2006_2010	2009	Australia	Oceania	Human_clinical	Homo sapiens	Human	0	0	1	0	0	0	1	0	0	0	0	0	0	0	0	0	0	0	0	0	0	0	0	0	0	0	0	0	0	0	0	0
staramr/Saureus_1280.12264.txt/mlst.tsv:Saureus_1280.12264	saureus	22	CC22	7	6	1	5	8	8	6	2011_2015	2013	Australia	Oceania	Animal_clinical	Canis lupus familiaris	Animal	0	0	1	0	0	0	0	0	0	0	0	0	0	0	0	0	0	0	0	0	0	0	0	0	0	0	0	0	0	0	0	0
staramr/Saureus_1280.12265.txt/mlst.tsv:Saureus_1280.12265	saureus	22	CC22	7	6	1	5	8	8	6	2006_2010	2009	Australia	Oceania	Human_clinical	Homo sapiens	Human	0	0	1	0	0	0	0	0	0	0	0	0	0	0	0	0	0	0	0	0	0	0	0	0	0	0	0	0	0	0	0	0
staramr/Saureus_1280.12266.txt/mlst.tsv:Saureus_1280.12266	saureus	22	CC22	7	6	1	5	8	8	6	2011_2015	2013	Australia	Oceania	Animal_clinical	Canis lupus familiaris	Animal	0	0	1	0	0	0	0	0	0	0	0	0	0	0	0	0	0	0	0	0	0	0	0	0	0	0	0	0	0	0	0	0
staramr/Saureus_1280.12267.txt/mlst.tsv:Saureus_1280.12267	saureus	612	CC8	3	3	1	1	4	88	83	2011_2015	2013	Australia	Oceania	Animal_clinical	Equus caballus	Animal	0	0	1	0	1	1	0	0	0	0	0	0	0	0	0	1	0	0	0	0	0	0	0	0	0	0	0	0	0	0	0	0
staramr/Saureus_1280.12268.txt/mlst.tsv:Saureus_1280.12268	saureus	612	CC8	3	3	1	1	4	88	83	2011_2015	2013	Australia	Oceania	Animal_clinical	Equus caballus	Animal	0	0	1	0	1	1	1	0	0	0	0	0	0	0	0	1	0	0	0	0	0	0	0	0	0	0	0	0	0	0	0	0
staramr/Saureus_1280.12269.txt/mlst.tsv:Saureus_1280.12269	saureus	-		7	6	1	5	8?	8	6	2011_2015	2013	Australia	Oceania	Animal_clinical	kangaroo	Animal	0	0	1	0	0	0	0	0	0	0	0	0	0	0	0	0	0	0	0	0	0	0	0	0	0	0	0	0	0	0	0	0
staramr/Saureus_1280.12271.txt/mlst.tsv:Saureus_1280.12271	saureus	22	CC22	7	6	1	5	8	8	6	2011_2015	2013	Australia	Oceania	Animal_clinical	Felis catus	Animal	0	0	1	0	0	0	0	0	0	0	0	0	0	0	0	0	0	0	0	0	0	0	0	0	0	0	0	0	0	0	0	0
staramr/Saureus_1280.12272.txt/mlst.tsv:Saureus_1280.12272	saureus	8	CC8	3	3	1	1	4	4	3	2011_2015	2013	Australia	Oceania	Animal_clinical	Equus caballus	Animal	1	0	1	0	1	1	1	0	0	0	0	0	0	0	0	1	0	0	0	0	0	0	0	0	0	0	0	0	0	0	0	0
staramr/Saureus_1280.12273.txt/mlst.tsv:Saureus_1280.12273	saureus	78		22	1	14	23	12	53	31	2006_2010	2009	Australia	Oceania	Human_clinical	Homo sapiens	Human	0	1	1	1	0	1	0	0	0	0	0	0	0	0	0	0	0	0	0	0	0	0	0	0	0	0	0	0	0	0	0	0
staramr/Saureus_1280.12274.txt/mlst.tsv:Saureus_1280.12274	saureus	8	CC8	3	3	1	1	4	4	3	2006_2010	2009	Australia	Oceania	Human_clinical	Homo sapiens	Human	0	0	1	0	0	1	0	0	0	0	0	0	1	1	0	1	0	0	0	0	0	0	0	0	0	0	0	0	0	0	0	0
staramr/Saureus_1280.12276.txt/mlst.tsv:Saureus_1280.12276	saureus	22	CC22	7	6	1	5	8	8	6	2006_2010	2009	Australia	Oceania	Human_clinical	Homo sapiens	Human	0	0	1	0	0	0	0	0	0	0	0	0	0	0	0	0	0	0	0	0	0	0	0	0	0	0	0	0	0	0	0	0
staramr/Saureus_1280.12277.txt/mlst.tsv:Saureus_1280.12277	saureus	59	CC59	19	23	15	2	19	20	15	2006_2010	2009	Australia	Oceania	Human_clinical	Homo sapiens	Human	0	0	1	0	0	1	0	0	0	1	1	0	0	0	0	0	0	0	0	0	0	0	0	0	0	0	0	0	0	0	0	0
staramr/Saureus_1280.12278.txt/mlst.tsv:Saureus_1280.12278	saureus	612	CC8	3	3	1	1	4	88	83	2011_2015	2013	Australia	Oceania	Animal_clinical	Canis lupus familiaris	Animal	0	0	1	0	1	1	0	0	0	0	0	0	0	0	0	0	0	0	0	0	0	0	0	0	0	0	0	0	0	0	0	0
staramr/Saureus_1280.12279.txt/mlst.tsv:Saureus_1280.12279	saureus	-		2	3	457	1	4	4	3			Canada	North America	Human_clinical	Homo sapiens	Human	0	2	1	2	1	1	0	1	1	0	0	0	1	0	0	1	0	0	0	0	0	0	0	0	0	0	0	0	0	0	0	0
staramr/Saureus_1280.12281.txt/mlst.tsv:Saureus_1280.12281	saureus	8	CC8	3	3	1	1	4	4	3	2011_2015	2013	Australia	Oceania	Animal_clinical	Equus caballus	Animal	1	0	1	0	0	1	1	0	0	0	0	0	0	0	0	1	0	0	0	0	0	0	0	0	0	0	0	0	0	0	0	0
staramr/Saureus_1280.12282.txt/mlst.tsv:Saureus_1280.12282	saureus	22	CC22	7	6	1	5	8	8	6	2011_2015	2013	Australia	Oceania	Animal_clinical	Equus caballus	Animal	0	0	1	0	0	0	1	0	0	0	0	0	0	0	0	0	0	0	0	0	0	0	0	0	0	0	0	0	0	0	0	0
staramr/Saureus_1280.12283.txt/mlst.tsv:Saureus_1280.12283	saureus	22	CC22	7	6	1	5	8	8	6	2011_2015	2013	Australia	Oceania	Animal_clinical	Canis lupus familiaris	Animal	0	0	1	0	0	0	0	0	0	0	0	0	0	0	0	0	0	0	0	0	0	0	0	0	0	0	0	0	0	0	0	0
staramr/Saureus_1280.12284.txt/mlst.tsv:Saureus_1280.12284	saureus	22	CC22	7	6	1	5	8	8	6	2011_2015	2013	Australia	Oceania	Animal_clinical	Felis catus	Animal	0	0	1	0	0	0	0	0	0	0	0	0	0	0	0	0	0	0	0	0	0	0	0	0	0	0	0	0	0	0	0	0
staramr/Saureus_1280.12285.txt/mlst.tsv:Saureus_1280.12285	saureus	398	CC398	3	35	19	2	20	26	39	2016_2020	2016	Denmark	Europe	Cattle	Bos taurus	Animal	0	0	1	0	1	0	0	0	0	0	0	0	1	0	0	0	0	1	0	0	0	0	0	0	0	0	0	0	0	0	0	0
staramr/Saureus_1280.12286.txt/mlst.tsv:Saureus_1280.12286	saureus	30	CC30	2	2	2	2	6	3	2	2011_2015	2013	Australia	Oceania	Unknown_animal	Canis lupus familiaris	Animal	0	0	1	0	0	0	0	0	0	0	0	0	0	0	0	0	0	0	0	0	0	0	0	0	0	0	0	0	0	0	0	0
staramr/Saureus_1280.12287.txt/mlst.tsv:Saureus_1280.12287	saureus	338	CC59	19	23	15	48	19	20	15	2011_2015	2012	China	Asia	Human_clinical	Homo sapiens	Human	0	0	1	0	0	1	0	0	0	0	0	0	1	0	0	0	0	0	0	0	0	0	0	0	0	0	0	0	0	0	0	0
staramr/Saureus_1280.12288.txt/mlst.tsv:Saureus_1280.12288	saureus	8	CC8	3	3	1	1	4	4	3	2016_2020	2016	USA	North America	Human_clinical	Homo sapiens	Human	0	0	1	0	0	1	0	1	1	1	1	0	0	0	0	0	0	0	0	0	0	0	0	0	0	0	0	0	0	0	0	0
staramr/Saureus_1280.12289.txt/mlst.tsv:Saureus_1280.12289	saureus	5	CC5	1	4	1	4	12	1	10	2016_2020	2016	USA	North America	Human_clinical	Homo sapiens	Human	1	1	1	1	0	0	0	0	0	0	0	0	0	0	0	0	0	0	0	0	0	0	0	0	0	0	0	0	0	0	0	0
staramr/Saureus_1280.12291.txt/mlst.tsv:Saureus_1280.12291	saureus	8	CC8	3	3	1	1	4	4	3	2011_2015	2015	USA	North America	Human_clinical	Homo sapiens	Human	0	0	1	0	0	1	0	1	1	1	1	0	0	0	0	0	0	0	0	0	0	0	0	0	0	0	0	0	0	0	0	0
staramr/Saureus_1280.12292.txt/mlst.tsv:Saureus_1280.12292	saureus	8	CC8	3	3	1	1	4	4	3	2011_2015	2015	USA	North America	Human_clinical	Homo sapiens	Human	1	0	1	0	0	0	0	0	0	0	0	0	0	0	0	0	0	0	0	0	0	0	0	0	0	0	0	0	0	0	0	0
staramr/Saureus_1280.12293.txt/mlst.tsv:Saureus_1280.12293	saureus	8	CC8	3	3	1	1	4	4	3	2011_2015	2015	USA	North America	Human_clinical	Homo sapiens	Human	0	0	1	0	0	1	0	1	1	1	1	0	0	0	0	0	0	0	0	0	0	0	0	0	0	0	0	0	0	0	0	0
staramr/Saureus_1280.12294.txt/mlst.tsv:Saureus_1280.12294	saureus	-		1	4	1	4	12	443	10	2016_2020	2016	USA	North America	Human_clinical	Homo sapiens	Human	1	1	1	1	0	0	0	0	0	0	0	0	0	0	0	0	0	0	0	0	0	0	0	0	0	0	0	0	0	0	0	0
staramr/Saureus_1280.12295.txt/mlst.tsv:Saureus_1280.12295	saureus	8	CC8	3	3	1	1	4	4	3	2011_2015	2015	USA	North America	Human_clinical	Homo sapiens	Human	0	0	1	0	0	1	0	1	1	1	1	0	0	0	0	0	0	0	0	0	0	0	0	0	0	0	0	0	0	0	0	0
staramr/Saureus_1280.12296.txt/mlst.tsv:Saureus_1280.12296	saureus	8	CC8	3	3	1	1	4	4	3	2011_2015	2015	USA	North America	Human_clinical	Homo sapiens	Human	0	0	1	0	0	1	0	1	1	1	1	0	0	0	0	0	0	0	0	0	0	0	0	0	0	0	0	0	0	0	0	0
staramr/Saureus_1280.12297.txt/mlst.tsv:Saureus_1280.12297	saureus	5	CC5	1	4	1	4	12	1	10	2011_2015	2015	USA	North America	Human_clinical	Homo sapiens	Human	1	1	1	1	0	0	0	0	0	0	0	0	0	0	0	0	0	0	0	0	0	0	0	0	0	0	0	0	0	0	0	0
staramr/Saureus_1280.12298.txt/mlst.tsv:Saureus_1280.12298	saureus	5	CC5	1	4	1	4	12	1	10	2011_2015	2015	USA	North America	Human_clinical	Homo sapiens	Human	1	1	1	1	0	0	0	0	0	0	0	0	0	0	0	0	0	0	0	0	0	0	0	0	0	0	0	0	0	0	0	0
staramr/Saureus_1280.12299.txt/mlst.tsv:Saureus_1280.12299	saureus	5	CC5	1	4	1	4	12	1	10	2011_2015	2015	USA	North America	Human_clinical	Homo sapiens	Human	1	1	1	1	0	0	0	0	0	0	0	0	0	0	0	0	0	0	0	0	0	0	0	0	0	0	0	0	0	0	0	0
staramr/Saureus_1280.12301.txt/mlst.tsv:Saureus_1280.12301	saureus	5	CC5	1	4	1	4	12	1	10	2011_2015	2015	USA	North America	Human_clinical	Homo sapiens	Human	1	1	0	1	0	0	0	0	0	0	0	0	0	0	0	0	0	0	0	0	0	0	0	0	0	0	0	0	0	0	0	0
staramr/Saureus_1280.12302.txt/mlst.tsv:Saureus_1280.12302	saureus	5	CC5	1	4	1	4	12	1	10	2011_2015	2015	USA	North America	Human_clinical	Homo sapiens	Human	0	1	1	1	0	0	0	0	0	0	0	0	0	0	0	0	0	0	0	0	0	0	0	0	0	0	0	0	0	0	0	0
staramr/Saureus_1280.12303.txt/mlst.tsv:Saureus_1280.12303	saureus	5	CC5	1	4	1	4	12	1	10	2011_2015	2015	USA	North America	Human_clinical	Homo sapiens	Human	1	1	1	1	0	0	0	0	0	0	0	0	0	0	0	0	0	0	0	0	0	0	0	0	0	0	0	0	0	0	0	0
staramr/Saureus_1280.12304.txt/mlst.tsv:Saureus_1280.12304	saureus	5	CC5	1	4	1	4	12	1	10	2016_2020	2016	USA	North America	Human_clinical	Homo sapiens	Human	1	1	1	1	0	0	0	0	0	0	0	0	0	0	0	0	0	0	0	0	0	0	0	0	0	0	0	0	0	0	0	0
staramr/Saureus_1280.12305.txt/mlst.tsv:Saureus_1280.12305	saureus	8	CC8	3	3	1	1	4	4	3	2011_2015	2015	USA	North America	Human_clinical	Homo sapiens	Human	0	0	1	0	0	1	0	1	1	1	1	0	0	0	0	0	0	0	0	0	0	0	0	0	0	0	0	0	0	0	0	0
staramr/Saureus_1280.12306.txt/mlst.tsv:Saureus_1280.12306	saureus	8	CC8	3	3	1	1	4	4	3	2016_2020	2016	USA	North America	Human_clinical	Homo sapiens	Human	0	0	1	0	0	1	0	1	1	1	1	0	0	0	0	0	0	0	0	0	0	0	0	0	0	0	0	0	0	0	0	0
staramr/Saureus_1280.12307.txt/mlst.tsv:Saureus_1280.12307	saureus	5	CC5	1	4	1	4	12	1	10	2011_2015	2015	USA	North America	Human_clinical	Homo sapiens	Human	1	1	1	1	0	0	0	0	0	0	0	0	0	0	0	0	0	0	0	0	0	0	0	0	0	0	0	0	0	0	0	0
staramr/Saureus_1280.12308.txt/mlst.tsv:Saureus_1280.12308	saureus	8	CC8	3	3	1	1	4	4	3	2011_2015	2015	USA	North America	Human_clinical	Homo sapiens	Human	0	0	1	0	0	1	0	1	1	1	1	0	0	0	0	0	0	0	0	0	0	0	0	0	0	0	0	0	0	0	0	0
staramr/Saureus_1280.12309.txt/mlst.tsv:Saureus_1280.12309	saureus	5	CC5	1	4	1	4	12	1	10	2011_2015	2015	USA	North America	Human_clinical	Homo sapiens	Human	1	1	1	1	0	1	0	0	0	0	0	0	0	0	0	0	0	0	0	0	0	0	0	0	0	0	0	0	0	0	0	0
staramr/Saureus_1280.12311.txt/mlst.tsv:Saureus_1280.12311	saureus	1750	CC8	3	3	1	1	4	4	183	2011_2015	2015	USA	North America	Human_clinical	Homo sapiens	Human	0	0	1	0	0	1	0	1	1	1	1	0	0	0	0	0	0	0	0	0	0	0	0	0	0	0	0	0	0	0	0	0
staramr/Saureus_1280.12312.txt/mlst.tsv:Saureus_1280.12312	saureus	8	CC8	3	3	1	1	4	4	3	2011_2015	2015	USA	North America	Human_clinical	Homo sapiens	Human	0	0	1	0	0	1	0	1	1	1	1	0	0	0	0	0	0	0	0	0	0	0	0	0	0	0	0	0	0	0	0	0
staramr/Saureus_1280.12313.txt/mlst.tsv:Saureus_1280.12313	saureus	5	CC5	1	4	1	4	12	1	10	2011_2015	2015	USA	North America	Human_clinical	Homo sapiens	Human	1	1	1	1	0	0	0	0	0	0	0	0	0	0	0	0	0	0	0	0	0	0	0	0	0	0	0	0	0	0	0	0
staramr/Saureus_1280.12314.txt/mlst.tsv:Saureus_1280.12314	saureus	59	CC59	19	23	15	2	19	20	15	2011_2015	2015	USA	North America	Human_clinical	Homo sapiens	Human	0	0	0	0	0	0	1	0	0	0	0	0	0	0	0	0	0	0	0	0	0	0	0	0	0	0	0	0	0	0	0	0
staramr/Saureus_1280.12315.txt/mlst.tsv:Saureus_1280.12315	saureus	5	CC5	1	4	1	4	12	1	10	2011_2015	2015	USA	North America	Human_clinical	Homo sapiens	Human	1	1	1	1	0	1	0	0	0	0	0	0	0	0	0	0	0	0	0	0	0	0	0	0	0	0	0	0	0	0	0	0
staramr/Saureus_1280.12316.txt/mlst.tsv:Saureus_1280.12316	saureus	5	CC5	1	4	1	4	12	1	10	2011_2015	2015	USA	North America	Human_clinical	Homo sapiens	Human	1	1	1	1	0	0	0	0	0	0	0	0	0	0	0	0	0	0	0	0	0	0	0	0	0	0	0	0	0	0	0	0
staramr/Saureus_1280.12317.txt/mlst.tsv:Saureus_1280.12317	saureus	5	CC5	1	4	1	4	12	1	10	2011_2015	2015	USA	North America	Human_clinical	Homo sapiens	Human	1	1	1	1	0	1	0	0	0	0	0	0	0	0	0	0	0	0	0	0	0	0	0	0	0	0	0	0	0	0	0	0
staramr/Saureus_1280.12318.txt/mlst.tsv:Saureus_1280.12318	saureus	8	CC8	3	3	1	1	4	4	3	2011_2015	2015	USA	North America	Human_clinical	Homo sapiens	Human	0	0	1	0	1	1	1	1	1	1	1	0	0	0	0	0	0	0	0	0	0	0	0	0	0	0	0	0	0	0	0	0
staramr/Saureus_1280.12319.txt/mlst.tsv:Saureus_1280.12319	saureus	8	CC8	3	3	1	1	4	4	3	2011_2015	2015	USA	North America	Human_clinical	Homo sapiens	Human	0	0	1	0	0	1	0	1	1	1	1	0	0	0	0	0	0	0	0	0	0	0	0	0	0	0	0	0	0	0	0	0
staramr/Saureus_1280.12321.txt/mlst.tsv:Saureus_1280.12321	saureus	5	CC5	1	4	1	4	12	1	10	2011_2015	2015	USA	North America	Human_clinical	Homo sapiens	Human	1	1	1	1	0	0	0	0	0	0	0	0	0	0	0	0	0	0	0	0	0	0	0	0	0	0	0	0	0	0	0	0
staramr/Saureus_1280.12322.txt/mlst.tsv:Saureus_1280.12322	saureus	5	CC5	1	4	1	4	12	1	10	2016_2020	2016	USA	North America	Human_clinical	Homo sapiens	Human	1	1	1	1	0	0	0	0	0	0	0	0	0	0	0	0	0	0	0	0	0	0	0	0	0	0	0	0	0	0	0	0
staramr/Saureus_1280.12323.txt/mlst.tsv:Saureus_1280.12323	saureus	5	CC5	1	4	1	4	12	1	10	2011_2015	2015	USA	North America	Human_clinical	Homo sapiens	Human	1	1	1	1	0	0	0	0	0	0	0	0	0	0	0	0	0	0	0	0	0	0	0	0	0	0	0	0	0	0	0	0
staramr/Saureus_1280.12324.txt/mlst.tsv:Saureus_1280.12324	saureus	8	CC8	3	3	1	1	4	4	3	2011_2015	2015	USA	North America	Human_clinical	Homo sapiens	Human	0	0	1	0	0	1	1	1	1	1	1	0	0	0	0	0	0	0	0	0	0	0	0	0	0	0	0	0	0	0	0	0
staramr/Saureus_1280.12325.txt/mlst.tsv:Saureus_1280.12325	saureus	8	CC8	3	3	1	1	4	4	3	2011_2015	2015	USA	North America	Human_clinical	Homo sapiens	Human	0	0	1	0	0	1	0	1	1	1	1	0	0	0	0	0	0	0	0	0	0	0	0	0	0	0	0	0	0	0	0	0
staramr/Saureus_1280.12326.txt/mlst.tsv:Saureus_1280.12326	saureus	5	CC5	1	4	1	4	12	1	10	2011_2015	2015	USA	North America	Human_clinical	Homo sapiens	Human	1	1	1	1	1	0	0	0	0	0	0	0	0	0	0	0	0	0	0	0	0	0	0	0	0	0	0	0	0	0	0	0
staramr/Saureus_1280.12327.txt/mlst.tsv:Saureus_1280.12327	saureus	5	CC5	1	4	1	4	12	1	10	2016_2020	2016	USA	North America	Human_clinical	Homo sapiens	Human	1	1	1	1	0	1	0	0	0	0	0	0	0	0	0	0	0	0	0	0	0	0	0	0	0	0	0	0	0	0	0	0
staramr/Saureus_1280.12328.txt/mlst.tsv:Saureus_1280.12328	saureus	5	CC5	1	4	1	4	12	1	10	2011_2015	2015	USA	North America	Human_clinical	Homo sapiens	Human	1	1	1	1	0	0	0	0	0	0	0	0	0	0	0	0	0	0	0	0	0	0	0	0	0	0	0	0	0	0	0	0
staramr/Saureus_1280.12329.txt/mlst.tsv:Saureus_1280.12329	saureus	105	CC5	1	4	1	4	12	1	28	2011_2015	2015	USA	North America	Human_clinical	Homo sapiens	Human	1	1	1	1	0	1	0	1	1	1	1	0	0	0	0	0	0	0	0	0	0	0	0	0	0	0	0	0	0	0	0	0
staramr/Saureus_1280.12331.txt/mlst.tsv:Saureus_1280.12331	saureus	8	CC8	3	3	1	1	4	4	3	2016_2020	2016	USA	North America	Human_clinical	Homo sapiens	Human	0	0	1	0	0	1	0	1	1	1	1	0	0	0	0	0	0	0	0	0	0	0	0	0	0	0	0	0	0	0	0	0
staramr/Saureus_1280.12332.txt/mlst.tsv:Saureus_1280.12332	saureus	8	CC8	3	3	1	1	4	4	3	2011_2015	2015	USA	North America	Human_clinical	Homo sapiens	Human	0	0	1	0	0	1	0	1	1	1	1	0	0	0	0	0	0	0	0	0	0	0	0	0	0	0	0	0	0	0	0	0
staramr/Saureus_1280.12333.txt/mlst.tsv:Saureus_1280.12333	saureus	5	CC5	1	4	1	4	12	1	10	2011_2015	2015	USA	North America	Human_clinical	Homo sapiens	Human	1	1	1	1	1	0	0	0	0	0	0	0	0	0	0	0	0	0	0	0	0	0	0	0	0	0	0	0	0	0	0	0
staramr/Saureus_1280.12334.txt/mlst.tsv:Saureus_1280.12334	saureus	8	CC8	3	3	1	1	4	4	3	2011_2015	2015	USA	North America	Human_clinical	Homo sapiens	Human	0	0	1	0	0	1	1	1	1	1	1	0	0	0	0	0	0	0	0	0	0	0	0	0	0	0	0	0	0	0	0	0
staramr/Saureus_1280.12335.txt/mlst.tsv:Saureus_1280.12335	saureus	8	CC8	3	3	1	1	4	4	3	2011_2015	2015	USA	North America	Human_clinical	Homo sapiens	Human	0	0	1	0	0	1	0	0	0	1	0	0	0	0	0	0	0	0	0	0	0	0	0	0	0	0	0	0	0	0	0	0
staramr/Saureus_1280.12336.txt/mlst.tsv:Saureus_1280.12336	saureus	8	CC8	3	3	1	1	4	4	3	2011_2015	2015	USA	North America	Human_clinical	Homo sapiens	Human	0	0	1	0	0	1	0	1	1	1	1	0	0	0	0	0	0	0	0	0	0	0	0	0	0	0	0	0	0	0	0	0
staramr/Saureus_1280.12337.txt/mlst.tsv:Saureus_1280.12337	saureus	5	CC5	1	4	1	4	12	1	10	2011_2015	2015	USA	North America	Human_clinical	Homo sapiens	Human	1	1	1	1	0	0	0	0	0	0	0	0	0	0	0	0	0	0	0	0	0	0	0	0	0	0	0	0	0	0	0	0
staramr/Saureus_1280.12338.txt/mlst.tsv:Saureus_1280.12338	saureus	5	CC5	1	4	1	4	12	1	10	2011_2015	2015	USA	North America	Human_clinical	Homo sapiens	Human	1	1	1	1	0	0	0	0	0	0	0	0	0	0	0	0	0	0	0	0	0	0	0	0	0	0	0	0	0	0	0	0
staramr/Saureus_1280.12339.txt/mlst.tsv:Saureus_1280.12339	saureus	5	CC5	1	4	1	4	12	1	10	2016_2020	2016	USA	North America	Human_clinical	Homo sapiens	Human	1	1	1	1	0	0	0	0	0	0	0	0	0	0	0	0	0	0	0	0	0	0	0	0	0	0	0	0	0	0	0	0
staramr/Saureus_1280.12341.txt/mlst.tsv:Saureus_1280.12341	saureus	5	CC5	1	4	1	4	12	1	10	2011_2015	2015	USA	North America	Human_clinical	Homo sapiens	Human	1	1	1	1	0	0	0	0	0	0	0	0	0	0	0	0	0	0	0	0	0	0	0	0	0	0	0	0	0	0	0	0
staramr/Saureus_1280.12342.txt/mlst.tsv:Saureus_1280.12342	saureus	8	CC8	3	3	1	1	4	4	3	2011_2015	2015	USA	North America	Human_clinical	Homo sapiens	Human	0	0	1	0	0	0	0	0	0	0	0	0	0	0	0	0	0	0	0	0	0	0	0	0	0	0	0	0	0	0	0	0
staramr/Saureus_1280.12343.txt/mlst.tsv:Saureus_1280.12343	saureus	8	CC8	3	3	1	1	4	4	3	2011_2015	2015	USA	North America	Human_clinical	Homo sapiens	Human	0	0	1	0	0	0	0	0	0	0	0	0	0	0	0	0	0	0	0	0	0	0	0	0	0	0	0	0	0	0	0	0
staramr/Saureus_1280.12344.txt/mlst.tsv:Saureus_1280.12344	saureus	8	CC8	3	3	1	1	4	4	3	2011_2015	2015	USA	North America	Human_clinical	Homo sapiens	Human	0	0	1	0	1	1	1	1	1	1	1	0	0	0	0	0	0	0	0	0	0	0	0	0	0	0	0	0	0	0	0	0
staramr/Saureus_1280.12345.txt/mlst.tsv:Saureus_1280.12345	saureus	5	CC5	1	4	1	4	12	1	10	2011_2015	2015	USA	North America	Human_clinical	Homo sapiens	Human	1	1	1	1	0	0	0	0	0	0	0	0	0	0	0	0	0	0	0	0	0	0	0	0	0	0	0	0	0	0	0	0
staramr/Saureus_1280.12346.txt/mlst.tsv:Saureus_1280.12346	saureus	225	CC5	1	4	1	4	12	25	10	2011_2015	2015	USA	North America	Human_clinical	Homo sapiens	Human	0	1	0	1	0	0	0	0	0	0	0	0	0	0	0	0	0	0	0	0	0	0	0	0	0	0	0	0	0	0	0	0
staramr/Saureus_1280.12347.txt/mlst.tsv:Saureus_1280.12347	saureus	45	CC45	10	14	8	6	10	3	2	2011_2015	2015	USA	North America	Human_clinical	Homo sapiens	Human	0	0	1	0	0	1	0	0	0	0	0	0	0	0	0	0	0	0	0	0	0	0	0	0	0	0	0	0	0	0	0	0
staramr/Saureus_1280.12348.txt/mlst.tsv:Saureus_1280.12348	saureus	5	CC5	1	4	1	4	12	1	10	2011_2015	2015	USA	North America	Human_clinical	Homo sapiens	Human	1	1	1	1	0	0	0	0	0	0	0	0	0	0	0	0	0	0	0	0	0	0	0	0	0	0	0	0	0	0	0	0
staramr/Saureus_1280.12349.txt/mlst.tsv:Saureus_1280.12349	saureus	30	CC30	2	2	2	2	6	3	2	2011_2015	2015	USA	North America	Human_clinical	Homo sapiens	Human	0	1	0	1	0	1	0	0	0	0	0	0	0	0	0	0	0	0	0	0	0	0	0	0	0	0	0	0	0	0	0	0
staramr/Saureus_1280.12351.txt/mlst.tsv:Saureus_1280.12351	saureus	30	CC30	2	2	2	2	6	3	2	2011_2015	2015	USA	North America	Human_clinical	Homo sapiens	Human	0	1	0	1	0	1	0	0	0	0	0	0	0	0	0	0	0	0	0	0	0	0	0	0	0	0	0	0	0	0	0	0
staramr/Saureus_1280.12352.txt/mlst.tsv:Saureus_1280.12352	saureus	101		3	1	14	15	11	19	3	2011_2015	2015	USA	North America	Human_clinical	Homo sapiens	Human	0	0	0	0	0	1	0	0	0	0	0	0	0	0	0	0	0	0	0	0	0	0	0	0	0	0	0	0	0	0	0	0
staramr/Saureus_1280.12354.txt/mlst.tsv:Saureus_1280.12354	saureus	30	CC30	2	2	2	2	6	3	2	2011_2015	2015	USA	North America	Human_clinical	Homo sapiens	Human	0	1	0	1	0	1	0	0	0	0	0	0	0	0	0	0	0	0	0	0	0	0	0	0	0	0	0	0	0	0	0	0
staramr/Saureus_1280.12355.txt/mlst.tsv:Saureus_1280.12355	saureus	105	CC5	1	4	1	4	12	1	28	2011_2015	2015	USA	North America	Human_clinical	Homo sapiens	Human	1	1	1	1	0	1	0	1	1	1	1	0	0	0	0	0	0	0	0	0	0	0	0	0	0	0	0	0	0	0	0	0
staramr/Saureus_1280.12356.txt/mlst.tsv:Saureus_1280.12356	saureus	30	CC30	2	2	2	2	6	3	2	2011_2015	2015	USA	North America	Human_clinical	Homo sapiens	Human	0	1	0	1	0	1	0	0	0	0	0	0	0	0	0	0	0	0	0	0	0	0	0	0	0	0	0	0	0	0	0	0
staramr/Saureus_1280.12357.txt/mlst.tsv:Saureus_1280.12357	saureus	5	CC5	1	4	1	4	12	1	10	2011_2015	2015	USA	North America	Human_clinical	Homo sapiens	Human	1	1	1	1	0	0	0	0	0	0	0	0	0	0	0	0	0	0	0	0	0	0	0	0	0	0	0	0	0	0	0	0
staramr/Saureus_1280.12358.txt/mlst.tsv:Saureus_1280.12358	saureus	8	CC8	3	3	1	1	4	4	3	2011_2015	2015	USA	North America	Human_clinical	Homo sapiens	Human	0	0	1	0	0	1	0	0	1	1	1	0	0	0	0	0	0	0	0	0	0	0	0	0	0	0	0	0	0	0	0	0
staramr/Saureus_1280.12359.txt/mlst.tsv:Saureus_1280.12359	saureus	5	CC5	1	4	1	4	12	1	10	2011_2015	2014	USA	North America	Human_clinical	Homo sapiens	Human	1	1	1	1	0	1	0	0	0	0	0	0	0	0	0	0	0	0	0	0	0	0	0	0	0	0	0	0	0	0	0	0
staramr/Saureus_1280.12361.txt/mlst.tsv:Saureus_1280.12361	saureus	5	CC5	1	4	1	4	12	1	10	2011_2015	2015	USA	North America	Human_clinical	Homo sapiens	Human	0	0	1	0	1	0	0	0	0	0	0	0	0	0	0	0	0	0	0	0	0	0	0	0	0	0	0	0	0	0	0	0
staramr/Saureus_1280.12363.txt/mlst.tsv:Saureus_1280.12363	saureus	8	CC8	3	3	1	1	4	4	3	2016_2020	2016	USA	North America	Human_clinical	Homo sapiens	Human	0	0	1	0	0	1	0	1	1	1	1	0	0	0	0	0	0	0	0	0	0	0	0	0	0	0	0	0	0	0	0	0
staramr/Saureus_1280.12364.txt/mlst.tsv:Saureus_1280.12364	saureus	-		1	4	1	4	12	443	10	2011_2015	2015	USA	North America	Human_clinical	Homo sapiens	Human	1	1	1	1	0	1	0	0	0	0	0	0	0	0	0	0	0	0	0	0	0	0	0	0	0	0	0	0	0	0	0	0
staramr/Saureus_1280.12365.txt/mlst.tsv:Saureus_1280.12365	saureus	8	CC8	3	3	1	1	4	4	3	2011_2015	2015	USA	North America	Human_clinical	Homo sapiens	Human	1	0	1	0	0	0	0	0	0	0	0	0	0	0	0	0	0	0	0	0	0	0	0	0	0	0	0	0	0	0	0	0
staramr/Saureus_1280.12366.txt/mlst.tsv:Saureus_1280.12366	saureus	8	CC8	3	3	1	1	4	4	3	2011_2015	2015	USA	North America	Human_clinical	Homo sapiens	Human	1	0	1	0	0	0	0	0	0	0	0	0	0	0	0	0	0	0	0	0	0	0	0	0	0	0	0	0	0	0	0	0
staramr/Saureus_1280.12367.txt/mlst.tsv:Saureus_1280.12367	saureus	5	CC5	1	4	1	4	12	1	10	2011_2015	2015	USA	North America	Human_clinical	Homo sapiens	Human	1	1	1	1	0	0	0	0	0	0	0	0	0	0	0	0	0	0	0	0	0	0	0	0	0	0	0	0	0	0	0	0
staramr/Saureus_1280.12368.txt/mlst.tsv:Saureus_1280.12368	saureus	5	CC5	1	4	1	4	12	1	10	2011_2015	2015	USA	North America	Human_clinical	Homo sapiens	Human	1	1	1	1	1	0	0	0	0	0	0	0	0	0	0	0	0	0	0	0	0	0	0	0	0	0	0	0	0	0	0	0
staramr/Saureus_1280.12369.txt/mlst.tsv:Saureus_1280.12369	saureus	8	CC8	3	3	1	1	4	4	3	2011_2015	2015	USA	North America	Human_clinical	Homo sapiens	Human	0	0	1	0	0	1	0	1	1	1	1	0	0	0	0	0	0	0	0	0	0	0	0	0	0	0	0	0	0	0	0	0
staramr/Saureus_1280.12371.txt/mlst.tsv:Saureus_1280.12371	saureus	8	CC8	3	3	1	1	4	4	3	2011_2015	2015	USA	North America	Human_clinical	Homo sapiens	Human	0	0	1	0	0	1	0	0	0	1	0	0	0	0	0	0	0	0	0	0	0	0	0	0	0	0	0	0	0	0	0	0
staramr/Saureus_1280.12372.txt/mlst.tsv:Saureus_1280.12372	saureus	5	CC5	1	4	1	4	12	1	10	2011_2015	2015	USA	North America	Human_clinical	Homo sapiens	Human	1	1	1	1	0	1	0	0	0	0	0	0	0	0	0	0	0	0	0	0	0	0	0	0	0	0	0	0	0	0	0	0
staramr/Saureus_1280.12373.txt/mlst.tsv:Saureus_1280.12373	saureus	5	CC5	1	4	1	4	12	1	10	2011_2015	2015	USA	North America	Human_clinical	Homo sapiens	Human	1	1	1	1	0	0	0	0	0	0	0	0	0	0	0	0	0	0	0	0	0	0	0	0	0	0	0	0	0	0	0	0
staramr/Saureus_1280.12374.txt/mlst.tsv:Saureus_1280.12374	saureus	8	CC8	3	3	1	1	4	4	3	2011_2015	2015	USA	North America	Human_clinical	Homo sapiens	Human	0	0	1	0	1	1	1	1	1	1	1	0	0	0	0	0	0	0	0	0	0	0	0	0	0	0	0	0	0	0	0	0
staramr/Saureus_1280.12375.txt/mlst.tsv:Saureus_1280.12375	saureus	5	CC5	1	4	1	4	12	1	10	2011_2015	2015	USA	North America	Human_clinical	Homo sapiens	Human	1	1	1	1	0	0	0	0	0	0	0	0	0	0	0	0	0	0	0	0	0	0	0	0	0	0	0	0	0	0	0	0
staramr/Saureus_1280.12376.txt/mlst.tsv:Saureus_1280.12376	saureus	8	CC8	3	3	1	1	4	4	3	2016_2020	2016	USA	North America	Human_clinical	Homo sapiens	Human	0	0	1	0	0	1	0	1	1	1	1	0	0	0	0	0	0	0	0	0	0	0	0	0	0	0	0	0	0	0	0	0
staramr/Saureus_1280.12377.txt/mlst.tsv:Saureus_1280.12377	saureus	5	CC5	1	4	1	4	12	1	10	2011_2015	2015	USA	North America	Human_clinical	Homo sapiens	Human	1	1	1	1	1	0	0	0	0	0	0	0	0	0	0	0	0	0	0	0	0	0	0	0	0	0	0	0	0	0	0	0
staramr/Saureus_1280.12378.txt/mlst.tsv:Saureus_1280.12378	saureus	5	CC5	1	4	1	4	12	1	10	2016_2020	2016	USA	North America	Human_clinical	Homo sapiens	Human	0	0	1	0	1	0	0	0	0	0	0	0	0	0	0	0	0	0	0	0	0	0	0	0	0	0	0	0	0	0	0	0
staramr/Saureus_1280.12379.txt/mlst.tsv:Saureus_1280.12379	saureus	5	CC5	1	4	1	4	12	1	10	2016_2020	2016	USA	North America	Human_clinical	Homo sapiens	Human	1	1	1	1	0	0	0	0	0	0	0	0	0	0	0	0	0	0	0	0	0	0	0	0	0	0	0	0	0	0	0	0
staramr/Saureus_1280.12381.txt/mlst.tsv:Saureus_1280.12381	saureus	5	CC5	1	4	1	4	12	1	10	2011_2015	2015	USA	North America	Human_clinical	Homo sapiens	Human	1	1	1	1	1	0	0	0	0	0	0	0	0	0	0	0	0	0	0	0	0	0	0	0	0	0	0	0	0	0	0	0
staramr/Saureus_1280.12382.txt/mlst.tsv:Saureus_1280.12382	saureus	5	CC5	1	4	1	4	12	1	10	2011_2015	2015	USA	North America	Human_clinical	Homo sapiens	Human	1	1	1	1	0	0	0	0	0	0	0	0	0	0	0	0	0	0	0	0	0	0	0	0	0	0	0	0	0	0	0	0
staramr/Saureus_1280.12383.txt/mlst.tsv:Saureus_1280.12383	saureus	8	CC8	3	3	1	1	4	4	3	2011_2015	2015	USA	North America	Human_clinical	Homo sapiens	Human	1	0	1	0	0	0	0	1	1	1	1	0	0	0	0	0	0	0	0	0	0	0	0	0	0	0	0	0	0	0	0	0
staramr/Saureus_1280.12384.txt/mlst.tsv:Saureus_1280.12384	saureus	8	CC8	3	3	1	1	4	4	3	2011_2015	2015	USA	North America	Human_clinical	Homo sapiens	Human	0	0	1	0	0	0	0	0	0	0	0	0	0	0	0	0	0	0	0	0	0	0	0	0	0	0	0	0	0	0	0	0
staramr/Saureus_1280.12385.txt/mlst.tsv:Saureus_1280.12385	saureus	8	CC8	3	3	1	1	4	4	3	2011_2015	2015	USA	North America	Human_clinical	Homo sapiens	Human	0	0	1	0	0	1	1	1	1	1	1	0	0	0	0	0	0	0	0	0	0	0	0	0	0	0	0	0	0	0	0	0
staramr/Saureus_1280.12386.txt/mlst.tsv:Saureus_1280.12386	saureus	5	CC5	1	4	1	4	12	1	10	2016_2020	2016	USA	North America	Human_clinical	Homo sapiens	Human	1	1	1	1	0	0	0	0	0	0	0	0	0	0	0	0	0	0	0	0	0	0	0	0	0	0	0	0	0	0	0	0
staramr/Saureus_1280.12387.txt/mlst.tsv:Saureus_1280.12387	saureus	5	CC5	1	4	1	4	12	1	10	2016_2020	2016	USA	North America	Human_clinical	Homo sapiens	Human	1	1	1	1	0	0	0	0	0	0	0	0	0	0	0	0	0	0	0	0	0	0	0	0	0	0	0	0	0	0	0	0
staramr/Saureus_1280.12388.txt/mlst.tsv:Saureus_1280.12388	saureus	5	CC5	1	4	1	4	12	1	10	2011_2015	2015	USA	North America	Human_clinical	Homo sapiens	Human	1	1	1	1	0	0	0	0	0	0	0	0	0	0	0	0	0	0	0	0	0	0	0	0	0	0	0	0	0	0	0	0
staramr/Saureus_1280.12389.txt/mlst.tsv:Saureus_1280.12389	saureus	8	CC8	3	3	1	1	4	4	3	2011_2015	2015	USA	North America	Human_clinical	Homo sapiens	Human	0	0	1	0	0	1	0	1	1	1	1	0	0	0	0	0	0	0	0	0	0	0	0	0	0	0	0	0	0	0	0	0
staramr/Saureus_1280.12391.txt/mlst.tsv:Saureus_1280.12391	saureus	5	CC5	1	4	1	4	12	1	10	2016_2020	2016	USA	North America	Human_clinical	Homo sapiens	Human	1	1	1	1	1	1	0	0	0	0	0	0	0	0	0	0	0	0	0	0	0	0	0	0	0	0	0	0	0	0	0	0
staramr/Saureus_1280.12392.txt/mlst.tsv:Saureus_1280.12392	saureus	8	CC8	3	3	1	1	4	4	3	2011_2015	2015	USA	North America	Human_clinical	Homo sapiens	Human	0	0	1	0	0	0	0	0	1	0	0	0	0	0	0	0	0	0	0	0	0	0	0	0	0	0	0	0	0	0	0	0
staramr/Saureus_1280.12393.txt/mlst.tsv:Saureus_1280.12393	saureus	5	CC5	1	4	1	4	12	1	10	2011_2015	2015	USA	North America	Human_clinical	Homo sapiens	Human	0	1	1	1	0	1	0	0	0	0	0	0	0	0	0	0	0	0	0	0	0	0	0	0	0	0	0	0	0	0	0	0
staramr/Saureus_1280.12394.txt/mlst.tsv:Saureus_1280.12394	saureus	8	CC8	3	3	1	1	4	4	3	2011_2015	2015	USA	North America	Human_clinical	Homo sapiens	Human	0	0	1	0	0	1	0	1	1	1	1	0	0	0	0	0	0	0	0	0	0	0	0	0	0	0	0	0	0	0	0	0
staramr/Saureus_1280.12395.txt/mlst.tsv:Saureus_1280.12395	saureus	30	CC30	2	2	2	2	6	3	2	2011_2015	2015	USA	North America	Human_clinical	Homo sapiens	Human	0	1	0	1	0	1	0	0	0	0	0	0	0	0	0	0	0	0	0	0	0	0	0	0	0	0	0	0	0	0	0	0
staramr/Saureus_1280.12396.txt/mlst.tsv:Saureus_1280.12396	saureus	-		1	~4	1	4	12	1	10	2011_2015	2015	USA	North America	Human_clinical	Homo sapiens	Human	1	0	0	0	0	0	0	0	0	0	0	0	0	0	0	0	0	0	0	0	0	0	0	0	0	0	0	0	0	0	0	0
staramr/Saureus_1280.12397.txt/mlst.tsv:Saureus_1280.12397	saureus	-		4	9	1	8	~1	10	8	2011_2015	2015	USA	North America	Human_clinical	Homo sapiens	Human	1	0	0	0	0	1	0	0	0	1	1	0	0	0	0	0	0	0	0	0	0	0	0	0	0	0	0	0	0	0	0	0
staramr/Saureus_1280.12398.txt/mlst.tsv:Saureus_1280.12398	saureus	30	CC30	2	2	2	2	6	3	2	2011_2015	2015	USA	North America	Human_clinical	Homo sapiens	Human	0	1	0	1	0	1	0	0	0	0	0	0	0	0	0	0	0	0	0	0	0	0	0	0	0	0	0	0	0	0	0	0
staramr/Saureus_1280.12399.txt/mlst.tsv:Saureus_1280.12399	saureus	30	CC30	2	2	2	2	6	3	2	2011_2015	2015	USA	North America	Human_clinical	Homo sapiens	Human	0	1	0	1	0	1	0	0	0	0	0	0	0	0	0	0	0	0	0	0	0	0	0	0	0	0	0	0	0	0	0	0
staramr/Saureus_1280.12401.txt/mlst.tsv:Saureus_1280.12401	saureus	30	CC30	2	2	2	2	6	3	2	2011_2015	2014	USA	North America	Human_clinical	Homo sapiens	Human	0	0	0	0	0	1	0	0	0	0	0	0	0	0	0	0	0	0	0	0	0	0	0	0	0	0	0	0	0	0	0	0
staramr/Saureus_1280.12402.txt/mlst.tsv:Saureus_1280.12402	saureus	105	CC5	1	4	1	4	12	1	28	2011_2015	2015	USA	North America	Human_clinical	Homo sapiens	Human	1	1	1	1	0	0	0	0	0	0	0	0	0	0	0	0	0	0	0	0	0	0	0	0	0	0	0	0	0	0	0	0
staramr/Saureus_1280.12403.txt/mlst.tsv:Saureus_1280.12403	saureus	5	CC5	1	4	1	4	12	1	10	2011_2015	2015	USA	North America	Human_clinical	Homo sapiens	Human	1	1	1	1	0	1	0	0	0	0	0	0	0	0	0	0	0	0	0	0	0	0	0	0	0	0	0	0	0	0	0	0
staramr/Saureus_1280.12404.txt/mlst.tsv:Saureus_1280.12404	saureus	8	CC8	3	3	1	1	4	4	3	2011_2015	2015	USA	North America	Human_clinical	Homo sapiens	Human	0	0	1	0	0	1	0	1	1	1	1	0	0	0	0	0	0	0	0	0	0	0	0	0	0	0	0	0	0	0	0	0
staramr/Saureus_1280.12405.txt/mlst.tsv:Saureus_1280.12405	saureus	8	CC8	3	3	1	1	4	4	3	2011_2015	2015	USA	North America	Human_clinical	Homo sapiens	Human	0	0	1	0	0	1	0	1	1	1	1	0	0	0	0	0	0	0	0	0	0	0	0	0	0	0	0	0	0	0	0	0
staramr/Saureus_1280.12406.txt/mlst.tsv:Saureus_1280.12406	saureus	5	CC5	1	4	1	4	12	1	10	2011_2015	2015	USA	North America	Human_clinical	Homo sapiens	Human	1	1	1	1	0	1	0	0	0	0	0	0	0	0	0	0	0	0	0	0	0	0	0	0	0	0	0	0	0	0	0	0
staramr/Saureus_1280.12407.txt/mlst.tsv:Saureus_1280.12407	saureus	5	CC5	1	4	1	4	12	1	10	2011_2015	2015	USA	North America	Human_clinical	Homo sapiens	Human	1	1	1	1	0	0	0	0	0	0	0	0	0	0	0	0	0	0	0	0	0	0	0	0	0	0	0	0	0	0	0	0
staramr/Saureus_1280.12408.txt/mlst.tsv:Saureus_1280.12408	saureus	5	CC5	1	4	1	4	12	1	10	2011_2015	2015	USA	North America	Human_clinical	Homo sapiens	Human	1	1	1	1	0	0	0	0	0	0	0	0	0	0	0	0	0	0	0	0	0	0	0	0	0	0	0	0	0	0	0	0
staramr/Saureus_1280.12409.txt/mlst.tsv:Saureus_1280.12409	saureus	1750	CC8	3	3	1	1	4	4	183	2011_2015	2015	USA	North America	Human_clinical	Homo sapiens	Human	0	0	1	0	0	1	0	1	1	1	1	0	0	0	0	0	0	0	0	0	0	0	0	0	0	0	0	0	0	0	0	0
staramr/Saureus_1280.12411.txt/mlst.tsv:Saureus_1280.12411	saureus	5	CC5	1	4	1	4	12	1	10	2011_2015	2015	USA	North America	Human_clinical	Homo sapiens	Human	1	1	1	1	0	0	0	0	0	0	0	0	0	0	0	0	0	0	0	0	0	0	0	0	0	0	0	0	0	0	0	0
staramr/Saureus_1280.12412.txt/mlst.tsv:Saureus_1280.12412	saureus	5	CC5	1	4	1	4	12	1	10	2011_2015	2015	USA	North America	Human_clinical	Homo sapiens	Human	1	1	1	1	0	0	0	0	0	0	0	0	0	0	0	0	0	0	0	0	0	0	0	0	0	0	0	0	0	0	0	0
staramr/Saureus_1280.12414.txt/mlst.tsv:Saureus_1280.12414	saureus	5	CC5	1	4	1	4	12	1	10	2011_2015	2015	USA	North America	Human_clinical	Homo sapiens	Human	1	1	1	1	0	0	0	0	0	0	0	0	0	0	0	0	0	0	0	0	0	0	0	0	0	0	0	0	0	0	0	0
staramr/Saureus_1280.12415.txt/mlst.tsv:Saureus_1280.12415	saureus	5	CC5	1	4	1	4	12	1	10	2011_2015	2015	USA	North America	Human_clinical	Homo sapiens	Human	1	1	1	1	0	0	0	0	0	0	0	0	0	0	0	0	0	0	0	0	0	0	0	0	0	0	0	0	0	0	0	0
staramr/Saureus_1280.12416.txt/mlst.tsv:Saureus_1280.12416	saureus	5	CC5	1	4	1	4	12	1	10	2011_2015	2015	USA	North America	Human_clinical	Homo sapiens	Human	1	1	1	1	0	0	0	0	0	0	0	0	0	0	0	0	0	0	0	0	0	0	0	0	0	0	0	0	0	0	0	0
staramr/Saureus_1280.12417.txt/mlst.tsv:Saureus_1280.12417	saureus	8	CC8	3	3	1	1	4	4	3	2011_2015	2014	USA	North America	Human_clinical	Homo sapiens	Human	1	0	0	0	0	1	0	0	0	0	0	0	0	0	0	0	0	0	0	0	0	0	0	0	0	0	0	0	0	0	0	0
staramr/Saureus_1280.12418.txt/mlst.tsv:Saureus_1280.12418	saureus	1181	CC8	3	3	1	1	139	4	3	2011_2015	2014	USA	North America	Human_clinical	Homo sapiens	Human	1	0	0	0	0	0	1	1	1	0	0	0	1	0	0	0	0	0	0	0	0	0	0	0	0	0	0	0	0	0	0	0
staramr/Saureus_1280.12419.txt/mlst.tsv:Saureus_1280.12419	saureus	5	CC5	1	4	1	4	12	1	10	2011_2015	2015	USA	North America	Human_clinical	Homo sapiens	Human	0	0	1	0	0	1	1	0	0	0	0	0	0	0	0	0	0	0	0	0	0	0	0	0	0	0	0	0	0	0	0	0
staramr/Saureus_1280.12423.txt/mlst.tsv:Saureus_1280.12423	saureus	8	CC8	3	3	1	1	4	4	3	2011_2015	2014	USA	North America	Human_clinical	Homo sapiens	Human	0	0	1	0	0	1	0	1	1	1	1	0	0	0	0	0	0	0	0	0	0	0	0	0	0	0	0	0	0	0	0	0
staramr/Saureus_1280.12424.txt/mlst.tsv:Saureus_1280.12424	saureus	8	CC8	3	3	1	1	4	4	3	2011_2015	2014	USA	North America	Human_clinical	Homo sapiens	Human	0	0	1	0	0	1	0	1	1	1	1	0	0	0	0	0	0	0	0	0	0	0	0	0	0	0	0	0	0	0	0	0
staramr/Saureus_1280.12425.txt/mlst.tsv:Saureus_1280.12425	saureus	5	CC5	1	4	1	4	12	1	10	2011_2015	2014	USA	North America	Human_clinical	Homo sapiens	Human	1	1	1	1	0	1	0	0	0	0	0	0	0	0	0	0	0	0	0	0	0	0	0	0	0	0	0	0	0	0	0	0
staramr/Saureus_1280.12426.txt/mlst.tsv:Saureus_1280.12426	saureus	-		4	3	1	1	1	1	40	2011_2015	2014	USA	North America	Human_clinical	Homo sapiens	Human	1	0	0	0	0	0	0	0	0	0	0	0	0	0	0	0	0	0	0	0	0	0	0	0	0	0	0	0	0	0	0	0
staramr/Saureus_1280.12427.txt/mlst.tsv:Saureus_1280.12427	saureus	8	CC8	3	3	1	1	4	4	3	2011_2015	2014	USA	North America	Human_clinical	Homo sapiens	Human	0	0	1	0	0	1	0	0	1	1	1	0	0	0	0	0	0	0	0	0	0	0	0	0	0	0	0	0	0	0	0	0
staramr/Saureus_1280.12428.txt/mlst.tsv:Saureus_1280.12428	saureus	5	CC5	1	4	1	4	12	1	10	2011_2015	2014	USA	North America	Human_clinical	Homo sapiens	Human	1	1	1	1	0	0	0	0	0	0	0	0	0	0	0	0	0	0	0	0	0	0	0	0	0	0	0	0	0	0	0	0
staramr/Saureus_1280.12429.txt/mlst.tsv:Saureus_1280.12429	saureus	5	CC5	1	4	1	4	12	1	10	2011_2015	2014	USA	North America	Human_clinical	Homo sapiens	Human	1	1	1	1	1	0	0	0	0	0	0	0	0	0	0	0	0	0	0	0	0	0	0	0	0	0	0	0	0	0	0	0
staramr/Saureus_1280.12431.txt/mlst.tsv:Saureus_1280.12431	saureus	-		3	1	1	1	~67	5	3	2011_2015	2014	USA	North America	Human_clinical	Homo sapiens	Human	0	1	0	1	0	0	0	0	0	0	0	0	0	0	0	0	0	0	0	0	0	0	0	0	0	0	0	0	0	0	0	0
staramr/Saureus_1280.12432.txt/mlst.tsv:Saureus_1280.12432	saureus	-		3	3	~449	1	4	4	183	2011_2015	2014	USA	North America	Human_clinical	Homo sapiens	Human	1	0	0	0	0	1	1	0	0	0	0	0	1	0	0	0	0	0	0	0	0	0	0	0	0	0	0	0	0	0	0	0
staramr/Saureus_1280.12433.txt/mlst.tsv:Saureus_1280.12433	saureus	45	CC45	10	14	8	6	10	3	2	2011_2015	2014	USA	North America	Human_clinical	Homo sapiens	Human	0	1	0	1	0	1	1	0	0	0	0	0	0	0	0	0	0	0	0	0	0	0	0	0	0	0	0	0	0	0	0	0
staramr/Saureus_1280.12436.txt/mlst.tsv:Saureus_1280.12436	saureus	5	CC5	1	4	1	4	12	1	10	2011_2015	2014	USA	North America	Human_clinical	Homo sapiens	Human	1	1	1	1	0	0	0	0	0	0	0	0	0	0	0	0	0	0	0	0	0	0	0	0	0	0	0	0	0	0	0	0
staramr/Saureus_1280.12437.txt/mlst.tsv:Saureus_1280.12437	saureus	5	CC5	1	4	1	4	12	1	10	2011_2015	2014	USA	North America	Human_clinical	Homo sapiens	Human	1	1	1	1	0	0	0	0	0	0	0	0	0	0	0	0	0	0	0	0	0	0	0	0	0	0	0	0	0	0	0	0
staramr/Saureus_1280.12439.txt/mlst.tsv:Saureus_1280.12439	saureus	5	CC5	1	4	1	4	12	1	10	2011_2015	2014	USA	North America	Human_clinical	Homo sapiens	Human	1	1	1	1	0	0	0	0	0	0	0	0	0	0	0	0	0	0	0	0	0	0	0	0	0	0	0	0	0	0	0	0
staramr/Saureus_1280.12441.txt/mlst.tsv:Saureus_1280.12441	saureus	-		1	4	112	4	12	1	10	2011_2015	2014	USA	North America	Human_clinical	Homo sapiens	Human	1	1	1	1	0	0	0	0	0	0	0	0	0	0	0	0	0	0	0	0	0	0	0	0	0	0	0	0	0	0	0	0
staramr/Saureus_1280.12442.txt/mlst.tsv:Saureus_1280.12442	saureus	5	CC5	1	4	1	4	12	1	10	2011_2015	2014	USA	North America	Human_clinical	Homo sapiens	Human	1	1	1	1	0	1	0	0	0	0	0	0	0	0	0	0	0	0	0	0	0	0	0	0	0	0	0	0	0	0	0	0
staramr/Saureus_1280.12443.txt/mlst.tsv:Saureus_1280.12443	saureus	5	CC5	1	4	1	4	12	1	10	2011_2015	2014	USA	North America	Human_clinical	Homo sapiens	Human	0	1	1	1	0	0	0	0	0	0	0	0	0	0	0	0	0	0	0	0	0	0	0	0	0	0	0	0	0	0	0	0
staramr/Saureus_1280.12444.txt/mlst.tsv:Saureus_1280.12444	saureus	8	CC8	3	3	1	1	4	4	3	2011_2015	2014	USA	North America	Human_clinical	Homo sapiens	Human	0	0	1	0	0	1	0	1	1	1	1	0	0	0	0	0	0	0	0	0	0	0	0	0	0	0	0	0	0	0	0	0
staramr/Saureus_1280.12445.txt/mlst.tsv:Saureus_1280.12445	saureus	30	CC30	2	2	2	2	6	3	2	2011_2015	2014	USA	North America	Human_clinical	Homo sapiens	Human	0	1	0	1	0	1	0	0	0	0	0	0	0	0	0	0	0	0	0	0	0	0	0	0	0	0	0	0	0	0	0	0
staramr/Saureus_1280.12447.txt/mlst.tsv:Saureus_1280.12447	saureus	97	CC97	3	1	1	1	1	5	3	2011_2015	2014	USA	North America	Human_clinical	Homo sapiens	Human	0	0	0	0	0	1	0	0	0	0	0	0	0	0	0	0	0	0	0	0	0	0	0	0	0	0	0	0	0	0	0	0
staramr/Saureus_1280.12448.txt/mlst.tsv:Saureus_1280.12448	saureus	30	CC30	2	2	2	2	6	3	2	2011_2015	2014	USA	North America	Human_clinical	Homo sapiens	Human	0	0	0	0	0	1	0	0	0	0	0	0	0	0	0	0	0	0	0	0	0	0	0	0	0	0	0	0	0	0	0	0
staramr/Saureus_1280.12449.txt/mlst.tsv:Saureus_1280.12449	saureus	8	CC8	3	3	1	1	4	4	3	2011_2015	2014	USA	North America	Human_clinical	Homo sapiens	Human	0	0	0	0	0	1	0	1	1	1	1	0	0	0	0	0	0	0	0	0	0	0	0	0	0	0	0	0	0	0	0	0
staramr/Saureus_1280.12452.txt/mlst.tsv:Saureus_1280.12452	saureus	5	CC5	1	4	1	4	12	1	10	2011_2015	2014	USA	North America	Human_clinical	Homo sapiens	Human	1	1	1	1	0	0	0	0	0	0	0	0	0	0	0	0	0	0	0	0	0	0	0	0	0	0	0	0	0	0	0	0
staramr/Saureus_1280.12453.txt/mlst.tsv:Saureus_1280.12453	saureus	8	CC8	3	3	1	1	4	4	3	2011_2015	2014	USA	North America	Human_clinical	Homo sapiens	Human	0	0	1	0	0	1	0	1	1	1	1	0	0	0	0	0	0	0	0	0	0	0	0	0	0	0	0	0	0	0	0	0
staramr/Saureus_1280.12454.txt/mlst.tsv:Saureus_1280.12454	saureus	5	CC5	1	4	1	4	12	1	10	2011_2015	2014	USA	North America	Human_clinical	Homo sapiens	Human	1	1	1	1	0	0	0	0	0	0	0	0	0	0	0	0	0	0	0	0	0	0	0	0	0	0	0	0	0	0	0	0
staramr/Saureus_1280.12455.txt/mlst.tsv:Saureus_1280.12455	saureus	8	CC8	3	3	1	1	4	4	3	2011_2015	2014	USA	North America	Human_clinical	Homo sapiens	Human	0	0	1	0	0	1	0	1	1	1	1	0	0	0	0	0	0	0	0	0	0	0	0	0	0	0	0	0	0	0	0	0
staramr/Saureus_1280.12456.txt/mlst.tsv:Saureus_1280.12456	saureus	5	CC5	1	4	1	4	12	1	10	2011_2015	2014	USA	North America	Human_clinical	Homo sapiens	Human	1	1	1	1	1	0	1	0	0	0	0	0	0	0	0	0	0	0	0	0	0	0	0	0	0	0	0	0	0	0	0	0
staramr/Saureus_1280.12457.txt/mlst.tsv:Saureus_1280.12457	saureus	8	CC8	3	3	1	1	4	4	3	2011_2015	2014	USA	North America	Human_clinical	Homo sapiens	Human	0	0	1	0	0	0	0	0	0	0	0	0	0	0	0	0	0	0	0	0	0	0	0	0	0	0	0	0	0	0	0	0
staramr/Saureus_1280.12458.txt/mlst.tsv:Saureus_1280.12458	saureus	8	CC8	3	3	1	1	4	4	3	2011_2015	2014	USA	North America	Human_clinical	Homo sapiens	Human	0	0	1	0	0	1	0	0	0	1	1	0	0	0	0	0	0	0	0	0	0	0	0	0	0	0	0	0	0	0	0	0
staramr/Saureus_1280.12459.txt/mlst.tsv:Saureus_1280.12459	saureus	5	CC5	1	4	1	4	12	1	10	2011_2015	2014	USA	North America	Human_clinical	Homo sapiens	Human	1	1	1	1	0	1	0	0	0	0	0	0	0	0	0	0	0	0	0	0	0	0	0	0	0	0	0	0	0	0	0	0
staramr/Saureus_1280.12461.txt/mlst.tsv:Saureus_1280.12461	saureus	5	CC5	1	4	1	4	12	1	10	2011_2015	2014	USA	North America	Human_clinical	Homo sapiens	Human	0	1	1	1	0	0	0	0	0	0	0	0	0	0	0	0	0	0	0	0	0	0	0	0	0	0	0	0	0	0	0	0
staramr/Saureus_1280.12462.txt/mlst.tsv:Saureus_1280.12462	saureus	5	CC5	1	4	1	4	12	1	10	2011_2015	2014	USA	North America	Human_clinical	Homo sapiens	Human	1	1	1	1	0	0	0	0	0	0	0	0	0	0	0	0	0	0	0	0	0	0	0	0	0	0	0	0	0	0	0	0
staramr/Saureus_1280.12463.txt/mlst.tsv:Saureus_1280.12463	saureus	5	CC5	1	4	1	4	12	1	10	2011_2015	2014	USA	North America	Human_clinical	Homo sapiens	Human	1	1	1	1	0	0	0	0	0	0	0	0	0	0	0	0	0	0	0	0	0	0	0	0	0	0	0	0	0	0	0	0
staramr/Saureus_1280.12464.txt/mlst.tsv:Saureus_1280.12464	saureus	8	CC8	3	3	1	1	4	4	3	2011_2015	2014	USA	North America	Human_clinical	Homo sapiens	Human	0	0	1	0	0	1	0	1	1	1	1	0	0	0	0	0	0	0	0	0	0	0	0	0	0	0	0	0	0	0	0	0
staramr/Saureus_1280.12465.txt/mlst.tsv:Saureus_1280.12465	saureus	5	CC5	1	4	1	4	12	1	10	2011_2015	2014	USA	North America	Human_clinical	Homo sapiens	Human	0	0	0	0	0	1	0	0	0	0	0	0	0	0	0	0	0	0	0	0	0	0	0	0	0	0	0	0	0	0	0	0
staramr/Saureus_1280.12466.txt/mlst.tsv:Saureus_1280.12466	saureus	5	CC5	1	4	1	4	12	1	10	2011_2015	2014	USA	North America	Human_clinical	Homo sapiens	Human	1	1	1	1	0	1	0	0	0	0	0	0	0	0	0	0	0	0	0	0	0	0	0	0	0	0	0	0	0	0	0	0
staramr/Saureus_1280.12467.txt/mlst.tsv:Saureus_1280.12467	saureus	5	CC5	1	4	1	4	12	1	10	2011_2015	2014	USA	North America	Human_clinical	Homo sapiens	Human	1	1	1	1	0	0	0	0	0	0	0	0	0	0	0	0	0	0	0	0	0	0	0	0	0	0	0	0	0	0	0	0
staramr/Saureus_1280.12468.txt/mlst.tsv:Saureus_1280.12468	saureus	87		19	23	15	2	41	20	15	2011_2015	2014	USA	North America	Human_clinical	Homo sapiens	Human	0	0	0	0	0	1	0	1	1	1	1	0	0	0	0	0	0	0	0	0	0	0	0	0	0	0	0	0	0	0	0	0
staramr/Saureus_1280.12469.txt/mlst.tsv:Saureus_1280.12469	saureus	5	CC5	1	4	1	4	12	1	10	2011_2015	2014	USA	North America	Human_clinical	Homo sapiens	Human	1	1	1	1	0	0	0	0	0	0	0	0	0	0	0	0	0	0	0	0	0	0	0	0	0	0	0	0	0	0	0	0
staramr/Saureus_1280.12471.txt/mlst.tsv:Saureus_1280.12471	saureus	45	CC45	10	14	8	6	10	3	2	2011_2015	2014	USA	North America	Human_clinical	Homo sapiens	Human	0	0	1	0	0	1	0	0	0	0	0	0	0	0	0	0	0	0	0	0	0	0	0	0	0	0	0	0	0	0	0	0
staramr/Saureus_1280.12472.txt/mlst.tsv:Saureus_1280.12472	saureus	5	CC5	1	4	1	4	12	1	10	2011_2015	2014	USA	North America	Human_clinical	Homo sapiens	Human	1	1	1	1	0	0	0	0	0	0	0	0	0	0	0	0	0	0	0	0	0	0	0	0	0	0	0	0	0	0	0	0
staramr/Saureus_1280.12473.txt/mlst.tsv:Saureus_1280.12473	saureus	8	CC8	3	3	1	1	4	4	3	2011_2015	2015	USA	North America	Human_clinical	Homo sapiens	Human	0	0	1	0	0	1	0	1	1	1	1	0	0	0	0	0	0	0	0	0	0	0	0	0	0	0	0	0	0	0	0	0
staramr/Saureus_1280.12474.txt/mlst.tsv:Saureus_1280.12474	saureus	8	CC8	3	3	1	1	4	4	3	2011_2015	2015	USA	North America	Human_clinical	Homo sapiens	Human	0	0	1	0	0	1	0	1	1	1	1	0	0	0	0	0	0	0	0	0	0	0	0	0	0	0	0	0	0	0	0	0
staramr/Saureus_1280.12475.txt/mlst.tsv:Saureus_1280.12475	saureus	1535	CC15	13	13	1	1	81	11	13	2011_2015	2015	USA	North America	Human_clinical	Homo sapiens	Human	1	0	1	0	0	1	0	0	0	0	0	1	1	0	0	1	0	0	0	0	0	0	0	0	0	0	0	0	0	0	0	0
staramr/Saureus_1280.12476.txt/mlst.tsv:Saureus_1280.12476	saureus	5	CC5	1	4	1	4	12	1	10	2011_2015	2015	USA	North America	Human_clinical	Homo sapiens	Human	1	1	1	1	1	0	0	0	0	0	0	0	0	0	0	0	0	0	0	0	0	0	0	0	0	0	0	0	0	0	0	0
staramr/Saureus_1280.12477.txt/mlst.tsv:Saureus_1280.12477	saureus	8	CC8	3	3	1	1	4	4	3	2011_2015	2015	USA	North America	Human_clinical	Homo sapiens	Human	1	0	1	0	0	1	0	1	1	1	1	0	0	0	0	0	0	0	0	0	0	0	0	0	0	0	0	0	0	0	0	0
staramr/Saureus_1280.12478.txt/mlst.tsv:Saureus_1280.12478	saureus	8	CC8	3	3	1	1	4	4	3	2011_2015	2015	USA	North America	Human_clinical	Homo sapiens	Human	1	0	1	0	0	0	0	0	0	0	0	0	0	0	0	0	0	0	0	0	0	0	0	0	0	0	0	0	0	0	0	0
staramr/Saureus_1280.12479.txt/mlst.tsv:Saureus_1280.12479	saureus	8	CC8	3	3	1	1	4	4	3	2011_2015	2015	USA	North America	Human_clinical	Homo sapiens	Human	0	0	1	0	0	1	0	1	1	1	1	0	0	0	0	0	0	0	0	0	0	0	0	0	0	0	0	0	0	0	0	0
staramr/Saureus_1280.12481.txt/mlst.tsv:Saureus_1280.12481	saureus	87		19	23	15	2	41	20	15	2011_2015	2015	USA	North America	Human_clinical	Homo sapiens	Human	0	0	0	0	0	1	0	1	1	1	1	0	0	0	0	0	0	0	0	0	0	0	0	0	0	0	0	0	0	0	0	0
staramr/Saureus_1280.12482.txt/mlst.tsv:Saureus_1280.12482	saureus	45	CC45	10	14	8	6	10	3	2	2011_2015	2014	USA	North America	Human_clinical	Homo sapiens	Human	0	0	0	0	0	1	0	0	0	0	0	0	0	0	0	0	0	0	0	0	0	0	0	0	0	0	0	0	0	0	0	0
staramr/Saureus_1280.12484.txt/mlst.tsv:Saureus_1280.12484	saureus	30	CC30	2	2	2	2	6	3	2	2011_2015	2014	USA	North America	Human_clinical	Homo sapiens	Human	0	1	0	1	0	1	0	0	0	0	0	0	0	0	0	0	0	0	0	0	0	0	0	0	0	0	0	0	0	0	0	0
staramr/Saureus_1280.12485.txt/mlst.tsv:Saureus_1280.12485	saureus	5	CC5	1	4	1	4	12	1	10	2011_2015	2014	USA	North America	Human_clinical	Homo sapiens	Human	0	0	1	0	1	0	0	0	0	0	0	0	0	0	0	0	0	0	0	0	0	0	0	0	0	0	0	0	0	0	0	0
staramr/Saureus_1280.12486.txt/mlst.tsv:Saureus_1280.12486	saureus	8	CC8	3	3	1	1	4	4	3	2011_2015	2014	USA	North America	Human_clinical	Homo sapiens	Human	0	0	1	0	0	1	0	0	0	1	1	0	0	0	0	0	0	0	0	0	0	0	0	0	0	0	0	0	0	0	0	0
staramr/Saureus_1280.12487.txt/mlst.tsv:Saureus_1280.12487	saureus	8	CC8	3	3	1	1	4	4	3	2011_2015	2014	USA	North America	Human_clinical	Homo sapiens	Human	0	0	1	0	0	1	0	1	1	1	1	0	0	0	0	0	0	0	0	0	0	0	0	0	0	0	0	0	0	0	0	0
staramr/Saureus_1280.12488.txt/mlst.tsv:Saureus_1280.12488	saureus	25		4	1	4	1	5	5	4	2011_2015	2014	USA	North America	Human_clinical	Homo sapiens	Human	0	0	0	0	0	1	0	0	0	0	0	0	0	0	0	0	0	0	0	0	0	0	0	0	0	0	0	0	0	0	0	0
staramr/Saureus_1280.12489.txt/mlst.tsv:Saureus_1280.12489	saureus	8	CC8	3	3	1	1	4	4	3	2011_2015	2014	USA	North America	Human_clinical	Homo sapiens	Human	0	0	1	0	0	1	0	0	0	1	0	0	0	0	0	0	0	0	0	0	0	0	0	0	0	0	0	0	0	0	0	0
staramr/Saureus_1280.12491.txt/mlst.tsv:Saureus_1280.12491	saureus	8	CC8	3	3	1	1	4	4	3	2011_2015	2014	USA	North America	Human_clinical	Homo sapiens	Human	0	0	1	0	0	1	0	1	1	1	1	0	0	0	0	0	0	0	0	0	0	0	0	0	0	0	0	0	0	0	0	0
staramr/Saureus_1280.12492.txt/mlst.tsv:Saureus_1280.12492	saureus	8	CC8	3	3	1	1	4	4	3	2011_2015	2014	USA	North America	Human_clinical	Homo sapiens	Human	0	0	0	0	0	1	0	1	1	1	1	0	1	0	0	0	0	0	0	0	0	0	0	0	0	0	0	0	0	0	0	0
staramr/Saureus_1280.12493.txt/mlst.tsv:Saureus_1280.12493	saureus	8	CC8	3	3	1	1	4	4	3	2011_2015	2014	USA	North America	Human_clinical	Homo sapiens	Human	0	0	1	0	0	1	0	1	1	1	1	0	0	0	0	0	0	0	0	0	0	0	0	0	0	0	0	0	0	0	0	0
staramr/Saureus_1280.12494.txt/mlst.tsv:Saureus_1280.12494	saureus	5	CC5	1	4	1	4	12	1	10	2011_2015	2014	USA	North America	Human_clinical	Homo sapiens	Human	1	1	1	1	0	0	0	0	0	0	0	0	0	0	0	0	0	0	0	0	0	0	0	0	0	0	0	0	0	0	0	0
staramr/Saureus_1280.12495.txt/mlst.tsv:Saureus_1280.12495	saureus	30	CC30	2	2	2	2	6	3	2	2011_2015	2014	USA	North America	Human_clinical	Homo sapiens	Human	0	1	0	1	0	1	0	0	0	0	0	0	0	0	0	0	0	0	0	0	0	0	0	0	0	0	0	0	0	0	0	0
staramr/Saureus_1280.12496.txt/mlst.tsv:Saureus_1280.12496	saureus	59	CC59	19	23	15	2	19	20	15	2011_2015	2014	USA	North America	Human_clinical	Homo sapiens	Human	0	0	0	0	0	0	1	0	0	0	0	0	0	0	0	0	0	0	0	0	0	0	0	0	0	0	0	0	0	0	0	0
staramr/Saureus_1280.12497.txt/mlst.tsv:Saureus_1280.12497	saureus	1181	CC8	3	3	1	1	139	4	3	2011_2015	2014	USA	North America	Human_clinical	Homo sapiens	Human	1	0	0	0	0	0	1	1	1	0	0	0	1	0	0	0	0	0	0	0	0	0	0	0	0	0	0	0	0	0	0	0
staramr/Saureus_1280.12498.txt/mlst.tsv:Saureus_1280.12498	saureus	45	CC45	10	14	8	6	10	3	2	2011_2015	2014	USA	North America	Human_clinical	Homo sapiens	Human	0	0	0	0	0	1	0	0	0	0	0	0	0	0	0	0	0	0	0	0	0	0	0	0	0	0	0	0	0	0	0	0
staramr/Saureus_1280.12499.txt/mlst.tsv:Saureus_1280.12499	saureus	1750	CC8	3	3	1	1	4	4	183	2011_2015	2014	USA	North America	Human_clinical	Homo sapiens	Human	0	0	1	0	0	1	0	1	1	1	1	0	0	0	0	0	0	0	0	0	0	0	0	0	0	0	0	0	0	0	0	0
staramr/Saureus_1280.12501.txt/mlst.tsv:Saureus_1280.12501	saureus	30	CC30	2	2	2	2	6	3	2	2011_2015	2014	USA	North America	Human_clinical	Homo sapiens	Human	0	1	0	1	0	1	0	0	0	0	0	0	0	0	0	0	0	0	0	0	0	0	0	0	0	0	0	0	0	0	0	0
staramr/Saureus_1280.12502.txt/mlst.tsv:Saureus_1280.12502	saureus	8	CC8	3	3	1	1	4	4	3	2011_2015	2014	USA	North America	Human_clinical	Homo sapiens	Human	0	0	1	0	0	1	0	1	1	1	1	0	0	0	0	0	0	0	0	0	0	0	0	0	0	0	0	0	0	0	0	0
staramr/Saureus_1280.12503.txt/mlst.tsv:Saureus_1280.12503	saureus	2276		6	5	6	2	7	251	19	2011_2015	2014	USA	North America	Human_clinical	Homo sapiens	Human	0	1	0	1	0	0	0	0	0	0	0	0	0	0	0	0	0	0	0	0	0	0	0	0	0	0	0	0	0	0	0	0
staramr/Saureus_1280.12504.txt/mlst.tsv:Saureus_1280.12504	saureus	45	CC45	10	14	8	6	10	3	2	2011_2015	2014	USA	North America	Human_clinical	Homo sapiens	Human	0	1	0	1	0	1	1	0	0	0	0	0	0	0	0	0	0	0	0	0	0	0	0	0	0	0	0	0	0	0	0	0
staramr/Saureus_1280.12505.txt/mlst.tsv:Saureus_1280.12505	saureus	8	CC8	3	3	1	1	4	4	3	2011_2015	2014	USA	North America	Human_clinical	Homo sapiens	Human	0	0	1	0	1	1	1	1	1	1	1	0	0	0	0	0	0	0	0	0	0	0	0	0	0	0	0	0	0	0	0	0
staramr/Saureus_1280.12506.txt/mlst.tsv:Saureus_1280.12506	saureus	30	CC30	2	2	2	2	6	3	2	2011_2015	2014	USA	North America	Human_clinical	Homo sapiens	Human	0	1	0	1	0	1	0	0	0	0	0	0	0	0	0	0	0	0	0	0	0	0	0	0	0	0	0	0	0	0	0	0
staramr/Saureus_1280.12507.txt/mlst.tsv:Saureus_1280.12507	saureus	8	CC8	3	3	1	1	4	4	3	2011_2015	2014	USA	North America	Human_clinical	Homo sapiens	Human	0	0	1	0	0	1	0	1	1	1	1	0	0	0	0	0	0	0	0	0	0	0	0	0	0	0	0	0	0	0	0	0
staramr/Saureus_1280.12508.txt/mlst.tsv:Saureus_1280.12508	saureus	8	CC8	3	3	1	1	4	4	3	2011_2015	2014	USA	North America	Human_clinical	Homo sapiens	Human	0	0	0	0	0	1	0	1	1	1	1	0	1	0	0	0	0	0	0	0	0	0	0	0	0	0	0	0	0	0	0	0
staramr/Saureus_1280.12509.txt/mlst.tsv:Saureus_1280.12509	saureus	5	CC5	1	4	1	4	12	1	10	2011_2015	2014	USA	North America	Human_clinical	Homo sapiens	Human	1	1	1	1	0	0	0	0	0	0	0	0	0	0	0	0	0	0	0	0	0	0	0	0	0	0	0	0	0	0	0	0
staramr/Saureus_1280.12511.txt/mlst.tsv:Saureus_1280.12511	saureus	5	CC5	1	4	1	4	12	1	10	2011_2015	2014	USA	North America	Human_clinical	Homo sapiens	Human	1	1	1	1	0	0	0	0	0	0	0	0	0	0	0	0	0	0	0	0	0	0	0	0	0	0	0	0	0	0	0	0
staramr/Saureus_1280.12512.txt/mlst.tsv:Saureus_1280.12512	saureus	5	CC5	1	4	1	4	12	1	10	2011_2015	2014	USA	North America	Human_clinical	Homo sapiens	Human	1	1	1	1	0	0	0	0	0	0	0	0	0	0	0	0	0	0	0	0	0	0	0	0	0	0	0	0	0	0	0	0
staramr/Saureus_1280.12513.txt/mlst.tsv:Saureus_1280.12513	saureus	8	CC8	3	3	1	1	4	4	3	2011_2015	2011	USA	North America	Human_clinical	Homo sapiens	Human	0	0	1	0	0	1	0	1	1	1	1	0	0	0	0	0	0	0	0	0	0	0	0	0	0	0	0	0	0	0	0	0
staramr/Saureus_1280.12514.txt/mlst.tsv:Saureus_1280.12514	saureus	5	CC5	1	4	1	4	12	1	10	2011_2015	2014	USA	North America	Human_clinical	Homo sapiens	Human	1	1	1	1	0	0	0	0	0	0	0	0	0	0	0	0	0	0	0	0	0	0	0	0	0	0	0	0	0	0	0	0
staramr/Saureus_1280.12515.txt/mlst.tsv:Saureus_1280.12515	saureus	5	CC5	1	4	1	4	12	1	10	2011_2015	2014	USA	North America	Human_clinical	Homo sapiens	Human	1	1	1	1	0	0	0	0	0	0	0	0	0	0	0	0	0	0	0	0	0	0	0	0	0	0	0	0	0	0	0	0
staramr/Saureus_1280.12516.txt/mlst.tsv:Saureus_1280.12516	saureus	8	CC8	3	3	1	1	4	4	3	2011_2015	2014	USA	North America	Human_clinical	Homo sapiens	Human	0	0	1	0	0	1	0	1	1	1	1	0	0	0	0	0	0	0	0	0	0	0	0	0	0	0	0	0	0	0	0	0
staramr/Saureus_1280.12517.txt/mlst.tsv:Saureus_1280.12517	saureus	8	CC8	3	3	1	1	4	4	3	2011_2015	2014	USA	North America	Human_clinical	Homo sapiens	Human	0	0	0	0	0	1	0	1	1	1	1	0	0	0	0	0	0	0	0	0	0	0	0	0	0	0	0	0	0	0	0	0
staramr/Saureus_1280.12518.txt/mlst.tsv:Saureus_1280.12518	saureus	5	CC5	1	4	1	4	12	1	10	2011_2015	2014	USA	North America	Human_clinical	Homo sapiens	Human	1	1	1	1	1	0	0	0	0	0	0	0	0	0	0	0	0	0	0	0	0	0	0	0	0	0	0	0	0	0	0	0
staramr/Saureus_1280.12519.txt/mlst.tsv:Saureus_1280.12519	saureus	5	CC5	1	4	1	4	12	1	10	2011_2015	2014	USA	North America	Human_clinical	Homo sapiens	Human	0	1	1	1	0	0	0	0	0	0	0	0	0	0	0	0	0	0	0	0	0	0	0	0	0	0	0	0	0	0	0	0
staramr/Saureus_1280.12521.txt/mlst.tsv:Saureus_1280.12521	saureus	1	CC1	1	1	1	1	1	1	1	2011_2015	2014	USA	North America	Human_clinical	Homo sapiens	Human	0	1	0	1	0	1	0	0	0	0	0	0	0	0	0	0	0	0	0	0	0	0	0	0	0	0	0	0	0	0	0	0
staramr/Saureus_1280.12524.txt/mlst.tsv:Saureus_1280.12524	saureus	1750	CC8	3	3	1	1	4	4	183	2011_2015	2014	USA	North America	Human_clinical	Homo sapiens	Human	0	0	1	0	0	1	0	1	1	1	1	0	0	0	0	0	0	0	0	0	0	0	0	0	0	0	0	0	0	0	0	0
staramr/Saureus_1280.12525.txt/mlst.tsv:Saureus_1280.12525	saureus	8	CC8	3	3	1	1	4	4	3	2011_2015	2014	USA	North America	Human_clinical	Homo sapiens	Human	0	0	0	0	0	1	0	1	1	1	1	0	0	0	0	0	0	0	0	0	0	0	0	0	0	0	0	0	0	0	0	0
staramr/Saureus_1280.12526.txt/mlst.tsv:Saureus_1280.12526	saureus	5	CC5	1	4	1	4	12	1	10	2011_2015	2014	USA	North America	Human_clinical	Homo sapiens	Human	0	0	1	0	0	1	0	0	0	0	0	0	0	0	0	0	0	0	0	0	0	0	0	0	0	0	0	0	0	0	0	0
staramr/Saureus_1280.12527.txt/mlst.tsv:Saureus_1280.12527	saureus	5	CC5	1	4	1	4	12	1	10	2011_2015	2014	USA	North America	Human_clinical	Homo sapiens	Human	0	0	1	0	0	0	0	0	0	0	0	0	0	0	0	0	0	0	0	0	0	0	0	0	0	0	0	0	0	0	0	0
staramr/Saureus_1280.12528.txt/mlst.tsv:Saureus_1280.12528	saureus	45	CC45	10	14	8	6	10	3	2	2011_2015	2014	USA	North America	Human_clinical	Homo sapiens	Human	0	0	1	0	0	1	0	0	0	0	0	0	0	0	0	0	0	0	0	0	0	0	0	0	0	0	0	0	0	0	0	0
staramr/Saureus_1280.12529.txt/mlst.tsv:Saureus_1280.12529	saureus	-		1	~8	1	4	12	~1	10	2011_2015	2014	USA	North America	Human_clinical	Homo sapiens	Human	1	1	1	1	0	1	0	0	0	0	0	0	1	0	0	0	0	0	0	0	0	0	0	0	0	0	0	0	0	0	0	0
staramr/Saureus_1280.12531.txt/mlst.tsv:Saureus_1280.12531	saureus	8	CC8	3	3	1	1	4	4	3	2011_2015	2014	USA	North America	Human_clinical	Homo sapiens	Human	0	0	1	0	0	1	0	1	1	1	1	0	0	0	0	0	0	0	0	0	0	0	0	0	0	0	0	0	0	0	0	0
staramr/Saureus_1280.12532.txt/mlst.tsv:Saureus_1280.12532	saureus	5	CC5	1	4	1	4	12	1	10	2011_2015	2014	USA	North America	Human_clinical	Homo sapiens	Human	0	0	1	0	1	0	0	0	0	0	0	0	0	0	0	0	0	0	0	0	0	0	0	0	0	0	0	0	0	0	0	0
staramr/Saureus_1280.12533.txt/mlst.tsv:Saureus_1280.12533	saureus	8	CC8	3	3	1	1	4	4	3	2011_2015	2014	USA	North America	Human_clinical	Homo sapiens	Human	0	0	1	0	0	1	0	1	1	1	1	0	0	0	0	0	0	0	0	0	0	0	0	0	0	0	0	0	0	0	0	0
staramr/Saureus_1280.12534.txt/mlst.tsv:Saureus_1280.12534	saureus	5	CC5	1	4	1	4	12	1	10	2011_2015	2014	USA	North America	Human_clinical	Homo sapiens	Human	1	1	1	1	0	1	0	0	0	0	0	0	0	0	0	0	0	0	0	0	0	0	0	0	0	0	0	0	0	0	0	0
staramr/Saureus_1280.12535.txt/mlst.tsv:Saureus_1280.12535	saureus	5	CC5	1	4	1	4	12	1	10	2011_2015	2014	USA	North America	Human_clinical	Homo sapiens	Human	1	1	1	1	0	0	0	0	0	0	0	0	0	0	0	0	0	0	0	0	0	0	0	0	0	0	0	0	0	0	0	0
staramr/Saureus_1280.12536.txt/mlst.tsv:Saureus_1280.12536	saureus	5	CC5	1	4	1	4	12	1	10	2011_2015	2014	USA	North America	Human_clinical	Homo sapiens	Human	1	1	1	1	1	0	0	0	0	0	0	0	0	0	0	0	0	0	0	0	0	0	0	0	0	0	0	0	0	0	0	0
staramr/Saureus_1280.12537.txt/mlst.tsv:Saureus_1280.12537	saureus	5	CC5	1	4	1	4	12	1	10	2011_2015	2014	USA	North America	Human_clinical	Homo sapiens	Human	0	1	1	1	0	0	0	0	0	0	0	0	0	0	0	0	0	0	0	0	0	0	0	0	0	0	0	0	0	0	0	0
staramr/Saureus_1280.12538.txt/mlst.tsv:Saureus_1280.12538	saureus	8	CC8	3	3	1	1	4	4	3	2011_2015	2014	USA	North America	Human_clinical	Homo sapiens	Human	0	0	1	0	0	1	0	1	1	1	1	0	0	0	0	0	0	0	0	0	0	0	0	0	0	0	0	0	0	0	0	0
staramr/Saureus_1280.12539.txt/mlst.tsv:Saureus_1280.12539	saureus	5	CC5	1	4	1	4	12	1	10	2011_2015	2014	USA	North America	Human_clinical	Homo sapiens	Human	1	1	1	1	0	0	0	0	0	0	0	0	0	0	0	0	0	0	0	0	0	0	0	0	0	0	0	0	0	0	0	0
staramr/Saureus_1280.12541.txt/mlst.tsv:Saureus_1280.12541	saureus	8	CC8	3	3	1	1	4	4	3	2011_2015	2014	USA	North America	Human_clinical	Homo sapiens	Human	0	0	1	0	0	1	0	1	1	1	1	0	0	0	0	0	0	0	0	0	0	0	0	0	0	0	0	0	0	0	0	0
staramr/Saureus_1280.12542.txt/mlst.tsv:Saureus_1280.12542	saureus	5	CC5	1	4	1	4	12	1	10	2011_2015	2014	USA	North America	Human_clinical	Homo sapiens	Human	1	1	1	1	0	0	0	0	0	0	0	0	0	0	0	0	0	0	0	0	0	0	0	0	0	0	0	0	0	0	0	0
staramr/Saureus_1280.12543.txt/mlst.tsv:Saureus_1280.12543	saureus	8	CC8	3	3	1	1	4	4	3	2011_2015	2014	USA	North America	Human_clinical	Homo sapiens	Human	0	0	1	0	0	1	0	1	1	1	1	0	0	0	0	0	0	0	0	0	0	0	0	0	0	0	0	0	0	0	0	0
staramr/Saureus_1280.12544.txt/mlst.tsv:Saureus_1280.12544	saureus	8	CC8	3	3	1	1	4	4	3	2011_2015	2014	USA	North America	Human_clinical	Homo sapiens	Human	0	0	1	0	0	1	0	1	1	1	1	0	0	0	0	0	0	0	0	0	0	0	0	0	0	0	0	0	0	0	0	0
staramr/Saureus_1280.12545.txt/mlst.tsv:Saureus_1280.12545	saureus	5	CC5	1	4	1	4	12	1	10	2011_2015	2014	USA	North America	Human_clinical	Homo sapiens	Human	1	1	1	1	0	0	0	0	0	0	0	0	0	0	0	0	0	0	0	0	0	0	0	0	0	0	0	0	0	0	0	0
staramr/Saureus_1280.12546.txt/mlst.tsv:Saureus_1280.12546	saureus	105	CC5	1	4	1	4	12	1	28	2011_2015	2014	USA	North America	Human_clinical	Homo sapiens	Human	1	1	1	1	0	0	0	0	0	0	0	0	0	0	0	0	0	0	0	0	0	0	0	0	0	0	0	0	0	0	0	0
staramr/Saureus_1280.12547.txt/mlst.tsv:Saureus_1280.12547	saureus	-		1	4	112	4	12	1	10	2011_2015	2014	USA	North America	Human_clinical	Homo sapiens	Human	1	1	1	1	0	0	0	0	0	0	0	0	0	0	0	0	0	0	0	0	0	0	0	0	0	0	0	0	0	0	0	0
staramr/Saureus_1280.12548.txt/mlst.tsv:Saureus_1280.12548	saureus	5	CC5	1	4	1	4	12	1	10	2011_2015	2014	USA	North America	Human_clinical	Homo sapiens	Human	1	1	1	1	0	1	0	0	0	0	0	0	0	0	0	0	0	0	0	0	0	0	0	0	0	0	0	0	0	0	0	0
staramr/Saureus_1280.12549.txt/mlst.tsv:Saureus_1280.12549	saureus	5	CC5	1	4	1	4	12	1	10	2011_2015	2014	USA	North America	Human_clinical	Homo sapiens	Human	1	1	1	1	0	0	0	0	0	0	0	0	0	0	0	0	0	0	0	0	0	0	0	0	0	0	0	0	0	0	0	0
staramr/Saureus_1280.12551.txt/mlst.tsv:Saureus_1280.12551	saureus	8	CC8	3	3	1	1	4	4	3	2011_2015	2014	USA	North America	Human_clinical	Homo sapiens	Human	0	0	1	0	0	1	0	1	1	1	1	0	0	0	0	0	0	0	0	0	0	0	0	0	0	0	0	0	0	0	0	0
staramr/Saureus_1280.12552.txt/mlst.tsv:Saureus_1280.12552	saureus	8	CC8	3	3	1	1	4	4	3	2011_2015	2014	USA	North America	Human_clinical	Homo sapiens	Human	0	0	1	0	0	1	0	1	1	1	1	0	0	0	0	0	0	0	0	0	0	0	0	0	0	0	0	0	0	0	0	0
staramr/Saureus_1280.12553.txt/mlst.tsv:Saureus_1280.12553	saureus	6	CC5	12	4	1	4	12	1	3	2011_2015	2014	USA	North America	Human_clinical	Homo sapiens	Human	0	0	1	0	0	1	1	0	0	0	0	0	0	0	0	0	0	0	0	0	0	0	0	0	0	0	0	0	0	0	0	0
staramr/Saureus_1280.12554.txt/mlst.tsv:Saureus_1280.12554	saureus	5	CC5	1	4	1	4	12	1	10	2011_2015	2014	USA	North America	Human_clinical	Homo sapiens	Human	0	1	1	1	0	0	0	0	0	0	0	0	0	0	0	0	0	0	0	0	0	0	0	0	0	0	0	0	0	0	0	0
staramr/Saureus_1280.12555.txt/mlst.tsv:Saureus_1280.12555	saureus	8	CC8	3	3	1	1	4	4	3	2011_2015	2014	USA	North America	Human_blood	Homo sapiens	Human	0	0	1	0	0	1	0	0	1	1	1	0	0	0	0	0	0	0	0	0	0	0	0	0	0	0	0	0	0	0	0	0
staramr/Saureus_1280.12556.txt/mlst.tsv:Saureus_1280.12556	saureus	8	CC8	3	3	1	1	4	4	3	2011_2015	2014	USA	North America	Human_blood	Homo sapiens	Human	0	0	1	0	0	1	0	0	0	0	0	0	0	0	0	0	0	0	0	0	0	0	0	0	0	0	0	0	0	0	0	0
staramr/Saureus_1280.12557.txt/mlst.tsv:Saureus_1280.12557	saureus	8	CC8	3	3	1	1	4	4	3	2011_2015	2014	USA	North America	Human_blood	Homo sapiens	Human	0	0	1	0	0	1	0	1	1	1	1	0	0	0	0	0	0	0	0	0	0	0	0	0	0	0	0	0	0	0	0	0
staramr/Saureus_1280.12558.txt/mlst.tsv:Saureus_1280.12558	saureus	5	CC5	1	4	1	4	12	1	10	2011_2015	2014	USA	North America	Human_blood	Homo sapiens	Human	0	0	0	0	0	1	0	0	0	0	0	0	0	0	0	0	0	0	0	0	0	0	0	0	0	0	0	0	0	0	0	0
staramr/Saureus_1280.12559.txt/mlst.tsv:Saureus_1280.12559	saureus	8	CC8	3	3	1	1	4	4	3	2011_2015	2014	USA	North America	Human_blood	Homo sapiens	Human	0	0	1	0	0	1	0	1	1	1	1	0	0	0	0	0	0	0	0	0	0	0	0	0	0	0	0	0	0	0	0	0
staramr/Saureus_1280.12561.txt/mlst.tsv:Saureus_1280.12561	saureus	8	CC8	3	3	1	1	4	4	3	2011_2015	2014	USA	North America	Human_blood	Homo sapiens	Human	0	0	1	0	0	1	0	1	1	1	1	0	0	0	0	0	0	0	0	0	0	0	0	0	0	0	0	0	0	0	0	0
staramr/Saureus_1280.12563.txt/mlst.tsv:Saureus_1280.12563	saureus	30	CC30	2	2	2	2	6	3	2	2011_2015	2014	USA	North America	Human_blood	Homo sapiens	Human	0	0	0	0	0	1	0	0	0	0	0	0	0	0	0	0	0	0	0	0	0	0	0	0	0	0	0	0	0	0	0	0
staramr/Saureus_1280.12564.txt/mlst.tsv:Saureus_1280.12564	saureus	8	CC8	3	3	1	1	4	4	3	2011_2015	2014	USA	North America	Human_blood	Homo sapiens	Human	0	0	1	0	0	1	0	1	1	1	1	0	0	0	0	0	0	0	0	0	0	0	0	0	0	0	0	0	0	0	0	0
staramr/Saureus_1280.12565.txt/mlst.tsv:Saureus_1280.12565	saureus	97	CC97	3	1	1	1	1	5	3	2011_2015	2014	USA	North America	Human_blood	Homo sapiens	Human	0	0	0	0	0	1	0	0	0	0	0	0	0	0	0	0	0	0	0	0	0	0	0	0	0	0	0	0	0	0	0	0
staramr/Saureus_1280.12566.txt/mlst.tsv:Saureus_1280.12566	saureus	30	CC30	2	2	2	2	6	3	2	2011_2015	2014	USA	North America	Human_blood	Homo sapiens	Human	0	1	0	1	0	1	0	0	0	0	0	0	0	0	0	0	0	0	0	0	0	0	0	0	0	0	0	0	0	0	0	0
staramr/Saureus_1280.12567.txt/mlst.tsv:Saureus_1280.12567	saureus	30	CC30	2	2	2	2	6	3	2	2011_2015	2014	USA	North America	Human_clinical	Homo sapiens	Human	0	0	0	0	0	1	0	0	0	0	0	0	0	0	0	0	0	0	0	0	0	0	0	0	0	0	0	0	0	0	0	0
staramr/Saureus_1280.12568.txt/mlst.tsv:Saureus_1280.12568	saureus	8	CC8	3	3	1	1	4	4	3	2011_2015	2014	USA	North America	Human_clinical	Homo sapiens	Human	0	0	1	0	0	1	0	1	1	1	1	0	0	0	0	0	0	0	0	0	0	0	0	0	0	0	0	0	0	0	0	0
staramr/Saureus_1280.12569.txt/mlst.tsv:Saureus_1280.12569	saureus	8	CC8	3	3	1	1	4	4	3	2011_2015	2014	USA	North America	Human_clinical	Homo sapiens	Human	0	0	0	0	0	1	0	1	1	1	1	0	0	0	0	0	0	0	0	0	0	0	0	0	0	0	0	0	0	0	0	0
staramr/Saureus_1280.12571.txt/mlst.tsv:Saureus_1280.12571	saureus	8	CC8	3	3	1	1	4	4	3	2011_2015	2014	USA	North America	Human_clinical	Homo sapiens	Human	0	0	1	0	0	1	0	0	0	0	0	0	0	0	0	0	0	0	0	0	0	0	0	0	0	0	0	0	0	0	0	0
staramr/Saureus_1280.12572.txt/mlst.tsv:Saureus_1280.12572	saureus	5	CC5	1	4	1	4	12	1	10	2011_2015	2014	USA	North America	Human_clinical	Homo sapiens	Human	0	1	1	1	0	0	0	0	0	0	0	0	0	0	0	0	0	0	0	0	0	0	0	0	0	0	0	0	0	0	0	0
staramr/Saureus_1280.12573.txt/mlst.tsv:Saureus_1280.12573	saureus	-		1	4	112	4	12	1	10	2011_2015	2014	USA	North America	Human_clinical	Homo sapiens	Human	1	1	1	1	0	0	0	0	0	0	0	0	0	0	0	0	0	0	0	0	0	0	0	0	0	0	0	0	0	0	0	0
staramr/Saureus_1280.12574.txt/mlst.tsv:Saureus_1280.12574	saureus	5	CC5	1	4	1	4	12	1	10	2011_2015	2014	USA	North America	Human_clinical	Homo sapiens	Human	1	1	1	1	0	0	0	0	0	0	0	0	0	0	0	0	0	0	0	0	0	0	0	0	0	0	0	0	0	0	0	0
staramr/Saureus_1280.12575.txt/mlst.tsv:Saureus_1280.12575	saureus	105	CC5	1	4	1	4	12	1	28	2011_2015	2014	USA	North America	Human_clinical	Homo sapiens	Human	1	1	1	1	0	1	0	1	1	1	1	0	0	0	0	0	0	0	0	0	0	0	0	0	0	0	0	0	0	0	0	0
staramr/Saureus_1280.12576.txt/mlst.tsv:Saureus_1280.12576	saureus	105	CC5	1	4	1	4	12	1	28	2011_2015	2014	USA	North America	Human_clinical	Homo sapiens	Human	1	1	1	1	0	0	0	0	0	0	0	0	0	0	0	0	0	0	0	0	0	0	0	0	0	0	0	0	0	0	0	0
staramr/Saureus_1280.12578.txt/mlst.tsv:Saureus_1280.12578	saureus	8	CC8	3	3	1	1	4	4	3	2011_2015	2014	USA	North America	Human_clinical	Homo sapiens	Human	0	0	1	0	0	1	0	1	1	1	1	0	0	0	0	0	0	0	0	0	0	0	0	0	0	0	0	0	0	0	0	0
staramr/Saureus_1280.12579.txt/mlst.tsv:Saureus_1280.12579	saureus	8	CC8	3	3	1	1	4	4	3	2011_2015	2014	USA	North America	Human_clinical	Homo sapiens	Human	0	0	1	0	0	0	0	0	0	0	0	0	0	0	0	0	0	0	0	0	0	0	0	0	0	0	0	0	0	0	0	0
staramr/Saureus_1280.12581.txt/mlst.tsv:Saureus_1280.12581	saureus	5	CC5	1	4	1	4	12	1	10	2011_2015	2014	USA	North America	Human_clinical	Homo sapiens	Human	1	1	1	1	0	0	0	0	0	0	0	0	0	0	0	0	0	0	0	0	0	0	0	0	0	0	0	0	0	0	0	0
staramr/Saureus_1280.12582.txt/mlst.tsv:Saureus_1280.12582	saureus	840	CC5	1	145	1	4	12	1	10	2011_2015	2014	USA	North America	Human_clinical	Homo sapiens	Human	0	0	1	0	0	1	0	1	1	1	1	0	0	0	0	0	0	0	0	0	0	0	0	0	0	0	0	0	0	0	0	0
staramr/Saureus_1280.12583.txt/mlst.tsv:Saureus_1280.12583	saureus	840	CC5	1	145	1	4	12	1	10	2011_2015	2014	USA	North America	Human_clinical	Homo sapiens	Human	0	0	1	0	0	1	0	1	1	1	1	0	0	0	0	0	0	0	0	0	0	0	0	0	0	0	0	0	0	0	0	0
staramr/Saureus_1280.12584.txt/mlst.tsv:Saureus_1280.12584	saureus	8	CC8	3	3	1	1	4	4	3	2011_2015	2014	USA	North America	Human_clinical	Homo sapiens	Human	0	0	1	0	0	1	0	1	1	1	1	0	0	0	0	0	0	0	0	0	0	0	0	0	0	0	0	0	0	0	0	0
staramr/Saureus_1280.12585.txt/mlst.tsv:Saureus_1280.12585	saureus	8	CC8	3	3	1	1	4	4	3	2011_2015	2014	USA	North America	Human_clinical	Homo sapiens	Human	0	0	1	0	0	1	0	1	1	1	1	0	0	0	0	0	0	0	0	0	0	0	0	0	0	0	0	0	0	0	0	0
staramr/Saureus_1280.12586.txt/mlst.tsv:Saureus_1280.12586	saureus	5	CC5	1	4	1	4	12	1	10	2011_2015	2014	USA	North America	Human_clinical	Homo sapiens	Human	1	1	1	1	0	1	0	0	0	0	0	0	0	0	0	0	0	0	0	0	0	0	0	0	0	0	0	0	0	0	0	0
staramr/Saureus_1280.12587.txt/mlst.tsv:Saureus_1280.12587	saureus	8	CC8	3	3	1	1	4	4	3	2011_2015	2014	USA	North America	Human_clinical	Homo sapiens	Human	0	0	1	0	0	1	0	1	1	1	1	0	0	0	0	0	0	0	0	0	0	0	0	0	0	0	0	0	0	0	0	0
staramr/Saureus_1280.12588.txt/mlst.tsv:Saureus_1280.12588	saureus	5	CC5	1	4	1	4	12	1	10	2011_2015	2014	USA	North America	Human_clinical	Homo sapiens	Human	1	1	1	1	0	0	0	0	0	0	0	0	0	0	0	0	0	0	0	0	0	0	0	0	0	0	0	0	0	0	0	0
staramr/Saureus_1280.12589.txt/mlst.tsv:Saureus_1280.12589	saureus	8	CC8	3	3	1	1	4	4	3	2011_2015	2014	USA	North America	Human_clinical	Homo sapiens	Human	0	0	1	0	0	1	0	1	1	1	1	0	0	0	0	0	0	0	0	0	0	0	0	0	0	0	0	0	0	0	0	0
staramr/Saureus_1280.12591.txt/mlst.tsv:Saureus_1280.12591	saureus	105	CC5	1	4	1	4	12	1	28	2011_2015	2014	USA	North America	Human_clinical	Homo sapiens	Human	1	1	1	1	0	1	0	1	1	1	1	0	0	0	0	0	0	0	0	0	0	0	0	0	0	0	0	0	0	0	0	0
staramr/Saureus_1280.12592.txt/mlst.tsv:Saureus_1280.12592	saureus	5	CC5	1	4	1	4	12	1	10	2011_2015	2014	USA	North America	Human_clinical	Homo sapiens	Human	1	1	1	1	1	0	0	0	0	0	0	0	0	0	0	0	0	0	0	0	0	0	0	0	0	0	0	0	0	0	0	0
staramr/Saureus_1280.12593.txt/mlst.tsv:Saureus_1280.12593	saureus	5	CC5	1	4	1	4	12	1	10	2011_2015	2014	USA	North America	Human_clinical	Homo sapiens	Human	1	1	1	1	0	0	0	0	0	0	0	0	0	0	0	0	0	0	0	0	0	0	0	0	0	0	0	0	0	0	0	0
staramr/Saureus_1280.12594.txt/mlst.tsv:Saureus_1280.12594	saureus	8	CC8	3	3	1	1	4	4	3	2011_2015	2014	USA	North America	Human_clinical	Homo sapiens	Human	0	0	1	0	0	1	0	1	1	1	1	0	0	0	0	0	0	0	0	0	0	0	0	0	0	0	0	0	0	0	0	0
staramr/Saureus_1280.12595.txt/mlst.tsv:Saureus_1280.12595	saureus	5	CC5	1	4	1	4	12	1	10	2011_2015	2014	USA	North America	Human_clinical	Homo sapiens	Human	1	1	1	1	0	0	0	0	0	0	0	0	0	0	0	0	0	0	0	0	0	0	0	0	0	0	0	0	0	0	0	0
staramr/Saureus_1280.12596.txt/mlst.tsv:Saureus_1280.12596	saureus	-		3	3	1	1	4	4	538?	2011_2015	2014	USA	North America	Human_clinical	Homo sapiens	Human	1	0	1	1	0	1	0	1	1	1	1	0	0	0	0	0	0	0	0	0	0	0	0	0	0	0	0	0	0	0	0	0
staramr/Saureus_1280.12597.txt/mlst.tsv:Saureus_1280.12597	saureus	6	CC5	12	4	1	4	12	1	3	2011_2015	2014	USA	North America	Human_clinical	Homo sapiens	Human	0	0	1	0	0	1	1	0	0	0	0	0	0	0	0	0	0	0	0	0	0	0	0	0	0	0	0	0	0	0	0	0
staramr/Saureus_1280.12598.txt/mlst.tsv:Saureus_1280.12598	saureus	8	CC8	3	3	1	1	4	4	3	2011_2015	2014	USA	North America	Human_clinical	Homo sapiens	Human	0	0	1	0	0	1	0	1	1	1	1	0	0	0	0	0	0	0	0	0	0	0	0	0	0	0	0	0	0	0	0	0
staramr/Saureus_1280.12599.txt/mlst.tsv:Saureus_1280.12599	saureus	8	CC8	3	3	1	1	4	4	3	2011_2015	2014	USA	North America	Human_blood	Homo sapiens	Human	0	0	0	0	0	1	0	1	1	1	1	0	0	0	0	0	0	0	0	0	0	0	0	0	0	0	0	0	0	0	0	0
staramr/Saureus_1280.12602.txt/mlst.tsv:Saureus_1280.12602	saureus	6	CC5	12	4	1	4	12	1	3	2011_2015	2014	USA	North America	Human_blood	Homo sapiens	Human	0	0	0	0	0	1	0	0	0	0	0	0	0	0	0	0	0	0	0	0	0	0	0	0	0	0	0	0	0	0	0	0
staramr/Saureus_1280.12603.txt/mlst.tsv:Saureus_1280.12603	saureus	-		1	4	1	8	~335	4	3	2011_2015	2014	USA	North America	Human_blood	Homo sapiens	Human	0	0	0	0	0	0	1	0	0	0	0	0	0	0	0	0	0	0	0	0	0	0	0	0	0	0	0	0	0	0	0	0
staramr/Saureus_1280.12605.txt/mlst.tsv:Saureus_1280.12605	saureus	544		1	4	1	8	4	4	76	2011_2015	2014	USA	North America	Human_blood	Homo sapiens	Human	0	0	0	0	0	0	1	1	1	0	0	0	1	0	0	0	0	0	0	0	0	0	0	0	0	0	0	0	0	0	0	0
staramr/Saureus_1280.12606.txt/mlst.tsv:Saureus_1280.12606	saureus	8	CC8	3	3	1	1	4	4	3	2011_2015	2014	USA	North America	Human_clinical	Homo sapiens	Human	0	0	1	0	0	1	0	0	0	1	1	0	0	0	0	0	0	0	0	0	0	0	0	0	0	0	0	0	0	0	0	0
staramr/Saureus_1280.12607.txt/mlst.tsv:Saureus_1280.12607	saureus	8	CC8	3	3	1	1	4	4	3	2011_2015	2014	USA	North America	Human_clinical	Homo sapiens	Human	0	0	1	0	0	1	0	1	1	1	1	0	0	0	0	0	0	0	0	0	0	0	0	0	0	0	0	0	0	0	0	0
staramr/Saureus_1280.12608.txt/mlst.tsv:Saureus_1280.12608	saureus	8	CC8	3	3	1	1	4	4	3	2011_2015	2014	USA	North America	Human_clinical	Homo sapiens	Human	0	0	1	0	0	1	0	1	1	1	1	0	0	0	0	0	0	0	0	0	0	0	0	0	0	0	0	0	0	0	0	0
staramr/Saureus_1280.12609.txt/mlst.tsv:Saureus_1280.12609	saureus	8	CC8	3	3	1	1	4	4	3	2011_2015	2015	USA	North America	Human_clinical	Homo sapiens	Human	0	0	1	0	0	1	0	0	0	1	0	0	0	0	0	0	0	0	0	0	0	0	0	0	0	0	0	0	0	0	0	0
staramr/Saureus_1280.12611.txt/mlst.tsv:Saureus_1280.12611	saureus	8	CC8	3	3	1	1	4	4	3	2011_2015	2015	USA	North America	Human_clinical	Homo sapiens	Human	0	0	1	0	0	1	0	1	1	1	1	0	0	1	0	0	0	0	0	0	0	0	0	0	0	0	0	0	0	0	0	0
staramr/Saureus_1280.12612.txt/mlst.tsv:Saureus_1280.12612	saureus	5	CC5	1	4	1	4	12	1	10	2001_2005	2003	Japan	Asia	Human_clinical	Homo sapiens	Human	1	1	1	1	1	1	0	0	0	0	0	0	0	0	0	0	0	0	0	0	0	0	0	0	0	0	0	0	0	0	0	0
staramr/Saureus_1280.12613.txt/mlst.tsv:Saureus_1280.12613	saureus	764	CC5	1	136	1	4	12	1	10	2006_2010	2009	Japan	Asia	Unknown_human	Homo sapiens	Human	1	1	1	1	1	0	0	0	0	0	0	0	0	0	0	1	0	0	0	0	0	0	0	0	1	0	0	0	0	0	0	0
staramr/Saureus_1280.12614.txt/mlst.tsv:Saureus_1280.12614	saureus	188	CC1	3	1	1	8	1	1	1			South Korea	Asia	Pork	Unknown	Food	0	0	1	0	0	1	0	0	0	0	0	0	0	0	0	0	0	1	0	0	0	0	0	0	0	0	0	0	0	0	0	0
staramr/Saureus_1280.12615.txt/mlst.tsv:Saureus_1280.12615	saureus	5	CC5	1	4	1	4	12	1	10	2016_2020	2016	USA	North America	Unknown_human	Homo sapiens	Human	0	2	1	2	0	2	0	0	0	0	0	0	0	0	0	0	0	0	0	0	0	0	0	0	0	0	0	0	0	0	0	0
staramr/Saureus_1280.12617.txt/mlst.tsv:Saureus_1280.12617	saureus	239	CC8	2	3	1	1	4	4	3			Unknown	Unknown	Unknown	Unknown	Unknown	0	1	1	1	1	1	0	1	1	0	0	0	1	1	0	1	0	0	0	0	0	0	0	0	0	0	0	0	0	0	0	0
staramr/Saureus_1280.12898.txt/mlst.tsv:Saureus_1280.12898	saureus	30	CC30	2	2	2	2	6	3	2	2011_2015	2012	Denmark	Europe	Human_clinical	Homo sapiens	Human	0	0	0	0	0	1	0	0	0	0	0	0	0	0	0	0	0	0	0	0	0	0	0	0	0	0	0	0	0	0	0	0
staramr/Saureus_1280.12901.txt/mlst.tsv:Saureus_1280.12901	saureus	1	CC1	1	1	1	1	1	1	1	2011_2015	2015	Unknown	Unknown	Unknown	Unknown	Unknown	0	0	0	0	0	1	0	0	0	0	0	0	0	0	0	0	0	0	0	0	0	0	0	0	0	0	0	0	0	0	0	0
staramr/Saureus_1280.12902.txt/mlst.tsv:Saureus_1280.12902	saureus	1	CC1	1	1	1	1	1	1	1	2011_2015	2015	Unknown	Unknown	Unknown	Unknown	Unknown	0	0	0	0	0	1	0	0	0	0	0	0	0	0	0	0	0	0	0	0	0	0	0	0	0	0	0	0	0	0	0	0
staramr/Saureus_1280.12903.txt/mlst.tsv:Saureus_1280.12903	saureus	1	CC1	1	1	1	1	1	1	1	2011_2015	2015	Unknown	Unknown	Unknown	Unknown	Unknown	0	0	0	0	0	1	0	0	0	0	0	0	0	0	0	0	0	0	0	0	0	0	0	0	0	0	0	0	0	0	0	0
staramr/Saureus_1280.12907.txt/mlst.tsv:Saureus_1280.12907	saureus	5	CC5	1	4	1	4	12	1	10	2006_2010	2010	USA	North America	Animal_clinical	Sus scrofa	Animal	0	0	1	0	0	1	0	0	0	0	0	0	0	0	0	0	0	0	0	0	0	0	0	0	0	0	0	0	0	0	0	0
staramr/Saureus_1280.12908.txt/mlst.tsv:Saureus_1280.12908	saureus	398	CC398	3	35	19	2	20	26	39	2006_2010	2009	Switzerland	Europe	Animal_clinical	Unknown	Animal	0	1	1	1	1	1	0	0	0	0	0	0	1	1	0	0	0	0	0	0	0	0	0	0	0	0	0	0	0	1	0	0
staramr/Saureus_1280.12911.txt/mlst.tsv:Saureus_1280.12911	saureus	8	CC8	3	3	1	1	4	4	3	2016_2020	2016	Austria	Europe	Unknown_human	Homo sapiens	Human	0	0	1	0	0	1	0	0	0	1	1	0	0	0	0	0	0	0	0	0	0	0	0	0	0	0	0	0	0	0	0	0
staramr/Saureus_1280.12912.txt/mlst.tsv:Saureus_1280.12912	saureus	8	CC8	3	3	1	1	4	4	3	2016_2020	2016	Austria	Europe	Unknown_human	Homo sapiens	Human	0	0	1	0	0	1	0	1	1	1	1	0	0	0	0	0	0	0	0	0	0	0	0	0	0	0	0	0	0	0	0	0
staramr/Saureus_1280.12913.txt/mlst.tsv:Saureus_1280.12913	saureus	8	CC8	3	3	1	1	4	4	3	2016_2020	2016	Austria	Europe	Unknown_human	Homo sapiens	Human	0	0	1	0	0	0	0	0	0	0	0	0	0	0	0	0	0	0	0	0	0	0	0	0	0	0	0	0	0	0	0	0
staramr/Saureus_1280.12914.txt/mlst.tsv:Saureus_1280.12914	saureus	8	CC8	3	3	1	1	4	4	3	2016_2020	2016	Austria	Europe	Water	Unknown	Environment	0	0	1	0	0	1	0	0	0	1	1	0	0	0	0	0	0	0	0	0	0	0	0	0	0	0	0	0	0	0	0	0
staramr/Saureus_1280.12915.txt/mlst.tsv:Saureus_1280.12915	saureus	8	CC8	3	3	1	1	4	4	3	2016_2020	2016	Austria	Europe	Unknown_human	Homo sapiens	Human	0	0	1	0	0	1	0	1	1	1	1	0	0	0	0	0	0	0	0	0	0	0	0	0	0	0	0	0	0	0	0	0
staramr/Saureus_1280.12916.txt/mlst.tsv:Saureus_1280.12916	saureus	8	CC8	3	3	1	1	4	4	3	2016_2020	2017	Austria	Europe	Unknown_human	Homo sapiens	Human	0	0	1	0	0	1	0	1	1	1	1	0	0	0	0	0	0	0	0	0	0	0	0	0	0	0	0	0	0	0	0	0
staramr/Saureus_1280.12917.txt/mlst.tsv:Saureus_1280.12917	saureus	8	CC8	3	3	1	1	4	4	3	2016_2020	2016	Austria	Europe	Unknown_human	Homo sapiens	Human	0	0	1	0	0	1	0	0	0	1	1	0	0	0	0	0	0	0	0	0	0	0	0	0	0	0	0	0	0	0	0	0
staramr/Saureus_1280.12918.txt/mlst.tsv:Saureus_1280.12918	saureus	8	CC8	3	3	1	1	4	4	3	2016_2020	2016	Austria	Europe	Unknown_human	Homo sapiens	Human	0	0	1	0	0	1	0	1	1	1	1	0	0	0	0	0	0	0	0	0	0	0	0	0	0	0	0	0	0	0	0	0
staramr/Saureus_1280.12919.txt/mlst.tsv:Saureus_1280.12919	saureus	8	CC8	3	3	1	1	4	4	3	2016_2020	2016	Austria	Europe	Unknown_human	Homo sapiens	Human	1	1	1	1	0	1	0	0	0	0	0	0	0	0	0	1	0	0	0	0	0	0	0	0	0	0	0	0	0	0	0	0
staramr/Saureus_1280.13628.txt/mlst.tsv:Saureus_1280.13628	saureus	9	CC1	3	3	1	1	1	1	10	2001_2005	2002	Taiwan	Asia	Human_clinical	Homo sapiens	Human	1	0	1	0	0	1	0	1	0	0	0	0	1	1	0	1	0	0	0	0	0	0	0	1	0	0	0	0	0	0	0	0
staramr/Saureus_1280.13629.txt/mlst.tsv:Saureus_1280.13629	saureus	9	CC1	3	3	1	1	1	1	10	1884_2000	1998	Taiwan	Asia	Human_clinical	Homo sapiens	Human	0	0	1	0	0	0	1	0	0	0	0	0	0	0	0	0	0	0	0	0	0	0	0	0	0	0	0	0	0	0	0	0
staramr/Saureus_1280.13631.txt/mlst.tsv:Saureus_1280.13631	saureus	9	CC1	3	3	1	1	1	1	10	2011_2015	2012	Taiwan	Asia	Human_clinical	Homo sapiens	Human	1	0	1	0	0	0	0	1	0	0	0	0	0	1	0	1	0	0	0	0	0	0	0	1	0	0	0	0	1	0	0	0
staramr/Saureus_1280.13632.txt/mlst.tsv:Saureus_1280.13632	saureus	2343	CC1	3	333	1	1	1	1	10	2006_2010	2006	Taiwan	Asia	Human_blood	Homo sapiens	Human	1	0	1	0	0	1	0	1	0	0	0	0	1	1	0	1	0	0	0	0	0	0	0	1	0	0	0	0	1	0	0	0
staramr/Saureus_1280.13633.txt/mlst.tsv:Saureus_1280.13633	saureus	9	CC1	3	3	1	1	1	1	10	2006_2010	2010	Taiwan	Asia	Human_clinical	Homo sapiens	Human	1	0	1	0	0	1	0	1	0	0	0	0	0	1	0	1	0	0	0	0	0	0	0	1	0	0	0	0	0	1	0	0
staramr/Saureus_1280.13634.txt/mlst.tsv:Saureus_1280.13634	saureus	9	CC1	3	3	1	1	1	1	10	2006_2010	2006	Taiwan	Asia	Human_blood	Homo sapiens	Human	1	0	1	0	0	1	1	1	0	0	0	0	0	1	0	1	0	0	0	0	0	0	0	1	0	0	0	0	1	1	0	0
staramr/Saureus_1280.13635.txt/mlst.tsv:Saureus_1280.13635	saureus	9	CC1	3	3	1	1	1	1	10	2001_2005	2002	Taiwan	Asia	Human_clinical	Homo sapiens	Human	1	0	1	0	0	1	0	1	0	0	0	0	0	1	0	1	0	0	0	0	0	0	0	1	0	0	0	0	1	1	0	0
staramr/Saureus_1280.13636.txt/mlst.tsv:Saureus_1280.13636	saureus	9	CC1	3	3	1	1	1	1	10	2006_2010	2006	Taiwan	Asia	Urine	Homo sapiens	Human	0	0	1	0	0	0	1	0	0	0	0	0	0	0	0	0	0	0	0	0	0	0	0	0	0	0	0	0	0	0	0	0
staramr/Saureus_1280.13637.txt/mlst.tsv:Saureus_1280.13637	saureus	9	CC1	3	3	1	1	1	1	10	2011_2015	2014	Colombia	South America	Animal_clinical	Sus scrofa	Animal	0	0	0	0	0	1	0	0	0	0	0	0	1	0	0	0	0	0	0	0	0	0	0	0	0	0	0	0	0	0	0	0
staramr/Saureus_1280.13638.txt/mlst.tsv:Saureus_1280.13638	saureus	398	CC398	3	35	19	2	20	26	39	2011_2015	2014	USA	North America	Unknown_human	Homo sapiens	Human	0	0	0	0	0	0	0	0	0	0	0	0	0	0	0	0	0	0	0	0	0	0	1	0	0	0	0	0	0	0	0	0
staramr/Saureus_1280.13639.txt/mlst.tsv:Saureus_1280.13639	saureus	8	CC8	3	3	1	1	4	4	3	2011_2015	2014	USA	North America	Unknown_human	Homo sapiens	Human	0	0	1	0	0	1	0	1	1	1	1	0	0	0	0	0	0	0	0	0	0	0	0	0	0	0	0	0	0	0	0	0
staramr/Saureus_1280.13641.txt/mlst.tsv:Saureus_1280.13641	saureus	30	CC30	2	2	2	2	6	3	2	2011_2015	2015	USA	North America	Unknown_human	Homo sapiens	Human	0	1	0	1	0	1	0	0	0	0	0	0	0	0	0	0	0	0	0	0	0	0	0	0	0	0	0	0	0	0	0	0
staramr/Saureus_1280.13642.txt/mlst.tsv:Saureus_1280.13642	saureus	5	CC5	1	4	1	4	12	1	10	2011_2015	2013	Argentina	South America	Human_blood	Homo sapiens	Human	0	1	1	1	0	1	0	1	1	0	0	0	0	0	0	0	0	0	0	0	0	0	0	0	0	0	0	0	0	0	0	0
staramr/Saureus_1280.13643.txt/mlst.tsv:Saureus_1280.13643	saureus	5	CC5	1	4	1	4	12	1	10	2011_2015	2013	Argentina	South America	Human_blood	Homo sapiens	Human	0	0	1	0	0	1	0	1	1	0	0	0	0	0	0	1	0	0	0	0	0	0	0	0	0	0	0	0	0	0	0	0
staramr/Saureus_1280.13644.txt/mlst.tsv:Saureus_1280.13644	saureus	105	CC5	1	4	1	4	12	1	28	2011_2015	2012	Brazil	South America	Human_blood	Homo sapiens	Human	1	1	1	1	0	1	0	0	0	0	0	1	0	0	0	0	0	0	0	0	0	0	0	0	0	0	0	0	0	0	0	0
staramr/Saureus_1280.13645.txt/mlst.tsv:Saureus_1280.13645	saureus	5	CC5	1	4	1	4	12	1	10	2011_2015	2012	Brazil	South America	Human_blood	Homo sapiens	Human	0	1	1	1	0	0	0	1	1	0	0	0	0	0	0	1	0	0	0	0	0	0	0	0	0	0	0	0	0	0	0	0
staramr/Saureus_1280.13646.txt/mlst.tsv:Saureus_1280.13646	saureus	105	CC5	1	4	1	4	12	1	28	2011_2015	2012	Brazil	South America	Human_blood	Homo sapiens	Human	1	1	1	1	0	1	0	1	1	1	1	0	0	0	0	0	0	0	0	0	0	0	0	0	0	0	0	0	0	0	0	0
staramr/Saureus_1280.13647.txt/mlst.tsv:Saureus_1280.13647	saureus	8	CC8	3	3	1	1	4	4	3	2011_2015	2012	Colombia	South America	Human_blood	Homo sapiens	Human	0	0	1	0	0	1	0	0	0	0	0	0	0	0	0	0	0	0	0	0	0	0	0	0	0	0	0	0	0	0	0	0
staramr/Saureus_1280.13648.txt/mlst.tsv:Saureus_1280.13648	saureus	5	CC5	1	4	1	4	12	1	10	2011_2015	2012	Brazil	South America	Human_blood	Homo sapiens	Human	0	0	1	0	0	1	0	1	1	0	0	0	0	0	0	0	0	0	0	0	0	0	0	0	0	0	0	0	0	0	0	0
staramr/Saureus_1280.13649.txt/mlst.tsv:Saureus_1280.13649	saureus	8	CC8	3	3	1	1	4	4	3	2011_2015	2012	Colombia	South America	Human_blood	Homo sapiens	Human	0	0	1	0	0	1	0	0	0	0	0	0	0	0	0	0	0	0	0	0	0	0	0	0	0	0	0	0	0	0	0	0
staramr/Saureus_1280.13651.txt/mlst.tsv:Saureus_1280.13651	saureus	5	CC5	1	4	1	4	12	1	10	2011_2015	2012	Chile	South America	Human_blood	Homo sapiens	Human	0	1	1	1	0	1	1	0	0	0	0	0	0	0	0	1	0	0	0	0	0	0	0	0	0	0	0	0	0	0	0	0
staramr/Saureus_1280.13652.txt/mlst.tsv:Saureus_1280.13652	saureus	5	CC5	1	4	1	4	12	1	10	2011_2015	2014	Chile	South America	Human_blood	Homo sapiens	Human	0	1	1	1	0	1	0	1	1	0	0	0	0	0	0	1	0	0	0	0	0	0	0	0	0	0	0	0	0	0	0	0
staramr/Saureus_1280.13653.txt/mlst.tsv:Saureus_1280.13653	saureus	5	CC5	1	4	1	4	12	1	10	2011_2015	2013	Guatemala	North America	Human_blood	Homo sapiens	Human	1	0	1	0	0	1	1	1	1	1	1	0	0	0	0	0	0	0	0	0	0	0	0	0	0	0	0	0	0	0	0	0
staramr/Saureus_1280.13654.txt/mlst.tsv:Saureus_1280.13654	saureus	5	CC5	1	4	1	4	12	1	10	2011_2015	2012	Guatemala	North America	Human_blood	Homo sapiens	Human	0	0	1	0	0	1	1	0	0	0	0	0	0	0	0	0	0	0	0	0	0	0	0	0	0	0	0	0	0	0	0	0
staramr/Saureus_1280.13655.txt/mlst.tsv:Saureus_1280.13655	saureus	5	CC5	1	4	1	4	12	1	10	2011_2015	2013	Peru	South America	Human_blood	Homo sapiens	Human	0	1	1	1	0	1	0	1	1	0	0	0	0	0	0	1	0	0	0	0	0	0	0	0	0	0	0	0	0	0	0	0
staramr/Saureus_1280.13656.txt/mlst.tsv:Saureus_1280.13656	saureus	239	CC8	2	3	1	1	4	4	3	2011_2015	2013	Peru	South America	Human_blood	Homo sapiens	Human	0	1	1	1	1	1	1	0	0	0	0	0	0	0	0	1	0	0	0	0	0	0	0	0	0	0	0	0	0	0	0	0
staramr/Saureus_1280.13657.txt/mlst.tsv:Saureus_1280.13657	saureus	5	CC5	1	4	1	4	12	1	10	2011_2015	2011	Peru	South America	Human_blood	Homo sapiens	Human	1	1	1	1	0	1	0	0	0	0	0	0	0	0	0	0	0	0	0	0	0	0	0	0	0	0	0	0	0	0	0	0
staramr/Saureus_1280.13658.txt/mlst.tsv:Saureus_1280.13658	saureus	5	CC5	1	4	1	4	12	1	10	2011_2015	2013	Peru	South America	Human_blood	Homo sapiens	Human	0	1	1	1	0	1	0	0	0	0	0	0	0	0	0	1	0	0	0	0	0	0	0	0	0	0	0	0	0	0	0	0
staramr/Saureus_1280.13659.txt/mlst.tsv:Saureus_1280.13659	saureus	5	CC5	1	4	1	4	12	1	10	2011_2015	2012	Peru	South America	Human_blood	Homo sapiens	Human	0	1	1	1	0	0	0	1	1	0	0	0	0	0	0	1	0	0	0	0	0	0	0	0	0	0	0	0	0	0	0	0
staramr/Saureus_1280.13661.txt/mlst.tsv:Saureus_1280.13661	saureus	5	CC5	1	4	1	4	12	1	10	2011_2015	2013	Guatemala	North America	Human_blood	Homo sapiens	Human	1	1	1	1	0	1	1	1	1	1	1	0	0	0	0	1	0	0	0	0	0	0	0	0	0	0	0	0	0	0	0	0
staramr/Saureus_1280.13662.txt/mlst.tsv:Saureus_1280.13662	saureus	923	CC8	3	3	1	1	4	4	109	2011_2015	2013	Venezuela	South America	Human_blood	Homo sapiens	Human	0	0	1	0	0	1	0	0	0	1	1	0	1	0	0	0	0	0	0	0	0	0	0	0	0	0	0	0	0	0	0	0
staramr/Saureus_1280.13663.txt/mlst.tsv:Saureus_1280.13663	saureus	5	CC5	1	4	1	4	12	1	10	2011_2015	2012	Guatemala	North America	Human_blood	Homo sapiens	Human	1	1	1	1	0	1	0	1	1	1	1	0	0	0	0	0	0	0	0	0	0	0	0	0	0	0	0	0	0	0	0	0
staramr/Saureus_1280.13664.txt/mlst.tsv:Saureus_1280.13664	saureus	5	CC5	1	4	1	4	12	1	10	2011_2015	2013	Peru	South America	Human_blood	Homo sapiens	Human	0	1	1	1	0	1	0	1	1	0	0	0	0	0	0	1	0	0	0	0	0	0	0	0	0	0	0	0	0	0	0	0
staramr/Saureus_1280.13665.txt/mlst.tsv:Saureus_1280.13665	saureus	105	CC5	1	4	1	4	12	1	28	2011_2015	2013	Venezuela	South America	Human_blood	Homo sapiens	Human	1	1	1	1	0	1	0	1	1	1	1	0	0	0	0	0	0	0	0	0	0	0	0	0	0	0	0	0	0	0	0	0
staramr/Saureus_1280.13666.txt/mlst.tsv:Saureus_1280.13666	saureus	30	CC30	2	2	2	2	6	3	2	2011_2015	2013	Venezuela	South America	Human_blood	Homo sapiens	Human	0	1	1	1	1	1	0	1	1	0	0	0	0	0	0	0	0	0	0	0	0	0	0	0	0	0	0	0	0	0	0	0
staramr/Saureus_1280.13667.txt/mlst.tsv:Saureus_1280.13667	saureus	8	CC8	3	3	1	1	4	4	3	2011_2015	2012	Mexico	North America	Human_blood	Homo sapiens	Human	0	0	1	0	0	1	0	1	1	1	1	0	0	0	0	0	0	0	0	0	0	0	0	0	0	0	0	0	0	0	0	0
staramr/Saureus_1280.13668.txt/mlst.tsv:Saureus_1280.13668	saureus	8	CC8	3	3	1	1	4	4	3	2011_2015	2013	Venezuela	South America	Human_blood	Homo sapiens	Human	0	0	1	0	0	0	0	0	0	0	0	0	0	0	0	0	0	0	0	0	0	0	0	0	0	0	0	0	0	0	0	0
staramr/Saureus_1280.13669.txt/mlst.tsv:Saureus_1280.13669	saureus	8	CC8	3	3	1	1	4	4	3	2011_2015	2011	Colombia	South America	Human_blood	Homo sapiens	Human	0	0	1	0	0	0	0	0	0	0	0	0	0	0	0	0	0	0	0	0	0	0	0	0	0	0	0	0	0	0	0	0
staramr/Saureus_1280.13671.txt/mlst.tsv:Saureus_1280.13671	saureus	8	CC8	3	3	1	1	4	4	3	2011_2015	2012	Colombia	South America	Human_blood	Homo sapiens	Human	0	0	1	0	0	1	0	0	0	0	0	0	0	0	0	0	0	0	0	0	0	0	0	0	0	0	0	0	1	0	0	0
staramr/Saureus_1280.13672.txt/mlst.tsv:Saureus_1280.13672	saureus	239	CC8	2	3	1	1	4	4	3	2011_2015	2011	Peru	South America	Human_blood	Homo sapiens	Human	0	1	1	1	1	1	1	1	1	0	0	0	0	0	0	1	0	0	0	0	0	0	0	0	0	0	0	0	0	0	0	0
staramr/Saureus_1280.13673.txt/mlst.tsv:Saureus_1280.13673	saureus	88		22	1	14	23	12	4	31	2011_2015	2011	Colombia	South America	Human_blood	Homo sapiens	Human	0	0	1	0	0	1	0	0	0	0	0	0	0	0	0	0	0	0	0	0	0	0	0	0	0	0	0	0	0	0	0	0
staramr/Saureus_1280.13674.txt/mlst.tsv:Saureus_1280.13674	saureus	239	CC8	2	3	1	1	4	4	3	2011_2015	2011	Peru	South America	Human_blood	Homo sapiens	Human	0	1	1	1	1	1	1	1	1	0	0	0	0	0	0	1	0	0	0	0	0	0	0	0	0	0	0	0	0	0	0	0
staramr/Saureus_1280.13675.txt/mlst.tsv:Saureus_1280.13675	saureus	8	CC8	3	3	1	1	4	4	3	2011_2015	2012	Venezuela	South America	Human_blood	Homo sapiens	Human	0	0	1	0	0	1	0	0	0	0	0	0	0	0	0	0	0	0	0	0	0	0	0	0	0	0	0	0	0	0	0	0
staramr/Saureus_1280.13676.txt/mlst.tsv:Saureus_1280.13676	saureus	8	CC8	3	3	1	1	4	4	3	2011_2015	2012	Ecuador	South America	Human_blood	Homo sapiens	Human	0	0	1	0	0	1	0	0	0	0	0	0	0	0	0	0	0	0	0	0	0	0	0	0	0	0	0	0	0	0	0	0
staramr/Saureus_1280.13677.txt/mlst.tsv:Saureus_1280.13677	saureus	72	CC8	1	4	1	8	4	4	3	2011_2015	2012	Ecuador	South America	Human_blood	Homo sapiens	Human	1	0	1	0	0	0	0	0	0	0	0	0	0	0	0	0	0	0	0	0	0	0	0	0	0	0	0	0	0	0	0	0
staramr/Saureus_1280.13678.txt/mlst.tsv:Saureus_1280.13678	saureus	97	CC97	3	1	1	1	1	5	3	2011_2015	2012	Ecuador	South America	Human_blood	Homo sapiens	Human	0	0	1	0	0	1	0	0	0	0	0	0	0	0	0	0	0	0	0	0	0	0	0	0	0	0	0	0	0	0	0	0
staramr/Saureus_1280.13679.txt/mlst.tsv:Saureus_1280.13679	saureus	8	CC8	3	3	1	1	4	4	3	2011_2015	2012	Ecuador	South America	Human_blood	Homo sapiens	Human	0	0	1	0	0	1	0	0	0	0	0	0	0	0	0	0	0	0	0	0	0	0	0	0	0	0	0	0	0	0	0	0
staramr/Saureus_1280.13681.txt/mlst.tsv:Saureus_1280.13681	saureus	88		22	1	14	23	12	4	31	2011_2015	2012	Colombia	South America	Human_blood	Homo sapiens	Human	0	0	1	0	0	1	0	0	0	0	0	0	0	0	0	0	0	0	0	0	0	0	0	0	0	0	0	0	0	0	0	0
staramr/Saureus_1280.13682.txt/mlst.tsv:Saureus_1280.13682	saureus	239	CC8	2	3	1	1	4	4	3	2011_2015	2012	Chile	South America	Human_blood	Homo sapiens	Human	0	1	1	1	1	1	0	1	1	0	0	0	0	0	0	1	0	0	0	0	0	0	0	0	0	0	0	0	0	0	0	0
staramr/Saureus_1280.13683.txt/mlst.tsv:Saureus_1280.13683	saureus	8	CC8	3	3	1	1	4	4	3	2011_2015	2012	Ecuador	South America	Human_blood	Homo sapiens	Human	0	0	1	0	0	1	0	0	0	0	0	0	0	0	0	0	0	0	0	0	0	0	0	0	0	0	0	0	0	0	0	0
staramr/Saureus_1280.13684.txt/mlst.tsv:Saureus_1280.13684	saureus	8	CC8	3	3	1	1	4	4	3	2011_2015	2011	Colombia	South America	Human_blood	Homo sapiens	Human	0	0	1	0	0	1	0	0	0	0	0	0	0	0	0	0	0	0	0	0	0	0	0	0	0	0	0	0	0	0	0	0
staramr/Saureus_1280.13685.txt/mlst.tsv:Saureus_1280.13685	saureus	5	CC5	1	4	1	4	12	1	10	2011_2015	2012	Venezuela	South America	Human_blood	Homo sapiens	Human	0	0	1	0	0	1	0	1	1	1	1	0	1	0	0	0	0	0	0	0	0	0	0	0	0	0	0	0	0	0	0	0
staramr/Saureus_1280.13686.txt/mlst.tsv:Saureus_1280.13686	saureus	5	CC5	1	4	1	4	12	1	10	2011_2015	2012	Chile	South America	Human_blood	Homo sapiens	Human	0	1	1	1	0	1	0	1	1	0	0	0	0	0	0	0	0	0	0	0	0	0	0	0	0	0	0	0	0	0	0	0
staramr/Saureus_1280.13687.txt/mlst.tsv:Saureus_1280.13687	saureus	105	CC5	1	4	1	4	12	1	28	2011_2015	2012	Chile	South America	Human_blood	Homo sapiens	Human	1	1	1	1	0	1	0	0	0	0	0	0	0	0	0	0	0	0	0	0	0	0	0	0	0	0	0	0	0	0	0	0
staramr/Saureus_1280.13688.txt/mlst.tsv:Saureus_1280.13688	saureus	8	CC8	3	3	1	1	4	4	3	2011_2015	2012	Venezuela	South America	Human_blood	Homo sapiens	Human	0	0	1	0	1	1	0	0	0	0	0	0	0	0	0	1	0	0	0	0	0	0	0	0	0	0	0	0	0	0	0	0
staramr/Saureus_1280.13689.txt/mlst.tsv:Saureus_1280.13689	saureus	8	CC8	3	3	1	1	4	4	3	2011_2015	2012	Ecuador	South America	Human_blood	Homo sapiens	Human	0	0	1	0	0	1	0	0	0	0	0	0	0	1	0	0	0	0	0	0	0	0	0	0	0	0	0	0	0	0	0	0
staramr/Saureus_1280.13691.txt/mlst.tsv:Saureus_1280.13691	saureus	5	CC5	1	4	1	4	12	1	10	2011_2015	2012	Guatemala	North America	Human_blood	Homo sapiens	Human	0	0	1	0	0	1	0	0	0	0	0	0	0	0	0	0	0	0	0	0	0	0	0	0	0	0	0	0	0	0	0	0
staramr/Saureus_1280.13692.txt/mlst.tsv:Saureus_1280.13692	saureus	8	CC8	3	3	1	1	4	4	3	2011_2015	2012	Colombia	South America	Human_blood	Homo sapiens	Human	0	0	1	0	0	0	0	0	0	0	0	0	0	0	0	0	0	0	0	0	0	0	0	0	0	0	0	0	0	0	0	0
staramr/Saureus_1280.13693.txt/mlst.tsv:Saureus_1280.13693	saureus	105	CC5	1	4	1	4	12	1	28	2011_2015	2012	Colombia	South America	Human_blood	Homo sapiens	Human	1	1	1	1	0	1	0	0	0	0	0	0	0	0	0	0	0	0	0	0	0	0	0	0	0	0	0	0	0	0	0	0
staramr/Saureus_1280.13694.txt/mlst.tsv:Saureus_1280.13694	saureus	8	CC8	3	3	1	1	4	4	3	2011_2015	2012	Colombia	South America	Human_blood	Homo sapiens	Human	0	0	1	0	0	1	0	0	0	0	0	0	0	0	0	0	0	0	0	0	0	0	0	0	0	0	0	0	0	0	0	0
staramr/Saureus_1280.13695.txt/mlst.tsv:Saureus_1280.13695	saureus	8	CC8	3	3	1	1	4	4	3	2011_2015	2012	Colombia	South America	Human_blood	Homo sapiens	Human	0	0	1	0	0	1	0	0	0	0	0	0	0	0	0	0	0	0	0	0	0	0	0	0	0	0	0	0	0	0	0	0
staramr/Saureus_1280.13696.txt/mlst.tsv:Saureus_1280.13696	saureus	5	CC5	1	4	1	4	12	1	10	2011_2015	2012	Chile	South America	Human_blood	Homo sapiens	Human	0	1	1	1	0	1	0	1	1	0	0	0	0	0	0	1	0	0	0	0	0	0	0	0	0	0	0	0	0	0	0	0
staramr/Saureus_1280.13697.txt/mlst.tsv:Saureus_1280.13697	saureus	-		2	3	1	1	4	4	76	2011_2015	2012	Brazil	South America	Human_blood	Homo sapiens	Human	0	1	1	1	1	1	0	1	1	0	0	0	0	0	0	1	0	0	0	0	0	0	0	0	0	0	0	0	0	0	0	0
staramr/Saureus_1280.13698.txt/mlst.tsv:Saureus_1280.13698	saureus	5	CC5	1	4	1	4	12	1	10	2011_2015	2012	Brazil	South America	Human_blood	Homo sapiens	Human	0	1	1	1	0	0	0	1	1	0	0	0	0	0	0	1	0	0	0	0	0	0	0	0	0	0	0	0	0	0	0	0
staramr/Saureus_1280.13699.txt/mlst.tsv:Saureus_1280.13699	saureus	105	CC5	1	4	1	4	12	1	28	2011_2015	2012	Brazil	South America	Human_blood	Homo sapiens	Human	1	1	1	1	0	1	0	0	0	0	0	0	0	0	0	0	0	0	0	0	0	0	0	0	0	0	0	0	0	0	0	0
staramr/Saureus_1280.13701.txt/mlst.tsv:Saureus_1280.13701	saureus	105	CC5	1	4	1	4	12	1	28	2011_2015	2012	Brazil	South America	Human_blood	Homo sapiens	Human	1	1	1	1	0	1	1	0	0	0	0	0	0	0	0	0	0	0	0	0	0	0	0	0	0	0	0	0	1	0	0	0
staramr/Saureus_1280.13702.txt/mlst.tsv:Saureus_1280.13702	saureus	5	CC5	1	4	1	4	12	1	10	2011_2015	2012	Brazil	South America	Human_blood	Homo sapiens	Human	0	0	1	0	0	1	0	1	1	0	0	0	0	1	0	0	0	0	0	0	0	0	0	0	0	0	0	0	1	0	0	0
staramr/Saureus_1280.13703.txt/mlst.tsv:Saureus_1280.13703	saureus	8	CC8	3	3	1	1	4	4	3	2011_2015	2012	Colombia	South America	Human_blood	Homo sapiens	Human	0	0	1	0	0	1	0	0	0	0	0	0	0	0	0	0	0	0	0	0	0	0	0	0	0	0	0	0	0	0	0	0
staramr/Saureus_1280.13704.txt/mlst.tsv:Saureus_1280.13704	saureus	5	CC5	1	4	1	4	12	1	10	2011_2015	2012	Mexico	North America	Human_blood	Homo sapiens	Human	1	1	1	1	0	1	0	0	0	0	0	0	0	0	0	0	0	0	0	0	0	0	0	0	0	0	0	0	0	0	0	0
staramr/Saureus_1280.13705.txt/mlst.tsv:Saureus_1280.13705	saureus	72	CC8	1	4	1	8	4	4	3	2011_2015	2013	Argentina	South America	Human_blood	Homo sapiens	Human	0	0	1	0	0	0	1	0	0	0	0	0	0	0	0	0	0	0	0	0	0	0	0	0	0	0	0	0	0	0	0	0
staramr/Saureus_1280.13706.txt/mlst.tsv:Saureus_1280.13706	saureus	8	CC8	3	3	1	1	4	4	3	2011_2015	2012	Mexico	North America	Human_blood	Homo sapiens	Human	0	0	1	0	0	0	1	0	0	0	0	0	0	0	0	0	0	0	0	0	0	0	0	0	0	0	0	0	0	0	0	0
staramr/Saureus_1280.13707.txt/mlst.tsv:Saureus_1280.13707	saureus	8	CC8	3	3	1	1	4	4	3	2011_2015	2013	Colombia	South America	Human_blood	Homo sapiens	Human	0	0	1	0	0	0	0	0	0	0	0	0	0	0	0	0	0	0	0	0	0	0	0	0	0	0	0	0	0	0	0	0
staramr/Saureus_1280.13708.txt/mlst.tsv:Saureus_1280.13708	saureus	30	CC30	2	2	2	2	6	3	2	2011_2015	2013	Argentina	South America	Human_blood	Homo sapiens	Human	0	0	1	0	0	1	0	0	0	0	0	0	0	0	0	0	0	0	0	0	0	0	0	0	0	0	0	0	0	0	0	0
staramr/Saureus_1280.13709.txt/mlst.tsv:Saureus_1280.13709	saureus	5	CC5	1	4	1	4	12	1	10	2011_2015	2012	Guatemala	North America	Human_blood	Homo sapiens	Human	0	0	1	0	0	1	1	0	0	0	0	0	0	0	0	0	0	0	0	0	0	0	0	0	0	0	0	0	0	0	0	0
staramr/Saureus_1280.13711.txt/mlst.tsv:Saureus_1280.13711	saureus	8	CC8	3	3	1	1	4	4	3	2011_2015	2013	Colombia	South America	Human_blood	Homo sapiens	Human	0	0	1	0	0	1	0	0	0	0	0	0	0	0	0	0	0	0	0	0	0	0	0	0	0	0	0	0	0	0	0	0
staramr/Saureus_1280.13712.txt/mlst.tsv:Saureus_1280.13712	saureus	8	CC8	3	3	1	1	4	4	3	2011_2015	2013	Venezuela	South America	Human_blood	Homo sapiens	Human	0	0	1	0	0	1	0	0	0	0	0	0	0	0	0	0	0	0	0	0	0	0	0	0	0	0	0	0	0	0	0	0
staramr/Saureus_1280.13713.txt/mlst.tsv:Saureus_1280.13713	saureus	5	CC5	1	4	1	4	12	1	10	2011_2015	2013	Venezuela	South America	Human_blood	Homo sapiens	Human	0	1	1	1	0	1	0	1	1	0	0	0	0	0	0	1	0	0	0	0	0	0	0	0	0	0	0	0	0	0	0	0
staramr/Saureus_1280.13714.txt/mlst.tsv:Saureus_1280.13714	saureus	5	CC5	1	4	1	4	12	1	10	2011_2015	2012	Brazil	South America	Human_blood	Homo sapiens	Human	0	0	1	0	0	1	0	1	1	0	0	0	0	0	0	0	0	0	0	0	0	0	0	0	0	0	0	0	0	0	0	0
staramr/Saureus_1280.13715.txt/mlst.tsv:Saureus_1280.13715	saureus	8	CC8	3	3	1	1	4	4	3	2011_2015	2012	Mexico	North America	Human_blood	Homo sapiens	Human	0	0	1	0	0	1	0	1	1	1	1	0	0	0	0	0	0	0	0	0	0	0	0	0	0	0	0	0	0	0	0	0
staramr/Saureus_1280.13716.txt/mlst.tsv:Saureus_1280.13716	saureus	5	CC5	1	4	1	4	12	1	10	2011_2015	2012	Brazil	South America	Human_blood	Homo sapiens	Human	0	0	1	0	0	1	0	1	1	0	0	0	0	0	0	0	0	0	0	0	0	0	0	0	0	0	0	0	0	0	0	0
staramr/Saureus_1280.13717.txt/mlst.tsv:Saureus_1280.13717	saureus	1011	CC5	126	4	1	4	12	1	10	2011_2015	2012	Mexico	North America	Human_blood	Homo sapiens	Human	1	1	1	1	0	1	0	0	0	0	0	0	0	0	0	0	0	0	0	0	0	0	0	0	0	0	0	0	0	0	0	0
staramr/Saureus_1280.13718.txt/mlst.tsv:Saureus_1280.13718	saureus	5	CC5	1	4	1	4	12	1	10	2011_2015	2013	Peru	South America	Human_blood	Homo sapiens	Human	0	1	1	1	0	1	0	1	1	0	0	0	0	0	0	1	0	0	0	0	0	0	0	0	0	0	0	0	0	0	0	0
staramr/Saureus_1280.13719.txt/mlst.tsv:Saureus_1280.13719	saureus	5	CC5	1	4	1	4	12	1	10	2011_2015	2013	Guatemala	North America	Human_blood	Homo sapiens	Human	1	1	1	1	0	0	0	0	0	0	0	0	0	0	0	0	0	0	0	0	0	0	0	0	0	0	0	0	0	0	0	0
staramr/Saureus_1280.13721.txt/mlst.tsv:Saureus_1280.13721	saureus	30	CC30	2	2	2	2	6	3	2	2011_2015	2013	Argentina	South America	Human_blood	Homo sapiens	Human	0	0	1	0	0	1	0	0	0	0	0	0	0	0	0	0	0	0	0	0	0	0	0	0	0	0	0	0	0	0	0	0
staramr/Saureus_1280.13722.txt/mlst.tsv:Saureus_1280.13722	saureus	30	CC30	2	2	2	2	6	3	2	2011_2015	2013	Argentina	South America	Human_blood	Homo sapiens	Human	0	0	1	0	0	1	0	0	0	0	0	0	0	0	0	0	0	0	0	0	0	0	0	0	0	0	0	0	0	0	0	0
staramr/Saureus_1280.13723.txt/mlst.tsv:Saureus_1280.13723	saureus	5	CC5	1	4	1	4	12	1	10	2011_2015	2013	Argentina	South America	Human_blood	Homo sapiens	Human	0	0	1	0	0	1	0	0	0	0	0	0	0	0	0	0	0	0	0	0	0	0	0	0	0	0	0	0	0	0	0	0
staramr/Saureus_1280.13724.txt/mlst.tsv:Saureus_1280.13724	saureus	-		1	4	~1	4	12	1	10	2011_2015	2013	Argentina	South America	Human_blood	Homo sapiens	Human	0	0	1	0	0	1	0	0	0	0	0	0	0	0	0	0	0	0	0	0	0	0	0	0	0	0	0	0	0	0	0	0
staramr/Saureus_1280.13725.txt/mlst.tsv:Saureus_1280.13725	saureus	5	CC5	1	4	1	4	12	1	10	2011_2015	2013	Peru	South America	Human_blood	Homo sapiens	Human	0	1	1	1	0	0	0	1	1	0	0	0	0	0	0	1	0	0	0	0	0	0	0	0	0	0	0	0	0	0	0	0
staramr/Saureus_1280.13726.txt/mlst.tsv:Saureus_1280.13726	saureus	5	CC5	1	4	1	4	12	1	10	2011_2015	2012	Brazil	South America	Human_blood	Homo sapiens	Human	0	0	1	0	0	1	0	1	1	0	0	0	0	0	0	0	0	0	0	0	0	0	0	0	0	0	0	0	0	0	0	0
staramr/Saureus_1280.13727.txt/mlst.tsv:Saureus_1280.13727	saureus	5	CC5	1	4	1	4	12	1	10	2006_2010	2010	USA	North America	Human	Sus scrofa	Human	0	0	1	0	0	0	1	0	0	0	0	0	0	0	0	0	0	0	0	0	0	0	0	1	0	0	0	0	0	0	0	0
staramr/Saureus_1280.13728.txt/mlst.tsv:Saureus_1280.13728	saureus	5	CC5	1	4	1	4	12	1	10	2006_2010	2010	USA	North America	Human	Sus scrofa	Human	1	0	1	0	0	1	0	0	0	0	0	0	0	0	0	0	0	0	0	0	0	0	0	0	0	0	0	0	0	0	0	0
staramr/Saureus_1280.13729.txt/mlst.tsv:Saureus_1280.13729	saureus	-		448?	4	1	4	12	1	10	2006_2010	2010	USA	North America	Human	Homo sapiens	Human	0	0	1	0	0	0	0	0	0	0	0	0	0	0	0	0	0	0	0	0	0	0	0	0	0	0	0	0	0	0	0	0
staramr/Saureus_1280.13731.txt/mlst.tsv:Saureus_1280.13731	saureus	5	CC5	1	4	1	4	12	1	10	2006_2010	2010	USA	North America	Human	Sus scrofa	Human	1	0	1	0	0	0	0	0	0	0	0	0	0	0	0	0	0	0	0	0	0	0	0	1	0	0	0	0	0	0	0	0
staramr/Saureus_1280.13732.txt/mlst.tsv:Saureus_1280.13732	saureus	5	CC5	1	4	1	4	12	1	10	2006_2010	2010	USA	North America	Human	Sus scrofa	Human	1	0	1	0	0	1	2	0	0	0	0	0	0	0	0	0	0	0	0	0	0	0	0	1	0	0	0	0	0	0	0	0
staramr/Saureus_1280.13733.txt/mlst.tsv:Saureus_1280.13733	saureus	5	CC5	1	4	1	4	12	1	10	2006_2010	2010	USA	North America	Farm	Unknown	Environment	0	0	1	0	0	1	0	0	0	0	0	0	0	0	0	0	0	0	0	0	0	0	0	0	0	0	0	0	0	0	0	0
staramr/Saureus_1280.13734.txt/mlst.tsv:Saureus_1280.13734	saureus	5	CC5	1	4	1	4	12	1	10	2006_2010	2010	USA	North America	Farm	Unknown	Environment	0	0	1	0	0	1	0	0	0	0	0	0	0	0	0	0	0	0	0	0	0	0	0	0	0	0	0	0	0	0	0	0
staramr/Saureus_1280.13735.txt/mlst.tsv:Saureus_1280.13735	saureus	5	CC5	1	4	1	4	12	1	10	2006_2010	2010	USA	North America	Farm	Unknown	Environment	0	0	1	0	0	1	0	1	0	0	0	0	0	0	0	0	0	0	0	0	0	0	0	0	0	0	0	0	0	0	0	0
staramr/Saureus_1280.13736.txt/mlst.tsv:Saureus_1280.13736	saureus	-		410?	-	1	4	12	1	10	2006_2010	2010	USA	North America	Human	Sus scrofa	Human	0	0	1	0	0	0	1	0	0	0	0	0	0	0	0	0	0	0	0	0	0	0	0	0	0	0	0	0	0	0	0	0
staramr/Saureus_1280.13737.txt/mlst.tsv:Saureus_1280.13737	saureus	5	CC5	1	4	1	4	12	1	10	2006_2010	2010	USA	North America	Human	Homo sapiens	Human	0	0	1	0	0	1	1	0	0	0	0	0	0	0	0	0	0	0	0	0	0	0	0	0	0	0	0	0	0	0	0	0
staramr/Saureus_1280.13738.txt/mlst.tsv:Saureus_1280.13738	saureus	5	CC5	1	4	1	4	12	1	10	2006_2010	2010	USA	North America	Human	Sus scrofa	Human	1	0	1	0	0	1	1	0	0	0	0	0	0	0	0	1	0	0	0	0	0	0	0	0	0	0	0	0	0	0	0	0
staramr/Saureus_1280.13739.txt/mlst.tsv:Saureus_1280.13739	saureus	-		1	4	-	4	12	1	10	2006_2010	2010	USA	North America	Human	Sus scrofa	Human	1	0	1	0	0	1	0	0	0	0	0	0	0	0	0	1	0	0	0	0	0	0	0	0	0	0	0	0	0	0	0	0
staramr/Saureus_1280.13741.txt/mlst.tsv:Saureus_1280.13741	saureus	-		1	601?	1	4	12	1	10	2006_2010	2010	USA	North America	Human	Sus scrofa	Human	1	0	1	0	0	1	1	0	0	0	0	0	0	0	0	1	0	0	0	0	0	0	0	0	0	0	0	0	0	0	0	0
staramr/Saureus_1280.13742.txt/mlst.tsv:Saureus_1280.13742	saureus	5	CC5	1	4	1	4	12	1	10	2006_2010	2010	USA	North America	Human	Sus scrofa	Human	0	0	1	0	0	1	2	0	0	0	0	0	0	0	0	1	0	0	0	0	0	0	0	0	0	0	0	0	0	0	0	0
staramr/Saureus_1280.13743.txt/mlst.tsv:Saureus_1280.13743	saureus	5	CC5	1	4	1	4	12	1	10	2006_2010	2010	USA	North America	Human	Homo sapiens	Human	1	0	1	0	0	1	1	0	0	0	0	0	0	0	0	0	0	0	0	0	0	0	0	0	0	0	0	0	0	0	0	0
staramr/Saureus_1280.13744.txt/mlst.tsv:Saureus_1280.13744	saureus	5	CC5	1	4	1	4	12	1	10	2006_2010	2010	USA	North America	Human	Sus scrofa	Human	1	0	1	0	0	1	1	0	0	0	0	0	0	0	0	1	0	0	0	0	0	0	0	0	0	0	0	0	0	0	0	0
staramr/Saureus_1280.13745.txt/mlst.tsv:Saureus_1280.13745	saureus	5	CC5	1	4	1	4	12	1	10	2006_2010	2010	USA	North America	Farm	Unknown	Environment	1	0	1	0	0	1	2	0	0	0	0	0	0	0	0	1	0	0	0	0	0	0	0	1	0	0	0	0	0	1	0	0
staramr/Saureus_1280.13746.txt/mlst.tsv:Saureus_1280.13746	saureus	-		448?	4	1	4	12	1	10	2006_2010	2010	USA	North America	Human	Homo sapiens	Human	1	0	1	0	0	1	1	0	0	0	0	0	0	0	0	1	0	0	0	0	0	0	0	0	0	0	0	0	0	0	0	0
staramr/Saureus_1280.13747.txt/mlst.tsv:Saureus_1280.13747	saureus	-		3	591?	19	2	20	26	39	2006_2010	2010	USA	North America	Human	Sus scrofa	Human	0	1	0	1	1	1	0	0	0	0	0	0	0	0	0	0	0	0	0	0	0	0	0	0	0	0	0	0	0	0	0	0
staramr/Saureus_1280.13748.txt/mlst.tsv:Saureus_1280.13748	saureus	-		3	591?	19	2	20	26	39	2006_2010	2010	USA	North America	Farm	Unknown	Environment	0	1	1	1	1	1	0	0	0	0	0	0	1	0	0	0	0	0	0	0	0	0	0	0	0	0	0	0	0	0	0	0
staramr/Saureus_1280.13749.txt/mlst.tsv:Saureus_1280.13749	saureus	-		3	-	-	-	20	26	39	2006_2010	2010	USA	North America	Human	Sus scrofa	Human	1	1	0	1	1	1	0	0	0	0	0	0	1	0	0	0	0	0	0	0	0	0	0	0	0	0	0	0	0	0	0	0
staramr/Saureus_1280.13751.txt/mlst.tsv:Saureus_1280.13751	saureus	398	CC398	3	35	19	2	20	26	39	2006_2010	2010	USA	North America	Human	Sus scrofa	Human	0	1	1	1	1	1	0	0	0	0	0	0	1	0	0	0	0	0	0	0	0	0	0	0	0	0	0	0	0	0	0	0
staramr/Saureus_1280.13752.txt/mlst.tsv:Saureus_1280.13752	saureus	398	CC398	3	35	19	2	20	26	39	2006_2010	2010	USA	North America	Human	Sus scrofa	Human	0	1	1	1	1	1	0	0	0	0	0	0	1	0	0	0	0	0	0	0	0	0	0	0	0	0	0	0	0	0	0	0
staramr/Saureus_1280.13753.txt/mlst.tsv:Saureus_1280.13753	saureus	398	CC398	3	35	19	2	20	26	39	2006_2010	2010	USA	North America	Farm	Unknown	Environment	0	1	1	1	1	1	0	0	0	0	0	0	1	0	0	0	0	0	0	0	0	0	0	0	0	0	0	0	0	0	0	0
staramr/Saureus_1280.13754.txt/mlst.tsv:Saureus_1280.13754	saureus	398	CC398	3	35	19	2	20	26	39	2006_2010	2010	USA	North America	Farm	Unknown	Environment	1	1	1	1	1	0	0	0	0	0	0	0	1	0	0	0	0	0	0	0	0	0	0	0	0	0	0	0	0	0	0	0
staramr/Saureus_1280.13755.txt/mlst.tsv:Saureus_1280.13755	saureus	398	CC398	3	35	19	2	20	26	39	2006_2010	2010	USA	North America	Human	Sus scrofa	Human	0	1	1	1	1	1	0	0	0	0	0	0	1	0	0	0	0	0	0	0	0	0	0	0	0	0	0	0	0	0	0	0
staramr/Saureus_1280.13756.txt/mlst.tsv:Saureus_1280.13756	saureus	5	CC5	1	4	1	4	12	1	10	2006_2010	2010	USA	North America	Human	Sus scrofa	Human	1	0	1	0	0	1	0	0	0	0	0	0	0	0	0	0	0	0	0	0	0	0	0	1	0	0	0	0	0	0	0	0
staramr/Saureus_1280.13757.txt/mlst.tsv:Saureus_1280.13757	saureus	5	CC5	1	4	1	4	12	1	10	2006_2010	2010	USA	North America	Human	Homo sapiens	Human	0	0	1	0	0	1	0	0	0	0	0	0	0	0	0	0	0	0	0	0	0	0	0	1	0	0	0	0	0	0	0	0
staramr/Saureus_1280.13758.txt/mlst.tsv:Saureus_1280.13758	saureus	5	CC5	1	4	1	4	12	1	10	2006_2010	2010	USA	North America	Human	Sus scrofa	Human	1	0	1	0	0	0	0	0	0	0	0	0	0	0	0	0	0	0	0	0	0	0	0	0	0	0	0	0	0	0	0	0
staramr/Saureus_1280.13759.txt/mlst.tsv:Saureus_1280.13759	saureus	5	CC5	1	4	1	4	12	1	10	2006_2010	2010	USA	North America	Human	Homo sapiens	Human	0	0	1	0	0	1	0	0	0	0	0	0	0	0	0	0	0	0	0	0	0	0	0	0	0	0	0	0	0	0	0	0
staramr/Saureus_1280.13761.txt/mlst.tsv:Saureus_1280.13761	saureus	5	CC5	1	4	1	4	12	1	10	2006_2010	2010	USA	North America	Farm	Unknown	Environment	0	0	1	0	0	1	0	0	0	0	0	0	0	0	0	0	0	0	0	0	0	0	0	0	0	0	0	0	0	0	0	0
staramr/Saureus_1280.13762.txt/mlst.tsv:Saureus_1280.13762	saureus	5	CC5	1	4	1	4	12	1	10	2006_2010	2010	USA	North America	Farm	Unknown	Environment	0	0	1	0	0	1	0	0	0	0	0	0	0	0	0	0	0	0	0	0	0	0	0	0	0	0	0	0	0	0	0	0
staramr/Saureus_1280.13763.txt/mlst.tsv:Saureus_1280.13763	saureus	5	CC5	1	4	1	4	12	1	10	2006_2010	2010	USA	North America	Human	Sus scrofa	Human	1	0	1	0	0	1	0	0	0	0	0	0	0	0	0	0	0	0	0	0	0	0	0	1	0	0	0	0	0	0	0	0
staramr/Saureus_1280.13764.txt/mlst.tsv:Saureus_1280.13764	saureus	-		1	4	1	4	12	1	349?	2006_2010	2010	USA	North America	Farm	Unknown	Environment	1	0	1	0	0	1	0	0	0	0	0	0	0	0	0	0	0	0	0	0	0	0	0	1	0	0	0	0	0	0	0	0
staramr/Saureus_1280.13765.txt/mlst.tsv:Saureus_1280.13765	saureus	5	CC5	1	4	1	4	12	1	10	2006_2010	2010	USA	North America	Farm	Unknown	Environment	1	0	1	0	0	1	0	0	0	0	0	0	0	0	0	0	0	0	0	0	0	0	0	1	0	0	0	0	0	0	0	0
staramr/Saureus_1280.13766.txt/mlst.tsv:Saureus_1280.13766	saureus	5	CC5	1	4	1	4	12	1	10	2006_2010	2010	USA	North America	Human	Sus scrofa	Human	0	0	1	0	0	1	0	0	0	0	0	0	0	0	0	0	0	0	0	0	0	0	0	0	0	0	0	0	0	0	0	0
staramr/Saureus_1280.13767.txt/mlst.tsv:Saureus_1280.13767	saureus	5	CC5	1	4	1	4	12	1	10	2006_2010	2010	USA	North America	Farm	Unknown	Environment	0	0	1	0	0	1	0	0	0	0	0	0	0	0	0	0	0	0	0	0	0	0	0	0	0	0	0	0	0	0	0	0
staramr/Saureus_1280.13768.txt/mlst.tsv:Saureus_1280.13768	saureus	5	CC5	1	4	1	4	12	1	10	2006_2010	2010	USA	North America	Human	Sus scrofa	Human	0	0	1	0	0	1	0	0	0	0	0	0	0	0	0	0	0	0	0	0	0	0	0	1	0	0	0	0	0	0	0	0
staramr/Saureus_1280.13769.txt/mlst.tsv:Saureus_1280.13769	saureus	5	CC5	1	4	1	4	12	1	10	2006_2010	2010	USA	North America	Human	Sus scrofa	Human	1	0	1	0	0	1	0	0	0	0	0	0	0	0	0	0	0	0	0	0	0	0	0	0	0	0	0	0	0	0	0	0
staramr/Saureus_1280.13771.txt/mlst.tsv:Saureus_1280.13771	saureus	5	CC5	1	4	1	4	12	1	10	2006_2010	2010	USA	North America	Farm	Unknown	Environment	1	0	1	0	0	1	0	0	0	0	0	0	0	0	0	0	0	0	0	0	0	0	0	0	0	0	0	0	0	0	0	0
staramr/Saureus_1280.13772.txt/mlst.tsv:Saureus_1280.13772	saureus	5	CC5	1	4	1	4	12	1	10	2006_2010	2010	USA	North America	Farm	Unknown	Environment	0	0	1	0	0	1	0	0	0	0	0	0	0	0	0	0	0	0	0	0	0	0	0	0	0	0	0	0	0	0	0	0
staramr/Saureus_1280.13773.txt/mlst.tsv:Saureus_1280.13773	saureus	5	CC5	1	4	1	4	12	1	10	2006_2010	2010	USA	North America	Farm	Unknown	Environment	1	0	1	0	0	1	0	0	0	0	0	0	0	0	0	0	0	0	0	0	0	0	0	0	0	0	0	0	0	0	0	0
staramr/Saureus_1280.13774.txt/mlst.tsv:Saureus_1280.13774	saureus	5	CC5	1	4	1	4	12	1	10	2006_2010	2010	USA	North America	Human	Sus scrofa	Human	1	0	1	0	0	1	0	0	0	0	0	0	0	0	0	0	0	0	0	0	0	0	0	1	0	0	0	0	0	0	0	0
staramr/Saureus_1280.13775.txt/mlst.tsv:Saureus_1280.13775	saureus	5	CC5	1	4	1	4	12	1	10	2006_2010	2010	USA	North America	Human	Sus scrofa	Human	0	0	1	0	0	1	0	0	0	0	0	0	0	0	0	0	0	0	0	0	0	0	0	0	0	0	0	0	0	0	0	0
staramr/Saureus_1280.13776.txt/mlst.tsv:Saureus_1280.13776	saureus	5	CC5	1	4	1	4	12	1	10	2006_2010	2010	USA	North America	Farm	Unknown	Environment	1	0	1	0	0	0	0	0	0	0	0	0	0	0	0	0	0	0	0	0	0	0	0	1	0	0	0	0	0	0	0	0
staramr/Saureus_1280.13777.txt/mlst.tsv:Saureus_1280.13777	saureus	5	CC5	1	4	1	4	12	1	10	2006_2010	2010	USA	North America	Human	Sus scrofa	Human	1	0	1	0	0	0	0	0	0	0	0	0	0	0	0	0	0	0	0	0	0	0	0	1	0	0	0	0	0	0	0	0
staramr/Saureus_1280.13778.txt/mlst.tsv:Saureus_1280.13778	saureus	-		-	4	1	4	12	1	10	2006_2010	2010	USA	North America	Human	Sus scrofa	Human	0	0	1	0	0	1	1	0	0	0	0	0	0	0	0	0	0	0	0	0	0	0	0	1	0	0	0	0	0	0	0	0
staramr/Saureus_1280.13779.txt/mlst.tsv:Saureus_1280.13779	saureus	5	CC5	1	4	1	4	12	1	10	2006_2010	2010	USA	North America	Human	Sus scrofa	Human	0	0	1	0	0	1	0	0	0	0	0	0	0	0	0	0	0	0	0	0	0	0	0	0	0	0	0	0	0	0	0	0
staramr/Saureus_1280.13781.txt/mlst.tsv:Saureus_1280.13781	saureus	5	CC5	1	4	1	4	12	1	10	2006_2010	2010	USA	North America	Farm	Unknown	Environment	1	0	1	0	0	0	0	0	0	0	0	0	0	0	0	0	0	0	0	0	0	0	0	1	0	0	0	0	0	0	0	0
staramr/Saureus_1280.13782.txt/mlst.tsv:Saureus_1280.13782	saureus	5	CC5	1	4	1	4	12	1	10	2006_2010	2010	USA	North America	Farm	Unknown	Environment	1	0	1	0	0	1	0	0	0	0	0	0	0	0	0	0	0	0	0	0	0	0	0	1	0	0	0	0	0	0	0	0
staramr/Saureus_1280.13783.txt/mlst.tsv:Saureus_1280.13783	saureus	-		432?	4	1	4	12	1	10	2006_2010	2010	USA	North America	Human	Sus scrofa	Human	0	0	1	0	0	0	0	0	0	0	0	0	0	0	0	0	0	0	0	0	0	0	0	0	0	0	0	0	0	0	0	0
staramr/Saureus_1280.13784.txt/mlst.tsv:Saureus_1280.13784	saureus	-		1	4	-	4	12	1	10	2006_2010	2010	USA	North America	Farm	Unknown	Environment	0	0	1	0	0	0	0	0	0	0	0	0	0	0	0	0	0	0	0	0	0	0	0	0	0	0	0	0	0	0	0	0
staramr/Saureus_1280.13785.txt/mlst.tsv:Saureus_1280.13785	saureus	5	CC5	1	4	1	4	12	1	10	2006_2010	2010	USA	North America	Farm	Unknown	Environment	1	0	1	0	0	0	1	0	0	0	0	0	0	0	0	0	0	0	0	0	0	0	0	0	0	0	0	0	0	0	0	0
staramr/Saureus_1280.13786.txt/mlst.tsv:Saureus_1280.13786	saureus	5	CC5	1	4	1	4	12	1	10	2006_2010	2010	USA	North America	Farm	Unknown	Environment	0	0	1	0	0	1	0	0	0	0	0	0	0	0	0	0	0	0	0	0	0	0	0	2	0	0	0	0	0	0	0	0
staramr/Saureus_1280.13787.txt/mlst.tsv:Saureus_1280.13787	saureus	5	CC5	1	4	1	4	12	1	10	2006_2010	2010	USA	North America	Farm	Unknown	Environment	1	0	1	0	0	0	1	0	0	0	0	0	0	0	0	0	0	0	0	0	0	0	0	1	0	0	0	0	0	0	0	0
staramr/Saureus_1280.13788.txt/mlst.tsv:Saureus_1280.13788	saureus	5	CC5	1	4	1	4	12	1	10	2006_2010	2008	USA	North America	Human	Homo sapiens	Human	1	1	1	1	0	1	0	0	0	0	0	0	0	0	0	0	0	0	0	0	0	0	0	0	0	0	0	0	0	0	0	0
staramr/Saureus_1280.13789.txt/mlst.tsv:Saureus_1280.13789	saureus	5	CC5	1	4	1	4	12	1	10	2006_2010	2010	USA	North America	Farm	Unknown	Environment	0	0	1	0	0	1	0	0	0	0	0	0	0	0	0	0	0	0	0	0	0	0	0	0	0	0	0	0	0	0	0	0
staramr/Saureus_1280.13791.txt/mlst.tsv:Saureus_1280.13791	saureus	5	CC5	1	4	1	4	12	1	10	2006_2010	2008	USA	North America	Human	Homo sapiens	Human	1	1	1	1	0	1	0	0	0	0	0	0	0	0	0	0	0	0	0	0	0	0	0	0	0	0	0	0	0	0	0	0
staramr/Saureus_1280.13792.txt/mlst.tsv:Saureus_1280.13792	saureus	-		1	4	347	4	12	1	10	2006_2010	2008	USA	North America	Human	Homo sapiens	Human	1	0	1	0	0	1	0	0	0	0	0	0	0	0	0	0	0	0	0	0	0	0	0	0	0	0	0	0	0	0	0	0
staramr/Saureus_1280.13793.txt/mlst.tsv:Saureus_1280.13793	saureus	-		1	4	1	4	12	~1	10	2006_2010	2008	USA	North America	Human	Homo sapiens	Human	1	1	1	1	0	1	0	0	0	0	0	0	0	0	0	0	0	0	0	0	0	0	0	0	0	0	0	0	0	0	0	0
staramr/Saureus_1280.13794.txt/mlst.tsv:Saureus_1280.13794	saureus	-		1	4	481?	4	12	1	10	2006_2010	2008	USA	North America	Human	Homo sapiens	Human	1	2	1	1	0	1	0	0	0	0	0	0	0	0	0	0	0	0	0	0	0	0	0	0	0	0	0	0	0	0	0	0
staramr/Saureus_1280.13795.txt/mlst.tsv:Saureus_1280.13795	saureus	5	CC5	1	4	1	4	12	1	10	2006_2010	2008	USA	North America	Human	Homo sapiens	Human	1	0	1	0	0	1	0	0	0	0	0	0	0	0	0	0	0	0	0	0	0	0	0	0	0	0	0	0	0	0	0	0
staramr/Saureus_1280.13796.txt/mlst.tsv:Saureus_1280.13796	saureus	5	CC5	1	4	1	4	12	1	10	2006_2010	2008	USA	North America	Human	Homo sapiens	Human	1	1	1	1	0	1	0	0	0	1	1	0	0	0	0	0	0	0	0	0	0	0	0	0	0	0	0	0	0	0	0	0
staramr/Saureus_1280.13797.txt/mlst.tsv:Saureus_1280.13797	saureus	5	CC5	1	4	1	4	12	1	10	2006_2010	2008	USA	North America	Human	Homo sapiens	Human	1	1	1	0	0	1	0	0	0	0	0	0	0	0	0	0	0	0	0	0	0	0	0	0	0	0	0	0	0	0	0	0
staramr/Saureus_1280.13798.txt/mlst.tsv:Saureus_1280.13798	saureus	5	CC5	1	4	1	4	12	1	10	2006_2010	2008	USA	North America	Human	Homo sapiens	Human	1	1	1	1	0	0	0	0	0	0	0	0	0	0	0	0	0	0	0	0	0	0	0	0	0	0	0	0	0	0	0	0
staramr/Saureus_1280.13799.txt/mlst.tsv:Saureus_1280.13799	saureus	3499	CC5	1	4	1	4	12	1	446	2006_2010	2009	USA	North America	Human	Homo sapiens	Human	1	1	1	1	0	2	0	0	0	0	0	0	0	0	0	0	0	0	0	0	0	0	0	0	0	0	0	0	0	0	0	0
staramr/Saureus_1280.13801.txt/mlst.tsv:Saureus_1280.13801	saureus	5	CC5	1	4	1	4	12	1	10	2006_2010	2009	USA	North America	Human	Homo sapiens	Human	1	1	1	2	0	1	0	0	0	0	0	0	0	0	0	0	0	0	0	0	0	0	0	0	0	0	0	0	0	0	0	0
staramr/Saureus_1280.13802.txt/mlst.tsv:Saureus_1280.13802	saureus	5	CC5	1	4	1	4	12	1	10	2006_2010	2009	USA	North America	Human	Homo sapiens	Human	1	1	1	0	0	0	0	0	0	0	0	0	0	0	0	0	0	0	0	0	0	0	0	0	0	0	0	0	0	0	0	0
staramr/Saureus_1280.13803.txt/mlst.tsv:Saureus_1280.13803	saureus	-		1	4	-	4	12	1	10	2006_2010	2009	USA	North America	Human	Homo sapiens	Human	0	1	1	1	0	1	0	1	1	1	1	0	0	0	0	1	0	0	0	0	0	0	0	0	0	0	0	0	0	0	0	0
staramr/Saureus_1280.13804.txt/mlst.tsv:Saureus_1280.13804	saureus	-		1	4	-	4	12	1	10	2006_2010	2009	USA	North America	Human	Homo sapiens	Human	0	1	1	1	0	1	0	0	0	0	0	0	0	0	0	0	0	0	0	0	0	0	0	0	0	0	0	0	0	0	0	0
staramr/Saureus_1280.13805.txt/mlst.tsv:Saureus_1280.13805	saureus	225	CC5	1	4	1	4	12	25	10	2006_2010	2009	USA	North America	Human	Homo sapiens	Human	1	1	1	2	0	0	0	0	0	0	0	0	0	0	0	0	0	0	0	0	0	0	0	0	0	0	0	0	0	0	0	0
staramr/Saureus_1280.13806.txt/mlst.tsv:Saureus_1280.13806	saureus	5	CC5	1	4	1	4	12	1	10	2006_2010	2009	USA	North America	Human	Homo sapiens	Human	1	2	1	2	0	2	0	0	0	1	1	0	0	0	0	0	0	0	0	0	0	0	0	0	0	0	0	0	0	0	0	0
staramr/Saureus_1280.13807.txt/mlst.tsv:Saureus_1280.13807	saureus	-		1	4	-	4	12	1	10	2006_2010	2009	USA	North America	Human	Homo sapiens	Human	1	1	1	1	0	0	0	0	0	0	0	0	0	0	0	0	0	0	0	0	0	0	0	0	0	0	0	0	0	0	0	0
staramr/Saureus_1280.13808.txt/mlst.tsv:Saureus_1280.13808	saureus	5	CC5	1	4	1	4	12	1	10	2006_2010	2009	USA	North America	Human	Homo sapiens	Human	1	1	1	1	0	1	0	0	0	0	0	0	0	0	0	1	0	0	0	0	0	0	0	0	0	0	0	0	0	0	0	0
staramr/Saureus_1280.13809.txt/mlst.tsv:Saureus_1280.13809	saureus	5	CC5	1	4	1	4	12	1	10	2006_2010	2009	USA	North America	Human	Homo sapiens	Human	1	1	1	1	0	1	0	0	0	0	0	0	0	0	0	1	0	0	0	0	0	0	0	0	0	0	0	0	0	0	0	0
staramr/Saureus_1280.13811.txt/mlst.tsv:Saureus_1280.13811	saureus	-		1	4	-	4	12	382	10	2006_2010	2009	USA	North America	Human	Homo sapiens	Human	1	1	1	1	0	0	0	0	0	0	0	0	0	0	0	0	0	0	0	0	0	0	0	0	0	0	0	0	0	0	0	0
staramr/Saureus_1280.13812.txt/mlst.tsv:Saureus_1280.13812	saureus	5	CC5	1	4	1	4	12	1	10	2006_2010	2009	USA	North America	Human	Homo sapiens	Human	0	1	1	1	0	0	0	0	0	0	0	0	0	0	0	0	0	0	0	0	0	0	0	0	0	0	0	0	0	0	0	0
staramr/Saureus_1280.13813.txt/mlst.tsv:Saureus_1280.13813	saureus	-		1	607?	-	-	12	1	10	2006_2010	2009	USA	North America	Human	Homo sapiens	Human	1	1	1	1	0	1	0	0	0	0	0	0	0	0	0	0	0	0	0	0	0	0	0	0	0	0	0	0	0	0	0	0
staramr/Saureus_1280.13814.txt/mlst.tsv:Saureus_1280.13814	saureus	5	CC5	1	4	1	4	12	1	10	2006_2010	2009	USA	North America	Human	Homo sapiens	Human	1	1	1	1	0	2	0	1	1	1	1	0	0	0	0	1	0	0	0	0	0	0	0	0	0	0	0	0	0	0	0	0
staramr/Saureus_1280.13815.txt/mlst.tsv:Saureus_1280.13815	saureus	5	CC5	1	4	1	4	12	1	10	2006_2010	2009	USA	North America	Human	Homo sapiens	Human	1	1	1	1	0	1	0	0	0	0	0	0	0	0	0	0	0	0	0	0	0	0	0	0	0	0	0	0	0	0	0	0
staramr/Saureus_1280.13816.txt/mlst.tsv:Saureus_1280.13816	saureus	-		1	4	-	4	12	1	10	2006_2010	2010	USA	North America	Human	Homo sapiens	Human	1	1	0	1	0	1	0	0	0	0	0	0	0	0	0	0	0	0	0	0	0	0	0	0	0	0	0	0	0	0	0	0
staramr/Saureus_1280.13817.txt/mlst.tsv:Saureus_1280.13817	saureus	-		410?	4	-	4	12	1	10	2006_2010	2009	USA	North America	Human	Homo sapiens	Human	0	1	1	1	0	1	0	1	1	1	1	0	0	0	0	0	0	0	0	0	0	0	0	0	0	0	0	0	0	0	0	0
staramr/Saureus_1280.13818.txt/mlst.tsv:Saureus_1280.13818	saureus	5	CC5	1	4	1	4	12	1	10	2006_2010	2010	USA	North America	Human	Homo sapiens	Human	0	1	1	1	0	1	0	1	1	1	1	0	0	0	0	0	0	0	0	0	0	0	0	0	0	0	0	0	0	0	0	0
staramr/Saureus_1280.13819.txt/mlst.tsv:Saureus_1280.13819	saureus	5	CC5	1	4	1	4	12	1	10	2006_2010	2010	USA	North America	Human	Homo sapiens	Human	1	1	1	1	0	1	0	0	0	0	0	0	0	0	0	0	0	0	0	0	0	0	0	0	0	0	0	0	0	0	0	0
staramr/Saureus_1280.13821.txt/mlst.tsv:Saureus_1280.13821	saureus	5	CC5	1	4	1	4	12	1	10	2011_2015	2013	USA	North America	Human	Homo sapiens	Human	0	1	1	0	0	1	0	1	1	1	1	0	0	0	0	0	0	0	0	0	0	0	0	0	0	0	0	0	0	0	0	0
staramr/Saureus_1280.13823.txt/mlst.tsv:Saureus_1280.13823	saureus	5	CC5	1	4	1	4	12	1	10	2011_2015	2013	USA	North America	Human	Homo sapiens	Human	1	1	1	1	0	1	0	0	0	0	0	0	0	0	0	0	0	0	0	0	0	0	0	0	0	0	0	0	0	0	0	0
staramr/Saureus_1280.13824.txt/mlst.tsv:Saureus_1280.13824	saureus	5	CC5	1	4	1	4	12	1	10	2011_2015	2013	USA	North America	Human	Homo sapiens	Human	2	0	0	0	0	1	1	0	0	0	0	0	0	0	0	1	0	0	0	0	0	0	0	1	0	0	0	0	0	0	0	0
staramr/Saureus_1280.13825.txt/mlst.tsv:Saureus_1280.13825	saureus	5	CC5	1	4	1	4	12	1	10	2011_2015	2013	USA	North America	Human	Homo sapiens	Human	1	0	1	0	0	1	1	0	0	0	0	0	0	1	0	1	0	0	0	0	0	0	0	1	0	0	0	0	0	0	0	0
staramr/Saureus_1280.13826.txt/mlst.tsv:Saureus_1280.13826	saureus	5	CC5	1	4	1	4	12	1	10	2011_2015	2013	USA	North America	Human	Homo sapiens	Human	1	0	1	0	0	1	1	0	0	0	0	0	0	0	0	0	0	0	0	0	0	0	0	1	0	0	0	0	0	0	0	0
staramr/Saureus_1280.13827.txt/mlst.tsv:Saureus_1280.13827	saureus	5	CC5	1	4	1	4	12	1	10	2011_2015	2014	USA	North America	Human	Homo sapiens	Human	1	0	1	0	0	1	2	0	0	0	0	0	0	0	0	0	0	0	0	0	0	0	0	1	0	0	0	0	0	0	0	0
staramr/Saureus_1280.13828.txt/mlst.tsv:Saureus_1280.13828	saureus	5	CC5	1	4	1	4	12	1	10	2011_2015	2012	USA	North America	Human	Homo sapiens	Human	1	0	1	0	0	1	0	0	0	0	0	0	0	0	0	0	0	0	0	0	0	0	0	0	0	0	0	0	0	0	0	0
staramr/Saureus_1280.13829.txt/mlst.tsv:Saureus_1280.13829	saureus	5	CC5	1	4	1	4	12	1	10	2006_2010	2010	USA	North America	Human	Sus scrofa	Human	1	0	1	0	0	1	0	0	0	0	0	0	0	0	0	1	0	0	0	0	0	0	0	0	0	0	0	0	0	0	0	0
staramr/Saureus_1280.13831.txt/mlst.tsv:Saureus_1280.13831	saureus	-		1	-	-	4	12	1	10	2006_2010	2010	USA	North America	Human	Sus scrofa	Human	0	0	1	0	0	0	2	0	0	0	0	0	0	0	0	1	0	0	0	0	0	0	0	1	0	0	0	0	0	0	0	0
staramr/Saureus_1280.13832.txt/mlst.tsv:Saureus_1280.13832	saureus	5	CC5	1	4	1	4	12	1	10	2006_2010	2010	USA	North America	Human	Sus scrofa	Human	1	0	1	0	0	1	1	0	0	0	0	0	0	0	0	1	0	0	0	0	0	0	0	1	0	0	0	0	0	0	0	0
staramr/Saureus_1280.13833.txt/mlst.tsv:Saureus_1280.13833	saureus	5	CC5	1	4	1	4	12	1	10	2006_2010	2010	USA	North America	Human	Sus scrofa	Human	0	0	1	0	0	1	2	0	0	0	0	0	0	0	0	1	0	0	0	0	0	0	0	1	0	0	0	0	0	0	0	0
staramr/Saureus_1280.13834.txt/mlst.tsv:Saureus_1280.13834	saureus	5	CC5	1	4	1	4	12	1	10	2006_2010	2010	USA	North America	Human	Sus scrofa	Human	1	0	1	0	0	1	2	0	0	0	0	0	0	0	0	1	0	0	0	0	0	0	0	1	0	0	0	0	0	0	0	0
staramr/Saureus_1280.13835.txt/mlst.tsv:Saureus_1280.13835	saureus	5	CC5	1	4	1	4	12	1	10	2006_2010	2010	USA	North America	Human	Homo sapiens	Human	1	0	1	0	0	1	1	0	0	0	0	0	0	0	0	1	0	0	0	0	0	0	0	0	0	0	0	0	0	0	0	0
staramr/Saureus_1280.13836.txt/mlst.tsv:Saureus_1280.13836	saureus	398	CC398	3	35	19	2	20	26	39	2006_2010	2010	USA	North America	Farm	Unknown	Environment	0	1	1	1	1	1	0	0	0	0	0	0	1	0	0	0	0	0	0	0	0	0	0	0	0	0	0	0	0	0	0	0
staramr/Saureus_1280.13837.txt/mlst.tsv:Saureus_1280.13837	saureus	5	CC5	1	4	1	4	12	1	10	2006_2010	2010	USA	North America	Human	Homo sapiens	Human	1	0	1	0	0	1	1	0	0	0	0	0	0	0	0	0	0	0	0	0	0	0	0	0	0	0	0	0	0	0	0	0
staramr/Saureus_1280.13838.txt/mlst.tsv:Saureus_1280.13838	saureus	398	CC398	3	35	19	2	20	26	39	2006_2010	2010	USA	North America	Human	Sus scrofa	Human	0	1	1	1	1	1	0	0	0	0	0	0	1	0	0	0	0	0	0	0	0	0	0	0	0	0	0	0	0	0	0	0
staramr/Saureus_1280.13839.txt/mlst.tsv:Saureus_1280.13839	saureus	-		3	35	-	2	20	26	39	2006_2010	2010	USA	North America	Human	Sus scrofa	Human	0	1	1	1	1	1	0	0	0	0	0	0	1	0	0	0	0	0	0	0	0	0	0	0	0	0	0	0	0	0	0	0
staramr/Saureus_1280.13841.txt/mlst.tsv:Saureus_1280.13841	saureus	-		1	4	-	4	12	1	508?	2006_2010	2010	USA	North America	Human	Homo sapiens	Human	0	0	1	0	0	1	0	0	0	0	0	0	0	0	0	0	0	0	0	0	0	0	0	0	0	0	0	0	0	0	0	0
staramr/Saureus_1280.13842.txt/mlst.tsv:Saureus_1280.13842	saureus	5	CC5	1	4	1	4	12	1	10	2006_2010	2010	USA	North America	Human	Sus scrofa	Human	0	0	1	0	0	0	0	0	0	0	0	0	0	0	0	0	0	0	0	0	0	0	0	1	0	0	0	0	0	0	0	0
staramr/Saureus_1280.13843.txt/mlst.tsv:Saureus_1280.13843	saureus	5	CC5	1	4	1	4	12	1	10	2006_2010	2010	USA	North America	Human	Sus scrofa	Human	1	0	1	0	0	1	0	0	0	0	0	0	0	0	0	0	0	0	0	0	0	0	0	1	0	0	0	0	0	0	0	0
staramr/Saureus_1280.13844.txt/mlst.tsv:Saureus_1280.13844	saureus	-		1	4	538?	4	12	1	10	2006_2010	2010	USA	North America	Farm	Unknown	Environment	1	0	1	0	0	0	0	0	0	0	0	0	0	0	0	0	0	0	0	0	0	0	0	1	0	0	0	0	0	0	0	0
staramr/Saureus_1280.13845.txt/mlst.tsv:Saureus_1280.13845	saureus	5	CC5	1	4	1	4	12	1	10	2006_2010	2010	USA	North America	Farm	Unknown	Environment	0	0	1	0	0	1	0	0	0	0	0	0	0	0	0	0	0	0	0	0	0	0	0	1	0	0	0	0	0	0	0	0
staramr/Saureus_1280.13846.txt/mlst.tsv:Saureus_1280.13846	saureus	5	CC5	1	4	1	4	12	1	10	2006_2010	2010	USA	North America	Human	Sus scrofa	Human	1	0	1	0	0	1	0	0	0	0	0	0	0	0	0	0	0	0	0	0	0	0	0	1	0	0	0	0	0	0	0	0
staramr/Saureus_1280.13847.txt/mlst.tsv:Saureus_1280.13847	saureus	5	CC5	1	4	1	4	12	1	10	2006_2010	2010	USA	North America	Human	Sus scrofa	Human	0	0	1	0	0	1	0	0	0	0	0	0	0	0	0	0	0	0	0	0	0	0	0	0	0	0	0	0	0	0	0	0
staramr/Saureus_1280.13848.txt/mlst.tsv:Saureus_1280.13848	saureus	5	CC5	1	4	1	4	12	1	10	2006_2010	2010	USA	North America	Human	Sus scrofa	Human	0	0	1	0	0	1	0	0	0	0	0	0	0	0	0	0	0	0	0	0	0	0	0	0	0	0	0	0	0	0	0	0
staramr/Saureus_1280.13849.txt/mlst.tsv:Saureus_1280.13849	saureus	5	CC5	1	4	1	4	12	1	10	2006_2010	2010	USA	North America	Human	Sus scrofa	Human	1	0	1	0	0	1	0	0	0	0	0	0	0	0	0	0	0	0	0	0	0	0	0	1	0	0	0	0	0	0	0	0
staramr/Saureus_1280.13851.txt/mlst.tsv:Saureus_1280.13851	saureus	5	CC5	1	4	1	4	12	1	10	2006_2010	2010	USA	North America	Farm	Unknown	Environment	1	0	1	0	0	0	0	0	0	0	0	0	0	0	0	0	0	0	0	0	0	0	0	1	0	0	0	0	0	0	0	0
staramr/Saureus_1280.13852.txt/mlst.tsv:Saureus_1280.13852	saureus	-		1	4	-	-	12	1	10	2006_2010	2008	USA	North America	Human	Homo sapiens	Human	1	1	1	1	0	1	0	0	0	0	0	0	0	0	0	0	0	0	0	0	0	0	0	0	0	0	0	0	0	0	0	0
staramr/Saureus_1280.13853.txt/mlst.tsv:Saureus_1280.13853	saureus	-		1	-	1	4	12	1	10	2006_2010	2008	USA	North America	Human	Homo sapiens	Human	1	1	1	1	0	1	0	0	0	0	0	0	0	0	0	0	0	0	0	0	0	0	0	0	0	0	0	0	0	0	0	0
staramr/Saureus_1280.13854.txt/mlst.tsv:Saureus_1280.13854	saureus	5	CC5	1	4	1	4	12	1	10	2006_2010	2008	USA	North America	Human	Homo sapiens	Human	0	1	1	1	0	2	0	1	1	1	1	0	0	0	0	0	0	0	0	0	0	0	0	0	0	0	0	0	0	0	0	0
staramr/Saureus_1280.13855.txt/mlst.tsv:Saureus_1280.13855	saureus	5	CC5	1	4	1	4	12	1	10	2006_2010	2008	USA	North America	Human	Homo sapiens	Human	1	1	1	1	0	0	0	0	0	0	0	0	0	0	0	0	0	0	0	0	0	0	0	0	0	0	0	0	0	0	0	0
staramr/Saureus_1280.13856.txt/mlst.tsv:Saureus_1280.13856	saureus	5	CC5	1	4	1	4	12	1	10	2006_2010	2008	USA	North America	Human	Homo sapiens	Human	1	1	1	1	0	1	0	0	0	0	0	0	0	0	0	0	0	0	0	0	0	0	0	0	0	0	0	0	0	0	0	0
staramr/Saureus_1280.13857.txt/mlst.tsv:Saureus_1280.13857	saureus	-		1	-	-	-	12	1	10	2006_2010	2008	USA	North America	Human	Homo sapiens	Human	1	1	1	2	0	1	0	1	1	1	1	0	0	0	0	0	0	0	0	0	0	0	0	0	0	0	0	0	0	0	0	0
staramr/Saureus_1280.13858.txt/mlst.tsv:Saureus_1280.13858	saureus	5	CC5	1	4	1	4	12	1	10	2006_2010	2009	USA	North America	Human	Homo sapiens	Human	1	1	1	1	0	1	0	1	1	1	1	0	0	0	0	0	0	0	0	0	0	0	0	0	0	0	0	0	0	0	0	0
staramr/Saureus_1280.13859.txt/mlst.tsv:Saureus_1280.13859	saureus	-		1	4	-	4	12	1	535?	2006_2010	2009	USA	North America	Human	Homo sapiens	Human	1	1	1	1	0	0	0	0	0	0	0	0	0	0	0	0	0	0	0	0	0	0	0	0	0	0	0	0	0	0	0	0
staramr/Saureus_1280.13861.txt/mlst.tsv:Saureus_1280.13861	saureus	5	CC5	1	4	1	4	12	1	10	2006_2010	2009	USA	North America	Human	Homo sapiens	Human	1	1	1	1	0	1	0	0	0	0	0	0	0	0	0	0	0	0	0	0	0	0	0	0	0	0	0	0	0	0	0	0
staramr/Saureus_1280.13862.txt/mlst.tsv:Saureus_1280.13862	saureus	-		1	4	1	4	12	1	435?	2006_2010	2009	USA	North America	Human	Homo sapiens	Human	1	1	1	1	0	1	0	1	1	1	1	0	0	0	0	1	0	0	0	0	0	0	0	0	0	0	0	0	0	0	0	0
staramr/Saureus_1280.13863.txt/mlst.tsv:Saureus_1280.13863	saureus	5	CC5	1	4	1	4	12	1	10	2006_2010	2009	USA	North America	Human	Homo sapiens	Human	1	1	1	2	0	1	0	0	0	0	0	0	0	0	0	0	0	0	0	0	0	0	0	0	0	0	0	0	0	0	0	0
staramr/Saureus_1280.13864.txt/mlst.tsv:Saureus_1280.13864	saureus	-		432?	4	1	-	12	1	10	2006_2010	2009	USA	North America	Human	Homo sapiens	Human	1	1	1	1	0	1	0	0	0	0	0	0	0	0	0	1	0	0	0	0	0	0	0	0	0	0	0	0	0	0	0	0
staramr/Saureus_1280.13865.txt/mlst.tsv:Saureus_1280.13865	saureus	5	CC5	1	4	1	4	12	1	10	2006_2010	2009	USA	North America	Human	Homo sapiens	Human	1	1	1	1	0	1	0	0	0	0	0	0	0	0	0	0	0	0	0	0	0	0	0	0	0	0	0	0	0	0	0	0
staramr/Saureus_1280.13866.txt/mlst.tsv:Saureus_1280.13866	saureus	5	CC5	1	4	1	4	12	1	10	2006_2010	2009	USA	North America	Human	Homo sapiens	Human	1	1	1	1	0	1	0	0	0	0	0	0	0	0	0	1	0	0	0	0	0	0	0	0	0	0	0	0	0	0	0	0
staramr/Saureus_1280.13867.txt/mlst.tsv:Saureus_1280.13867	saureus	3410	CC5	1	4	1	4	12	1	435	2006_2010	2009	USA	North America	Human	Homo sapiens	Human	1	1	1	0	0	1	0	1	1	1	1	0	0	0	0	0	0	0	0	0	0	0	0	0	0	0	0	0	0	0	0	0
staramr/Saureus_1280.13868.txt/mlst.tsv:Saureus_1280.13868	saureus	-		1	4	-	4	12	1	10	2006_2010	2009	USA	North America	Human	Homo sapiens	Human	1	1	1	1	0	1	0	0	0	1	1	0	0	0	0	0	0	0	0	0	0	0	0	0	0	0	0	0	0	0	0	0
staramr/Saureus_1280.13869.txt/mlst.tsv:Saureus_1280.13869	saureus	3410	CC5	1	4	1	4	12	1	435	2006_2010	2009	USA	North America	Human	Homo sapiens	Human	1	1	1	1	0	0	0	0	0	0	0	0	0	0	0	0	0	0	0	0	0	0	0	0	0	0	0	0	0	0	0	0
staramr/Saureus_1280.13871.txt/mlst.tsv:Saureus_1280.13871	saureus	105	CC5	1	4	1	4	12	1	28	2011_2015	2012	USA	North America	Human	Homo sapiens	Human	1	1	0	1	0	1	0	0	0	0	0	0	0	0	0	0	0	0	0	0	0	0	0	0	0	0	0	0	0	0	0	0
staramr/Saureus_1280.13872.txt/mlst.tsv:Saureus_1280.13872	saureus	5	CC5	1	4	1	4	12	1	10	2011_2015	2013	USA	North America	Human	Homo sapiens	Human	0	0	1	0	0	1	0	0	0	0	0	0	0	0	0	0	0	0	0	0	0	0	0	0	0	0	0	0	0	0	0	0
staramr/Saureus_1280.13873.txt/mlst.tsv:Saureus_1280.13873	saureus	5	CC5	1	4	1	4	12	1	10	2011_2015	2012	USA	North America	Human	Homo sapiens	Human	1	1	1	1	0	0	0	0	0	0	0	0	0	0	0	0	0	0	0	0	0	0	0	0	0	0	0	0	0	0	0	0
staramr/Saureus_1280.13874.txt/mlst.tsv:Saureus_1280.13874	saureus	5	CC5	1	4	1	4	12	1	10	2011_2015	2013	USA	North America	Human	Homo sapiens	Human	0	1	1	2	0	1	0	0	0	0	0	0	0	0	0	0	0	0	0	0	0	0	0	0	0	0	0	0	0	0	0	0
staramr/Saureus_1280.13875.txt/mlst.tsv:Saureus_1280.13875	saureus	-		-	4	1	4	12	1	10	2011_2015	2012	USA	North America	Human	Homo sapiens	Human	0	0	1	0	0	1	0	0	0	0	0	0	0	0	0	0	0	0	0	0	0	0	0	0	0	0	0	0	0	0	0	0
staramr/Saureus_1280.13876.txt/mlst.tsv:Saureus_1280.13876	saureus	5	CC5	1	4	1	4	12	1	10	2011_2015	2013	USA	North America	Human	Homo sapiens	Human	2	0	1	0	0	0	1	0	0	0	0	0	0	0	0	0	0	0	0	0	0	0	0	1	0	0	0	0	0	0	0	0
staramr/Saureus_1280.13877.txt/mlst.tsv:Saureus_1280.13877	saureus	5	CC5	1	4	1	4	12	1	10	2011_2015	2012	USA	North America	Human	Homo sapiens	Human	0	0	1	0	0	1	0	0	0	0	0	0	0	0	0	0	0	0	0	0	0	0	0	0	0	0	0	0	0	0	0	0
staramr/Saureus_1280.13878.txt/mlst.tsv:Saureus_1280.13878	saureus	5	CC5	1	4	1	4	12	1	10	2011_2015	2013	USA	North America	Human	Homo sapiens	Human	0	0	1	0	0	1	0	0	0	0	0	0	0	0	0	0	0	0	0	0	0	0	0	0	0	0	0	0	0	0	0	0
staramr/Saureus_1280.13879.txt/mlst.tsv:Saureus_1280.13879	saureus	-		-	4	1	4	12	1	10	2011_2015	2014	USA	North America	Unknown	Unknown	Unknown	0	2	0	2	0	1	0	0	0	0	0	0	0	0	0	0	0	0	0	0	0	0	0	0	0	0	0	0	0	0	0	0
staramr/Saureus_1280.13881.txt/mlst.tsv:Saureus_1280.13881	saureus	8	CC8	3	3	1	1	4	4	3	2006_2010	2009	USA	North America	Human	Homo sapiens	Human	0	0	1	0	0	1	0	0	0	0	0	0	0	0	0	0	0	0	0	0	0	0	0	0	0	0	0	0	0	0	0	0
staramr/Saureus_1280.13882.txt/mlst.tsv:Saureus_1280.13882	saureus	8	CC8	3	3	1	1	4	4	3	2006_2010	2009	USA	North America	Human	Homo sapiens	Human	0	0	1	0	0	1	1	1	1	1	1	0	0	0	0	0	0	0	0	0	0	0	0	0	0	0	0	0	0	0	0	0
staramr/Saureus_1280.13883.txt/mlst.tsv:Saureus_1280.13883	saureus	5	CC5	1	4	1	4	12	1	10	2006_2010	2010	USA	North America	Human	Sus scrofa	Human	1	0	1	0	0	1	0	0	0	0	0	0	0	0	0	0	0	0	0	0	0	0	0	0	0	0	0	0	0	0	0	0
staramr/Saureus_1280.13884.txt/mlst.tsv:Saureus_1280.13884	saureus	398	CC398	3	35	19	2	20	26	39	2006_2010	2010	USA	North America	Farm	Unknown	Environment	0	1	1	1	1	1	0	0	0	0	0	0	1	0	0	0	0	0	0	0	0	0	0	0	0	0	0	0	0	0	0	0
staramr/Saureus_1280.13885.txt/mlst.tsv:Saureus_1280.13885	saureus	398	CC398	3	35	19	2	20	26	39	2011_2015	2014	China	Asia	Human_clinical	Homo sapiens	Human	0	0	1	0	0	1	1	0	0	0	0	0	0	0	0	0	0	0	0	0	0	0	0	0	0	0	0	0	0	0	0	0
staramr/Saureus_1280.13886.txt/mlst.tsv:Saureus_1280.13886	saureus	140		43	37	48	19	49	26	39	2016_2020	2017	Sudan	Africa	Human_clinical	Homo sapiens	Human	0	0	1	0	1	1	0	0	0	0	0	0	1	0	0	0	0	0	0	0	0	0	0	0	0	0	0	0	0	0	0	0
staramr/Saureus_1280.13887.txt/mlst.tsv:Saureus_1280.13887	saureus	-		2	2	2	2	~6	3	2	2011_2015	2015	USA	North America	Unknown_human	Homo sapiens	Human	0	1	0	1	1	1	1	0	0	0	0	0	0	0	0	0	0	0	0	0	0	0	0	0	0	0	0	0	0	0	0	0
staramr/Saureus_1280.13888.txt/mlst.tsv:Saureus_1280.13888	saureus	72	CC8	1	4	1	8	4	4	3	2011_2015	2015	USA	North America	Unknown_human	Homo sapiens	Human	1	0	0	0	0	1	0	0	0	0	0	0	0	0	0	0	0	0	0	0	0	0	0	0	0	0	0	0	0	0	0	0
staramr/Saureus_1280.13889.txt/mlst.tsv:Saureus_1280.13889	saureus	5	CC5	1	4	1	4	12	1	10	2011_2015	2013	USA	North America	Unknown_human	Homo sapiens	Human	0	0	0	0	0	1	0	0	0	0	1	0	0	1	0	0	0	0	0	0	0	0	0	0	0	0	0	0	0	0	0	0
staramr/Saureus_1280.14567.txt/mlst.tsv:Saureus_1280.14567	saureus	8	CC8	3	3	1	1	4	4	3	2006_2010	2007	Russia	Asia	Unknown_human	Homo sapiens	Human	0	0	1	0	0	0	0	0	0	0	0	0	0	0	0	0	0	0	0	0	0	0	0	0	0	0	0	0	0	0	0	0
staramr/Saureus_1280.14568.txt/mlst.tsv:Saureus_1280.14568	saureus	8	CC8	3	3	1	1	4	4	3	2011_2015	2013	Japan	Asia	Human_clinical	Homo sapiens	Human	0	0	1	0	0	0	0	0	0	0	0	0	0	0	0	1	0	0	0	0	0	0	0	0	0	0	0	0	0	0	0	0
staramr/Saureus_1280.14569.txt/mlst.tsv:Saureus_1280.14569	saureus	81	CC1	1	1	1	9	1	1	1	1884_2000	1999	Japan	Asia	Human_clinical	Homo sapiens	Human	0	0	0	0	0	1	0	0	0	0	0	0	0	0	0	0	0	0	0	0	0	0	0	0	0	0	0	0	0	0	0	0
staramr/Saureus_1280.14572.txt/mlst.tsv:Saureus_1280.14572	saureus	398	CC398	3	35	19	2	20	26	39	2011_2015	2014	China	Asia	Human_clinical	Homo sapiens	Human	0	0	1	0	0	1	0	0	0	0	0	0	0	0	0	0	0	0	0	0	0	0	0	0	0	0	0	0	0	0	0	0
staramr/Saureus_1280.14573.txt/mlst.tsv:Saureus_1280.14573	saureus	59	CC59	19	23	15	2	19	20	15	2016_2020	2016	China	Asia	Human_clinical	Homo sapiens	Human	0	0	1	0	0	0	0	1	1	0	0	0	0	0	0	0	0	1	0	0	0	1	0	0	0	0	0	0	0	0	0	0
staramr/Saureus_1280.14672.txt/mlst.tsv:Saureus_1280.14672	saureus	109	CC1	3	27	1	1	1	1	10	2011_2015	2011	Mexico	North America	Human_clinical	Homo sapiens	Human	0	1	0	1	0	0	0	0	0	0	0	0	0	0	0	0	0	0	0	0	0	0	0	0	0	0	0	0	0	0	0	0
staramr/Saureus_1280.14673.txt/mlst.tsv:Saureus_1280.14673	saureus	5	CC5	1	4	1	4	12	1	10	2016_2020	2016	Italy	Europe	Milk	Unknown	Food	0	0	0	0	0	0	0	0	0	0	0	0	0	0	0	1	0	0	0	0	0	0	0	0	0	0	0	0	0	0	0	0
staramr/Saureus_1280.14675.txt/mlst.tsv:Saureus_1280.14675	saureus	8	CC8	3	3	1	1	4	4	3	2016_2020	2016	Italy	Europe	Milk	Unknown	Food	0	0	0	0	0	1	0	0	0	0	0	0	0	0	0	0	0	0	0	0	0	0	0	0	0	0	0	0	0	0	0	0
staramr/Saureus_1280.14676.txt/mlst.tsv:Saureus_1280.14676	saureus	45	CC45	10	14	8	6	10	3	2	2016_2020	2016	Italy	Europe	Milk	Unknown	Food	0	0	0	0	0	1	0	0	0	0	0	0	1	0	0	0	0	0	0	0	0	0	0	0	0	0	0	0	0	0	0	0
staramr/Saureus_1280.14679.txt/mlst.tsv:Saureus_1280.14679	saureus	-		8	2	2	2	6	3	~2	2011_2015	2011	Germany	Europe	Human_clinical	Homo sapiens	Human	0	0	0	0	0	1	0	0	0	0	0	0	0	0	0	0	0	0	0	0	0	0	0	0	0	0	0	0	0	0	0	0
staramr/Saureus_1280.14681.txt/mlst.tsv:Saureus_1280.14681	saureus	8	CC8	3	3	1	1	4	4	3	2006_2010	2007	France	Europe	Human_clinical	Homo sapiens	Human	0	0	1	0	0	0	0	0	0	0	0	0	0	0	0	0	0	0	0	0	0	0	0	0	0	0	0	0	0	0	0	0
staramr/Saureus_1280.14682.txt/mlst.tsv:Saureus_1280.14682	saureus	8	CC8	3	3	1	1	4	4	3	2006_2010	2007	France	Europe	Human_clinical	Homo sapiens	Human	0	0	1	0	0	0	0	0	0	0	0	0	0	0	0	0	0	0	0	0	0	0	0	0	0	0	0	0	0	0	0	0
staramr/Saureus_1280.14683.txt/mlst.tsv:Saureus_1280.14683	saureus	105	CC5	1	4	1	4	12	1	28	2011_2015	2014	USA	North America	Human_blood	Homo sapiens	Human	1	1	1	1	0	1	1	1	1	1	1	0	0	0	0	1	0	0	0	0	0	0	0	0	0	0	0	0	0	0	0	0
staramr/Saureus_1280.14684.txt/mlst.tsv:Saureus_1280.14684	saureus	105	CC5	1	4	1	4	12	1	28	2011_2015	2014	USA	North America	Human_blood	Homo sapiens	Human	1	1	1	1	0	1	1	1	1	1	1	0	0	0	0	1	0	0	0	0	0	0	0	0	0	0	0	0	0	0	0	0
staramr/Saureus_1280.14686.txt/mlst.tsv:Saureus_1280.14686	saureus	30	CC30	2	2	2	2	6	3	2	2011_2015	2011	USA	North America	bakery_	Unknown	Environment	0	0	0	0	0	1	0	0	0	0	0	0	0	0	0	0	0	0	0	0	0	0	0	0	0	0	0	0	0	0	0	0
staramr/Saureus_1280.14687.txt/mlst.tsv:Saureus_1280.14687	saureus	1	CC1	1	1	1	1	1	1	1	2011_2015	2011	USA	North America	bakery_	Unknown	Environment	0	0	0	0	0	1	0	0	0	0	0	0	0	0	0	0	0	0	0	0	0	0	0	0	0	0	0	0	0	0	0	0
staramr/Saureus_1280.14688.txt/mlst.tsv:Saureus_1280.14688	saureus	5	CC5	1	4	1	4	12	1	10	2011_2015	2011	USA	North America	bakery_	Unknown	Environment	0	0	0	0	0	1	0	0	0	0	0	0	0	0	0	0	0	0	0	0	0	0	0	0	0	0	0	0	0	0	0	0
staramr/Saureus_1280.14689.txt/mlst.tsv:Saureus_1280.14689	saureus	5	CC5	1	4	1	4	12	1	10	2006_2010	2010	USA	North America	bakery_	Unknown	Environment	0	0	0	0	0	0	0	0	0	1	1	0	1	0	0	0	0	0	0	0	0	0	0	0	0	0	0	0	0	0	0	0
staramr/Saureus_1280.14691.txt/mlst.tsv:Saureus_1280.14691	saureus	5	CC5	1	4	1	4	12	1	10	2011_2015	2014	Brazil	South America	Human_blood	Homo sapiens	Human	1	1	1	1	0	0	0	0	0	0	0	0	0	0	0	0	0	0	0	0	0	0	0	0	0	0	0	0	0	0	0	0
staramr/Saureus_1280.14692.txt/mlst.tsv:Saureus_1280.14692	saureus	5	CC5	1	4	1	4	12	1	10	2011_2015	2014	Brazil	South America	Human_blood	Homo sapiens	Human	1	1	1	1	0	0	0	0	0	0	0	0	0	0	0	0	0	0	0	0	0	0	0	0	0	0	0	0	0	0	0	0
staramr/Saureus_1280.14693.txt/mlst.tsv:Saureus_1280.14693	saureus	5	CC5	1	4	1	4	12	1	10	2011_2015	2014	Brazil	South America	Human_blood	Homo sapiens	Human	1	1	1	1	0	0	0	0	0	0	0	0	0	0	0	0	0	0	0	0	0	0	0	0	0	0	0	0	0	0	0	0
staramr/Saureus_1280.14694.txt/mlst.tsv:Saureus_1280.14694	saureus	5	CC5	1	4	1	4	12	1	10	2011_2015	2014	Brazil	South America	Human_blood	Homo sapiens	Human	1	1	1	1	0	0	0	0	0	0	0	0	0	0	0	0	0	0	0	0	0	0	0	0	0	0	0	0	0	0	0	0
staramr/Saureus_1280.14695.txt/mlst.tsv:Saureus_1280.14695	saureus	5	CC5	1	4	1	4	12	1	10	2011_2015	2014	Brazil	South America	Human_blood	Homo sapiens	Human	1	1	1	1	0	0	0	0	0	0	0	0	0	0	0	0	0	0	0	0	0	0	0	0	0	0	0	0	0	0	0	0
staramr/Saureus_1280.14696.txt/mlst.tsv:Saureus_1280.14696	saureus	5	CC5	1	4	1	4	12	1	10	2011_2015	2014	Brazil	South America	Human_blood	Homo sapiens	Human	1	1	1	1	0	0	0	0	0	0	0	0	0	0	0	0	0	0	0	0	0	0	0	0	0	0	0	0	0	0	0	0
staramr/Saureus_1280.14697.txt/mlst.tsv:Saureus_1280.14697	saureus	5	CC5	1	4	1	4	12	1	10	2011_2015	2014	Brazil	South America	Human_blood	Homo sapiens	Human	1	1	1	1	0	0	0	0	0	0	0	0	0	0	0	0	0	0	0	0	0	0	0	0	0	0	0	0	0	0	0	0
staramr/Saureus_1280.14698.txt/mlst.tsv:Saureus_1280.14698	saureus	5	CC5	1	4	1	4	12	1	10	2011_2015	2014	Brazil	South America	Human_blood	Homo sapiens	Human	1	1	1	1	0	0	0	0	0	0	0	0	0	0	0	0	0	0	0	0	0	0	0	0	0	0	0	0	0	0	0	0
staramr/Saureus_1280.14699.txt/mlst.tsv:Saureus_1280.14699	saureus	5	CC5	1	4	1	4	12	1	10	2011_2015	2014	Brazil	South America	Human_blood	Homo sapiens	Human	1	1	1	1	0	0	0	0	0	0	0	0	0	0	0	0	0	0	0	0	0	0	0	0	0	0	0	0	0	0	0	0
staramr/Saureus_1280.14701.txt/mlst.tsv:Saureus_1280.14701	saureus	105	CC5	1	4	1	4	12	1	28	2006_2010	2009	Brazil	South America	Human_blood	Homo sapiens	Human	1	1	1	1	0	0	0	0	0	0	0	0	0	0	0	0	0	0	0	0	0	0	0	0	0	0	0	0	0	0	0	0
staramr/Saureus_1280.14702.txt/mlst.tsv:Saureus_1280.14702	saureus	105	CC5	1	4	1	4	12	1	28	2006_2010	2009	Brazil	South America	Human_clinical	Homo sapiens	Human	1	1	1	1	0	1	0	0	0	0	0	0	0	0	0	0	0	0	0	0	0	0	0	0	0	0	0	0	0	0	0	0
staramr/Saureus_1280.14703.txt/mlst.tsv:Saureus_1280.14703	saureus	5	CC5	1	4	1	4	12	1	10	2006_2010	2009	Brazil	South America	Human_blood	Homo sapiens	Human	1	1	1	1	0	0	0	0	0	0	0	0	0	0	0	0	0	0	0	0	0	0	0	0	0	0	0	0	0	0	0	0
staramr/Saureus_1280.14704.txt/mlst.tsv:Saureus_1280.14704	saureus	105	CC5	1	4	1	4	12	1	28	2006_2010	2009	Brazil	South America	Human_clinical	Homo sapiens	Human	1	1	1	1	0	0	0	0	0	0	0	0	0	0	0	0	0	0	0	0	0	0	0	0	0	0	0	0	0	0	0	0
staramr/Saureus_1280.14705.txt/mlst.tsv:Saureus_1280.14705	saureus	105	CC5	1	4	1	4	12	1	28	2006_2010	2009	Brazil	South America	Human_clinical	Homo sapiens	Human	1	1	1	1	0	0	0	0	0	0	0	0	0	0	0	0	0	0	0	0	0	0	0	0	0	0	0	0	0	0	0	0
staramr/Saureus_1280.14706.txt/mlst.tsv:Saureus_1280.14706	saureus	239	CC8	2	3	1	1	4	4	3	2011_2015	2014	India	Asia	Human_clinical	Homo sapiens	Human	0	1	1	1	1	1	0	1	1	0	0	0	0	1	1	1	0	0	0	0	0	0	0	0	0	0	0	0	0	0	0	0
staramr/Saureus_1280.14707.txt/mlst.tsv:Saureus_1280.14707	saureus	8	CC8	3	3	1	1	4	4	3	2011_2015	2014	India	Asia	Urine	Homo sapiens	Human	0	0	1	0	0	1	0	0	0	0	0	0	0	0	0	1	0	0	0	0	0	0	0	0	0	0	0	0	0	0	0	0
staramr/Saureus_1280.14708.txt/mlst.tsv:Saureus_1280.14708	saureus	5	CC5	1	4	1	4	12	1	10	2011_2015	2012	USA	North America	Human_blood	Homo sapiens	Human	1	1	1	1	0	1	0	0	0	0	0	0	0	0	0	0	0	0	0	0	0	0	0	0	0	0	0	0	0	0	0	0
staramr/Saureus_1280.14711.txt/mlst.tsv:Saureus_1280.14711	saureus	1535	CC15	13	13	1	1	81	11	13	2011_2015	2013	Saudi Arabia	Asia	Unknown_human	Homo sapiens	Human	1	0	1	0	0	1	0	0	0	0	0	1	0	0	0	1	0	0	0	0	0	0	0	0	0	0	0	0	0	0	0	0
staramr/Saureus_1280.14712.txt/mlst.tsv:Saureus_1280.14712	saureus	1535	CC15	13	13	1	1	81	11	13	2011_2015	2014	Saudi Arabia	Asia	Unknown_human	Homo sapiens	Human	1	0	1	0	0	1	0	0	0	0	0	1	1	0	0	1	0	0	0	0	0	0	0	0	0	0	0	0	0	0	0	0
staramr/Saureus_1280.14713.txt/mlst.tsv:Saureus_1280.14713	saureus	1535	CC15	13	13	1	1	81	11	13	2011_2015	2014	Saudi Arabia	Asia	Meat	Unknown	Food	1	0	1	0	0	1	0	0	0	0	0	1	0	0	0	1	0	0	0	0	0	0	0	0	0	0	0	0	0	0	0	0
staramr/Saureus_1280.14714.txt/mlst.tsv:Saureus_1280.14714	saureus	8	CC8	3	3	1	1	4	4	3	2006_2010	2009	Gabon	Africa	Unknown_human	Homo sapiens	Human	0	0	1	0	0	1	0	1	1	1	1	0	1	0	0	0	0	0	0	0	0	0	0	0	0	0	0	0	0	0	0	0
staramr/Saureus_1280.14973.txt/mlst.tsv:Saureus_1280.14973	saureus	-		-	-	-	-	-	-	-			Japan	Asia	Unknown	Unknown	Unknown	0	0	0	0	0	1	0	0	0	0	0	0	0	0	0	0	0	0	0	0	0	0	0	0	0	0	0	0	0	0	0	0
staramr/Saureus_1280.14974.txt/mlst.tsv:Saureus_1280.14974	saureus	-		-	-	-	-	-	-	-			Unknown	Unknown	Unknown	Unknown	Unknown	0	0	0	0	0	0	0	0	0	0	0	0	0	0	0	1	0	0	0	0	0	0	0	0	1	0	0	0	0	0	0	0
staramr/Saureus_1280.14975.txt/mlst.tsv:Saureus_1280.14975	saureus	-		-	-	-	-	-	-	-			Unknown	Unknown	Unknown	Unknown	Unknown	0	0	0	0	0	0	0	0	0	0	0	0	0	0	0	0	0	0	0	0	0	0	0	0	0	0	0	0	1	0	0	0
staramr/Saureus_1280.14976.txt/mlst.tsv:Saureus_1280.14976	saureus	-		-	-	-	-	-	-	-			Unknown	Unknown	Unknown	Unknown	Unknown	0	0	0	0	0	1	0	0	0	0	0	0	0	0	0	1	1	0	0	0	0	0	0	0	0	0	0	0	0	0	0	0
staramr/Saureus_1280.14977.txt/mlst.tsv:Saureus_1280.14977	saureus	-		-	-	-	-	-	-	-			Unknown	Unknown	Unknown	Unknown	Unknown	1	0	0	0	0	0	0	0	0	0	0	0	0	0	0	1	0	0	0	0	0	0	0	0	0	0	0	0	0	0	0	0
staramr/Saureus_1280.14979.txt/mlst.tsv:Saureus_1280.14979	saureus	-		-	-	-	-	-	-	-			Unknown	Unknown	Unknown	Unknown	Unknown	0	0	0	0	0	1	0	0	0	0	0	0	0	0	0	0	0	0	0	0	0	0	0	0	0	0	0	0	0	0	0	0
staramr/Saureus_1280.14985.txt/mlst.tsv:Saureus_1280.14985	saureus	-		-	-	-	-	-	-	-			Unknown	Unknown	Unknown	Unknown	Unknown	0	0	0	0	0	1	0	0	0	0	0	0	0	0	0	0	0	0	0	0	0	0	0	0	0	0	0	0	0	0	0	0
staramr/Saureus_1280.14986.txt/mlst.tsv:Saureus_1280.14986	saureus	-		-	-	-	-	-	-	-	1884_2000	1997	USA	North America	Human_clinical	Homo sapiens	Human	0	0	0	0	0	1	0	0	0	0	0	0	0	0	0	1	0	0	0	0	0	0	0	0	0	0	0	0	0	0	0	0
staramr/Saureus_1280.14988.txt/mlst.tsv:Saureus_1280.14988	saureus	-		-	-	-	-	-	-	-	1884_2000	1999	Japan	Asia	Human_clinical	Homo sapiens	Human	0	0	0	0	0	1	0	0	0	0	0	0	0	0	0	0	0	0	0	0	0	0	0	0	0	0	0	0	0	0	0	0
staramr/Saureus_1280.14991.txt/mlst.tsv:Saureus_1280.14991	saureus	-		-	-	-	-	-	-	-			Unknown	Unknown	Unknown	Unknown	Unknown	0	0	0	0	0	1	0	0	0	0	0	0	0	0	0	0	0	0	0	1	0	0	0	0	0	0	0	0	0	0	0	0
staramr/Saureus_1280.14992.txt/mlst.tsv:Saureus_1280.14992	saureus	-		-	-	-	-	-	-	-			Unknown	Unknown	Unknown	Unknown	Unknown	0	0	0	0	0	1	0	0	0	0	0	0	0	0	0	0	0	0	0	0	0	0	0	0	0	0	0	0	0	0	0	0
staramr/Saureus_1280.14993.txt/mlst.tsv:Saureus_1280.14993	saureus	-		-	-	-	-	-	-	-	2011_2015	2011	Brazil	South America	Human_clinical	Homo sapiens	Human	0	0	0	0	0	1	0	0	0	0	0	0	0	0	0	0	0	0	0	0	0	0	0	0	0	0	0	0	0	0	0	0
staramr/Saureus_1280.14994.txt/mlst.tsv:Saureus_1280.14994	saureus	-		-	-	-	-	-	-	-	2011_2015	2011	Brazil	South America	Human_clinical	Homo sapiens	Human	0	0	0	0	0	1	0	0	0	0	0	0	0	0	0	0	0	0	0	0	0	0	0	0	0	0	0	0	0	0	0	0
staramr/Saureus_1280.14996.txt/mlst.tsv:Saureus_1280.14996	saureus	-		-	-	-	-	-	-	-	2011_2015	2011	Brazil	South America	Human_clinical	Homo sapiens	Human	0	0	0	0	0	1	0	0	0	0	0	0	0	0	0	0	0	0	0	0	0	0	0	0	0	0	0	0	0	0	0	0
staramr/Saureus_1280.14998.txt/mlst.tsv:Saureus_1280.14998	saureus	-		-	-	-	-	-	-	-	2011_2015	2011	Brazil	South America	Human_clinical	Homo sapiens	Human	0	0	0	0	0	1	0	0	0	0	0	0	0	0	0	0	0	0	0	0	0	0	0	0	0	0	0	0	0	0	0	0
staramr/Saureus_1280.14999.txt/mlst.tsv:Saureus_1280.14999	saureus	-		-	-	-	-	-	-	-	2011_2015	2011	Brazil	South America	Human_clinical	Homo sapiens	Human	1	0	0	0	0	1	0	0	0	0	0	1	0	0	0	0	0	0	0	0	0	0	0	0	0	0	0	0	1	0	0	0
staramr/Saureus_1280.15001.txt/mlst.tsv:Saureus_1280.15001	saureus	-		-	-	-	-	-	-	-	2011_2015	2012	Brazil	South America	Human_clinical	Homo sapiens	Human	0	0	0	0	0	1	0	0	0	0	0	0	0	0	0	0	0	0	0	0	0	0	0	0	0	0	0	0	0	0	0	0
staramr/Saureus_1280.15002.txt/mlst.tsv:Saureus_1280.15002	saureus	-		-	-	-	-	-	-	-			Unknown	Unknown	Unknown	Unknown	Unknown	0	0	0	0	0	0	0	0	0	0	0	0	1	0	0	0	0	0	0	0	0	0	0	0	0	0	0	0	0	0	0	0
staramr/Saureus_1280.15003.txt/mlst.tsv:Saureus_1280.15003	saureus	-		-	-	-	-	-	-	-			Unknown	Unknown	Unknown	Unknown	Unknown	0	0	0	0	0	2	0	0	0	0	0	0	0	0	0	0	0	0	0	0	0	0	0	0	0	0	0	0	0	0	0	0
staramr/Saureus_1280.15004.txt/mlst.tsv:Saureus_1280.15004	saureus	-		-	-	-	-	-	-	-			Unknown	Unknown	Unknown	Unknown	Unknown	0	0	0	0	0	0	0	0	0	0	0	0	1	0	0	0	0	0	0	0	0	0	0	0	0	0	0	0	0	0	0	0
staramr/Saureus_1280.15005.txt/mlst.tsv:Saureus_1280.15005	saureus	-		-	-	-	-	-	-	-			Unknown	Unknown	Unknown	Unknown	Unknown	0	0	0	0	0	0	0	0	0	0	0	0	0	0	0	0	0	0	0	0	0	0	0	0	0	1	0	0	0	0	0	0
staramr/Saureus_1280.15006.txt/mlst.tsv:Saureus_1280.15006	saureus	-		-	-	-	-	-	-	-	2011_2015	2015	Unknown	Unknown	Unknown	Unknown	Unknown	0	0	0	0	0	1	0	0	0	0	0	0	0	0	0	0	0	0	0	0	0	0	0	0	0	0	0	0	0	0	0	0
staramr/Saureus_1280.15007.txt/mlst.tsv:Saureus_1280.15007	saureus	-		-	-	-	-	-	-	-	2011_2015	2015	Unknown	Unknown	Unknown	Unknown	Unknown	0	0	0	0	0	1	0	0	0	0	0	0	0	0	0	0	0	0	0	0	0	0	0	0	0	0	0	0	0	0	0	0
staramr/Saureus_1280.15008.txt/mlst.tsv:Saureus_1280.15008	saureus	-		-	-	-	-	-	-	-			Unknown	Unknown	Unknown	Unknown	Unknown	0	0	0	0	0	1	0	1	1	1	1	0	0	0	0	0	0	0	0	0	0	0	0	0	0	0	0	0	0	0	0	0
staramr/Saureus_1280.15009.txt/mlst.tsv:Saureus_1280.15009	saureus	-		-	-	-	-	-	-	-			Unknown	Unknown	Unknown	Unknown	Unknown	0	0	0	0	0	1	0	1	1	1	1	0	0	0	0	0	0	0	0	0	0	0	0	0	0	0	0	0	0	0	0	0
staramr/Saureus_1280.15012.txt/mlst.tsv:Saureus_1280.15012	saureus	-		-	-	-	-	-	-	-			Unknown	Unknown	Unknown	Unknown	Unknown	0	0	0	0	0	1	0	0	0	0	0	0	0	0	0	1	0	0	0	0	0	0	0	0	0	0	0	0	0	0	0	0
staramr/Saureus_1280.15013.txt/mlst.tsv:Saureus_1280.15013	saureus	-		-	-	-	-	-	-	-	2006_2010	2007	Venezuela	South America	Unknown_human	Homo sapiens	Human	0	0	0	0	0	1	0	0	0	1	1	0	1	0	0	0	0	0	0	0	0	0	0	0	0	0	0	0	0	0	0	0
staramr/Saureus_1280.15014.txt/mlst.tsv:Saureus_1280.15014	saureus	-		-	-	-	-	-	-	-	2001_2005	2004	Colombia	South America	Human_clinical	Homo sapiens	Human	0	0	0	0	0	1	0	0	0	0	0	0	0	0	0	0	0	0	0	0	0	0	0	0	0	0	0	0	0	0	0	0
staramr/Saureus_1280.15015.txt/mlst.tsv:Saureus_1280.15015	saureus	-		-	-	-	-	-	-	-	2006_2010	2007	Colombia	South America	Human_blood	Homo sapiens	Human	0	0	0	0	0	1	0	0	0	0	0	0	0	0	0	0	0	0	0	0	0	0	0	0	0	0	0	0	0	0	0	0
staramr/Saureus_1280.15016.txt/mlst.tsv:Saureus_1280.15016	saureus	-		-	-	-	-	-	-	-	2006_2010	2007	Colombia	South America	Human_blood	Homo sapiens	Human	0	0	0	0	0	1	0	0	0	0	0	0	0	0	0	0	0	0	0	0	0	0	0	0	0	0	0	0	0	0	0	0
staramr/Saureus_1280.15019.txt/mlst.tsv:Saureus_1280.15019	saureus	-		-	-	-	-	-	-	-	2006_2010	2006	Colombia	South America	Human_blood	Homo sapiens	Human	0	0	0	0	0	1	0	1	1	0	0	0	0	0	0	0	0	0	0	0	0	0	0	0	0	0	0	0	0	0	0	0
staramr/Saureus_1280.15022.txt/mlst.tsv:Saureus_1280.15022	saureus	-		-	-	-	-	-	-	-	2011_2015	2012	Brazil	South America	Human_blood	Homo sapiens	Human	0	0	0	0	0	0	0	0	0	0	0	0	0	0	0	1	1	0	0	0	0	0	0	0	0	0	0	0	0	0	0	0
staramr/Saureus_1280.15025.txt/mlst.tsv:Saureus_1280.15025	saureus	-		-	-	-	-	-	-	-	2006_2010	2009	France	Europe	Human_clinical	Homo sapiens	Human	0	0	0	0	0	1	0	0	0	0	0	0	0	0	0	0	0	0	0	0	0	0	0	0	0	0	0	0	0	0	0	0
staramr/Saureus_1280.15026.txt/mlst.tsv:Saureus_1280.15026	saureus	-		-	-	-	-	-	-	-	2006_2010	2009	France	Europe	Human_clinical	Homo sapiens	Human	0	0	0	0	0	1	0	0	0	0	0	0	0	0	0	0	0	0	0	0	0	0	0	0	0	0	0	0	0	0	0	0
staramr/Saureus_1280.15027.txt/mlst.tsv:Saureus_1280.15027	saureus	-		-	-	-	-	-	-	-	2006_2010	2009	France	Europe	Human_clinical	Homo sapiens	Human	0	0	0	0	0	1	0	0	0	0	0	0	0	0	0	0	0	0	0	0	0	0	0	0	0	0	0	0	0	0	0	0
staramr/Saureus_1280.15028.txt/mlst.tsv:Saureus_1280.15028	saureus	-		-	-	-	-	-	-	-	2006_2010	2009	France	Europe	Human_clinical	Homo sapiens	Human	0	0	0	0	0	1	0	0	0	0	0	0	0	0	0	0	0	0	0	0	0	0	0	0	0	0	0	0	0	0	0	0
staramr/Saureus_1280.15029.txt/mlst.tsv:Saureus_1280.15029	saureus	-		-	-	-	-	-	-	-	2006_2010	2010	France	Europe	Human_clinical	Homo sapiens	Human	0	0	0	0	0	1	0	0	0	0	0	0	0	0	0	0	0	0	0	0	0	0	0	0	0	0	0	0	0	0	0	0
staramr/Saureus_1280.15031.txt/mlst.tsv:Saureus_1280.15031	saureus	-		-	-	-	-	-	-	-	2011_2015	2013	USA	North America	Human_blood	Homo sapiens	Human	0	0	0	0	0	2	0	1	1	2	2	0	0	0	0	0	0	0	0	0	0	0	0	0	0	0	0	0	0	0	0	0
staramr/Saureus_1280.15032.txt/mlst.tsv:Saureus_1280.15032	saureus	-		-	-	-	-	-	-	-	2011_2015	2013	USA	North America	Human_blood	Homo sapiens	Human	0	0	0	0	0	2	0	2	2	1	1	0	0	0	0	0	0	0	0	0	0	0	0	0	0	0	0	0	0	0	0	0
staramr/Saureus_1280.15033.txt/mlst.tsv:Saureus_1280.15033	saureus	-		-	-	-	-	-	-	-	2011_2015	2013	USA	North America	Human_blood	Homo sapiens	Human	0	0	0	0	0	1	0	0	1	1	1	0	0	0	0	0	0	0	0	0	0	0	0	0	0	0	0	0	0	0	0	0
staramr/Saureus_1280.15034.txt/mlst.tsv:Saureus_1280.15034	saureus	-		-	-	-	-	-	-	-	2006_2010	2009	Netherlands	Europe	Unknown_human	Homo sapiens	Human	0	0	0	0	0	0	1	0	0	0	0	0	0	0	0	0	0	0	0	0	0	0	0	0	0	0	0	0	0	0	0	0
staramr/Saureus_1280.15037.txt/mlst.tsv:Saureus_1280.15037	saureus	-		-	-	-	-	-	-	-	2011_2015	2013	Korea	Africa	Human_blood	Homo sapiens	Human	0	0	0	0	0	1	0	0	0	0	0	0	0	0	0	0	0	0	0	0	0	0	0	0	0	0	0	0	0	0	0	0
staramr/Saureus_1280.15038.txt/mlst.tsv:Saureus_1280.15038	saureus	-		-	-	-	-	-	-	-	2011_2015	2013	South Korea	Asia	Human_blood	Homo sapiens	Human	0	0	0	0	0	1	0	0	0	0	0	0	0	0	0	0	0	0	0	0	0	0	0	0	0	0	0	0	0	0	0	0
staramr/Saureus_1280.15041.txt/mlst.tsv:Saureus_1280.15041	saureus	-		-	-	-	-	-	-	-	2011_2015	2014	USA	North America	Human_clinical	Homo sapiens	Human	0	0	0	0	0	1	0	0	0	0	0	0	0	0	0	0	0	0	0	0	0	0	0	0	0	0	0	0	0	0	0	0
staramr/Saureus_1280.15043.txt/mlst.tsv:Saureus_1280.15043	saureus	-		-	-	-	-	-	-	-	2011_2015	2013	Suriname	South America	Human_clinical	Homo sapiens	Human	0	0	0	0	0	1	0	1	1	1	1	0	0	1	0	0	0	0	0	0	0	0	0	0	0	0	0	0	0	0	0	0
staramr/Saureus_1280.15044.txt/mlst.tsv:Saureus_1280.15044	saureus	-		-	-	-	-	-	-	-	2011_2015	2013	Suriname	South America	Human_clinical	Homo sapiens	Human	0	0	0	0	0	0	1	0	0	0	0	0	0	0	0	0	0	0	0	0	0	0	0	0	0	0	0	0	0	0	0	0
staramr/Saureus_1280.15045.txt/mlst.tsv:Saureus_1280.15045	saureus	-		-	-	-	-	-	-	-	2011_2015	2013	Suriname	South America	Human_clinical	Homo sapiens	Human	0	0	0	0	0	0	0	0	0	0	0	0	0	0	0	0	0	0	0	0	0	0	0	0	0	0	0	0	0	1	0	0
staramr/Saureus_1280.15047.txt/mlst.tsv:Saureus_1280.15047	saureus	-		-	-	-	-	-	-	-	2011_2015	2013	Suriname	South America	Human_clinical	Homo sapiens	Human	0	0	0	0	0	1	0	1	1	1	1	0	0	1	0	0	0	0	0	0	0	0	0	0	0	0	0	0	0	0	0	0
staramr/Saureus_1280.15048.txt/mlst.tsv:Saureus_1280.15048	saureus	-		-	-	-	-	-	-	-	2011_2015	2013	Suriname	South America	Human_clinical	Homo sapiens	Human	0	0	0	0	0	0	1	0	0	0	0	0	0	0	0	0	0	0	0	0	0	0	0	0	0	0	0	0	0	0	0	0
staramr/Saureus_1280.15049.txt/mlst.tsv:Saureus_1280.15049	saureus	-		-	-	-	-	-	-	-	2011_2015	2013	Suriname	South America	Human_clinical	Homo sapiens	Human	0	0	0	0	0	0	0	0	0	0	0	0	0	0	0	0	0	0	0	0	0	0	0	0	0	0	0	0	0	1	0	0
staramr/Saureus_1280.15051.txt/mlst.tsv:Saureus_1280.15051	saureus	-		-	-	-	-	-	-	-	2011_2015	2013	Suriname	South America	Human_clinical	Homo sapiens	Human	0	0	0	0	0	1	0	1	1	1	1	0	0	1	0	0	0	0	0	0	0	0	0	0	0	0	0	0	0	0	0	0
staramr/Saureus_1280.15052.txt/mlst.tsv:Saureus_1280.15052	saureus	-		-	-	-	-	-	-	-	2011_2015	2013	Suriname	South America	Human_clinical	Homo sapiens	Human	0	0	0	0	0	0	1	0	0	0	0	0	0	0	0	0	0	0	0	0	0	0	0	0	0	0	0	0	0	0	0	0
staramr/Saureus_1280.15053.txt/mlst.tsv:Saureus_1280.15053	saureus	-		-	-	-	-	-	-	-	2011_2015	2013	Suriname	South America	Human_clinical	Homo sapiens	Human	0	0	0	0	0	0	0	0	0	0	0	0	0	0	0	0	0	0	0	0	0	0	0	0	0	0	0	0	0	1	0	0
staramr/Saureus_1280.15054.txt/mlst.tsv:Saureus_1280.15054	saureus	-		-	-	-	-	-	-	-	2011_2015	2013	Suriname	South America	Human_clinical	Homo sapiens	Human	0	0	0	0	0	0	1	0	0	0	0	0	0	0	0	0	0	0	0	0	0	0	0	0	0	0	0	0	0	0	0	0
staramr/Saureus_1280.15057.txt/mlst.tsv:Saureus_1280.15057	saureus	-		-	-	-	-	-	-	-	2011_2015	2013	Suriname	South America	Human_clinical	Homo sapiens	Human	0	0	0	0	0	1	0	1	1	1	1	0	0	0	0	0	0	0	0	0	0	0	0	0	0	0	0	0	0	0	0	0
staramr/Saureus_1280.15058.txt/mlst.tsv:Saureus_1280.15058	saureus	-		-	-	-	-	-	-	-	2011_2015	2013	Suriname	South America	Human_clinical	Homo sapiens	Human	0	0	0	0	0	1	0	1	1	1	1	0	0	0	0	0	0	0	0	0	0	0	0	0	0	0	0	0	0	0	0	0
staramr/Saureus_1280.15059.txt/mlst.tsv:Saureus_1280.15059	saureus	-		-	-	-	-	-	-	-	2011_2015	2013	Suriname	South America	Human_clinical	Homo sapiens	Human	0	0	0	0	0	1	0	1	1	1	1	0	0	0	0	0	0	0	0	0	0	0	0	0	0	0	0	0	0	0	0	0
staramr/Saureus_1280.15064.txt/mlst.tsv:Saureus_1280.15064	saureus	-		-	-	-	-	-	-	-	2011_2015	2013	Suriname	South America	Human_clinical	Homo sapiens	Human	0	0	0	0	0	1	0	1	1	1	1	0	0	0	0	0	0	0	0	0	0	0	0	0	0	0	0	0	0	0	0	0
staramr/Saureus_1280.15066.txt/mlst.tsv:Saureus_1280.15066	saureus	-		-	-	-	-	-	-	-	2011_2015	2013	Suriname	South America	Human_clinical	Homo sapiens	Human	0	0	0	0	0	1	0	1	1	1	1	0	0	0	0	0	0	0	0	0	0	0	0	0	0	0	0	0	0	0	0	0
staramr/Saureus_1280.15068.txt/mlst.tsv:Saureus_1280.15068	saureus	-		-	-	-	-	-	-	-	2011_2015	2013	Suriname	South America	Human_clinical	Homo sapiens	Human	0	0	0	0	0	1	0	1	1	1	1	0	0	0	0	0	0	0	0	0	0	0	0	0	0	0	0	0	0	0	0	0
staramr/Saureus_1280.15072.txt/mlst.tsv:Saureus_1280.15072	saureus	-		-	-	-	-	-	-	-	2011_2015	2013	Suriname	South America	Human_clinical	Homo sapiens	Human	0	0	0	0	0	1	0	1	1	1	1	0	0	0	0	0	0	0	0	0	0	0	0	0	0	0	0	0	0	0	0	0
staramr/Saureus_1280.15074.txt/mlst.tsv:Saureus_1280.15074	saureus	-		-	-	-	-	-	-	-	2011_2015	2013	Suriname	South America	Human_clinical	Homo sapiens	Human	0	0	0	0	0	1	0	1	1	1	1	0	0	0	0	0	0	0	0	0	0	0	0	0	0	0	0	0	0	0	0	0
staramr/Saureus_1280.15076.txt/mlst.tsv:Saureus_1280.15076	saureus	-		-	-	-	-	-	-	-	2011_2015	2013	Suriname	South America	Human_clinical	Homo sapiens	Human	0	0	0	0	0	1	0	1	1	1	1	0	0	0	0	0	0	0	0	0	0	0	0	0	0	0	0	0	0	0	0	0
staramr/Saureus_1280.15078.txt/mlst.tsv:Saureus_1280.15078	saureus	-		-	-	-	-	-	-	-	2011_2015	2013	Suriname	South America	Human_clinical	Homo sapiens	Human	0	0	0	0	0	1	0	1	1	1	1	0	0	0	0	0	0	0	0	0	0	0	0	0	0	0	0	0	0	0	0	0
staramr/Saureus_1280.15079.txt/mlst.tsv:Saureus_1280.15079	saureus	-		-	-	-	-	-	-	-	2011_2015	2013	Suriname	South America	Human_clinical	Homo sapiens	Human	0	0	0	0	0	1	0	1	1	1	1	0	0	0	0	0	0	0	0	0	0	0	0	0	0	0	0	0	0	0	0	0
staramr/Saureus_1280.15085.txt/mlst.tsv:Saureus_1280.15085	saureus	-		-	-	-	-	-	-	-			South Korea	Asia	Pork	Unknown	Food	0	0	0	0	0	1	0	0	0	0	0	0	0	0	0	0	0	1	0	0	0	0	0	0	0	0	0	0	0	0	0	0
staramr/Saureus_1280.15087.txt/mlst.tsv:Saureus_1280.15087	saureus	-		-	-	-	-	-	-	-	2011_2015	2011	USA	North America	bakery_	Unknown	Environment	0	0	0	0	0	1	0	0	0	0	0	0	0	0	0	0	0	0	0	0	0	0	0	0	0	0	0	0	0	0	0	0
staramr/Saureus_1280.15088.txt/mlst.tsv:Saureus_1280.15088	saureus	-		-	-	-	-	-	-	-	2011_2015	2011	USA	North America	bakery_	Unknown	Environment	0	0	0	0	0	1	0	0	0	0	0	0	0	0	0	0	0	0	0	0	0	0	0	0	0	0	0	0	0	0	0	0
staramr/Saureus_1280.15089.txt/mlst.tsv:Saureus_1280.15089	saureus	-		-	-	-	-	-	-	-	2006_2010	2010	USA	North America	bakery_	Unknown	Environment	0	0	0	0	0	0	0	0	0	1	1	0	1	0	0	0	0	0	0	0	0	0	0	0	0	0	0	0	0	0	0	0
staramr/Saureus_1280.15091.txt/mlst.tsv:Saureus_1280.15091	saureus	-		-	-	-	-	-	-	-	2011_2015	2015	China	Asia	Human_clinical	Homo sapiens	Human	0	0	0	0	0	1	0	0	0	0	0	0	0	0	0	0	0	0	0	0	0	0	0	0	0	0	0	0	0	0	0	0
staramr/Saureus_1280.15092.txt/mlst.tsv:Saureus_1280.15092	saureus	-		-	-	-	-	-	-	-	2011_2015	2015	China	Asia	Human_clinical	Homo sapiens	Human	0	0	0	0	0	0	0	0	0	0	0	0	0	0	0	0	0	0	0	0	0	0	0	0	0	0	0	0	0	0	0	0
staramr/Saureus_1280.15093.txt/mlst.tsv:Saureus_1280.15093	saureus	-		-	-	-	-	-	-	-	2011_2015	2015	China	Asia	Human_clinical	Homo sapiens	Human	0	0	0	0	0	0	0	0	0	0	0	1	0	0	0	0	0	0	0	0	0	0	0	0	0	0	0	0	0	0	0	0
staramr/Saureus_1280.15096.txt/mlst.tsv:Saureus_1280.15096	saureus	-		-	-	-	-	-	-	-	2011_2015	2015	Denmark	Europe	Human_clinical	Homo sapiens	Human	0	0	0	0	0	1	0	0	0	0	0	0	0	0	0	0	0	0	0	0	0	0	0	0	0	0	0	0	0	0	0	0
staramr/Saureus_1280.15097.txt/mlst.tsv:Saureus_1280.15097	saureus	-		-	-	-	-	-	-	-			Australia	Oceania	Unknown	Unknown	Unknown	0	0	0	0	0	0	1	0	0	0	0	0	0	0	0	0	0	0	0	0	0	0	0	0	0	0	0	0	0	0	0	0
staramr/Saureus_1280.15101.txt/mlst.tsv:Saureus_1280.15101	saureus	-		-	-	-	-	-	-	-			Unknown	Unknown	Unknown	Unknown	Unknown	0	0	0	0	0	0	0	0	0	0	0	0	0	0	1	0	0	0	0	0	0	0	0	0	0	0	0	0	0	0	0	0
staramr/Saureus_1280.15102.txt/mlst.tsv:Saureus_1280.15102	saureus	-		-	-	-	-	-	-	-			Unknown	Unknown	Unknown	Unknown	Unknown	0	0	0	0	0	0	0	0	0	0	0	0	0	0	1	0	0	0	0	0	0	0	0	0	0	0	0	0	0	0	0	0
staramr/Saureus_1280.15103.txt/mlst.tsv:Saureus_1280.15103	saureus	-		-	-	-	-	-	-	-			Unknown	Unknown	Unknown	Unknown	Unknown	0	0	0	0	0	0	0	0	0	0	0	1	0	0	0	0	0	0	0	0	0	0	0	0	0	0	0	0	0	0	0	0
staramr/Saureus_1280.15104.txt/mlst.tsv:Saureus_1280.15104	saureus	-		-	-	-	-	-	-	-			Unknown	Unknown	Unknown	Unknown	Unknown	0	0	0	0	0	0	1	0	0	0	0	0	0	0	0	0	0	0	0	0	0	0	0	0	0	0	0	0	0	0	0	0
staramr/Saureus_1280.15105.txt/mlst.tsv:Saureus_1280.15105	saureus	-		-	-	-	-	-	-	-			Unknown	Unknown	Unknown	Unknown	Unknown	0	0	0	0	0	0	1	0	0	0	0	0	0	0	0	0	0	0	0	0	0	0	0	0	0	0	0	0	0	0	0	0
staramr/Saureus_1280.15106.txt/mlst.tsv:Saureus_1280.15106	saureus	-		-	-	-	-	-	-	-			Unknown	Unknown	Unknown	Unknown	Unknown	0	0	0	0	0	0	0	0	0	0	0	0	1	0	0	0	0	0	0	0	0	0	0	0	0	0	0	0	0	0	0	0
staramr/Saureus_1280.15107.txt/mlst.tsv:Saureus_1280.15107	saureus	-		-	-	-	-	-	-	-			Unknown	Unknown	Unknown	Unknown	Unknown	0	0	0	0	0	0	0	0	0	0	0	0	1	0	0	0	0	0	0	0	0	0	0	0	0	0	0	0	0	0	0	0
staramr/Saureus_1280.15109.txt/mlst.tsv:Saureus_1280.15109	saureus	-		-	-	-	-	-	-	-			Unknown	Unknown	Unknown	Unknown	Unknown	0	0	0	0	0	0	0	0	0	0	0	0	0	0	0	0	0	0	0	0	0	0	0	0	0	0	0	0	0	0	0	0
staramr/Saureus_1280.15111.txt/mlst.tsv:Saureus_1280.15111	saureus	-		-	-	-	-	-	-	-			Unknown	Unknown	Unknown	Unknown	Unknown	0	0	0	0	0	1	0	0	0	0	0	0	0	0	0	0	0	0	0	0	0	0	0	0	0	0	0	0	0	0	0	0
staramr/Saureus_1280.15112.txt/mlst.tsv:Saureus_1280.15112	saureus	-		-	-	-	-	-	-	-			Unknown	Unknown	Clinical	Unknown	Other	0	0	0	0	0	0	1	0	0	0	0	0	0	0	0	0	0	0	0	0	0	0	0	0	0	0	0	0	0	0	0	0
staramr/Saureus_1280.15113.txt/mlst.tsv:Saureus_1280.15113	saureus	-		-	-	-	-	-	-	-			Unknown	Unknown	Clinical	Unknown	Other	0	0	0	0	0	0	0	0	0	0	0	0	0	0	1	0	0	0	0	0	0	0	0	0	0	0	0	0	0	0	0	0
staramr/Saureus_1280.15115.txt/mlst.tsv:Saureus_1280.15115	saureus	-		-	-	-	-	-	-	-			Unknown	Unknown	Unknown	Unknown	Unknown	0	0	0	0	0	0	0	0	0	0	0	0	0	0	0	1	0	0	0	0	0	0	0	0	0	0	0	0	0	0	0	0
staramr/Saureus_1280.15122.txt/mlst.tsv:Saureus_1280.15122	saureus	-		-	-	-	-	-	-	-			Unknown	Unknown	Unknown	Unknown	Unknown	1	0	0	0	0	0	0	0	0	0	0	0	0	0	0	0	0	0	0	0	0	0	0	0	0	0	0	0	0	0	0	0
staramr/Saureus_1280.15128.txt/mlst.tsv:Saureus_1280.15128	saureus	-		-	-	-	-	-	-	-			Unknown	Unknown	Unknown	Unknown	Unknown	0	0	0	0	0	0	0	0	0	0	0	0	0	0	1	0	0	0	0	0	0	0	0	0	0	0	0	0	0	0	0	0
staramr/Saureus_1280.15129.txt/mlst.tsv:Saureus_1280.15129	saureus	-		-	-	-	-	-	-	-			Unknown	Unknown	Unknown	Unknown	Unknown	0	0	0	0	0	0	1	0	0	0	0	0	0	0	0	0	0	0	0	0	0	0	0	0	0	0	0	0	0	0	0	0
staramr/Saureus_1280.15131.txt/mlst.tsv:Saureus_1280.15131	saureus	-		-	-	-	-	-	-	-			Unknown	Unknown	Unknown	Unknown	Unknown	0	0	0	0	0	0	0	0	0	0	0	0	0	0	0	0	0	0	0	0	0	0	0	0	0	0	0	0	1	0	0	0
staramr/Saureus_1280.15132.txt/mlst.tsv:Saureus_1280.15132	saureus	-		-	-	-	-	-	-	-			Unknown	Unknown	Unknown	Unknown	Unknown	0	0	0	0	0	0	0	0	0	0	0	0	0	0	0	0	0	0	0	0	0	0	0	0	0	0	0	0	1	0	0	0
staramr/Saureus_1280.15133.txt/mlst.tsv:Saureus_1280.15133	saureus	-		-	-	-	-	-	-	-			Unknown	Unknown	Unknown	Unknown	Unknown	0	0	0	0	0	0	0	0	0	0	0	0	0	0	0	0	0	0	0	0	0	0	0	0	0	0	0	0	0	1	0	0
staramr/Saureus_1280.15135.txt/mlst.tsv:Saureus_1280.15135	saureus	5	CC5	1	4	1	4	12	1	10	2011_2015	2014	Brazil	South America	Human_blood	Homo sapiens	Human	1	1	1	1	0	0	0	0	0	0	0	0	0	0	0	0	0	0	0	0	0	0	0	0	0	0	0	0	0	0	0	0
staramr/Saureus_1280.15136.txt/mlst.tsv:Saureus_1280.15136	saureus	5	CC5	1	4	1	4	12	1	10	2011_2015	2014	Brazil	South America	Human_blood	Homo sapiens	Human	1	1	1	1	0	0	0	0	0	0	0	0	0	0	0	0	0	0	0	0	0	0	0	0	0	0	0	0	0	0	0	0
staramr/Saureus_1280.15137.txt/mlst.tsv:Saureus_1280.15137	saureus	5	CC5	1	4	1	4	12	1	10	2011_2015	2014	Brazil	South America	Human_blood	Homo sapiens	Human	1	1	1	1	0	0	0	0	0	0	0	0	0	0	0	0	0	0	0	0	0	0	0	0	0	0	0	0	0	0	0	0
staramr/Saureus_1280.15138.txt/mlst.tsv:Saureus_1280.15138	saureus	1	CC1	1	1	1	1	1	1	1	2001_2005	2003	USA	North America	Unknown_human	Homo sapiens	Human	0	0	1	0	0	1	0	0	0	0	0	0	0	0	0	0	0	0	0	0	0	0	0	0	0	0	0	0	0	0	0	0
staramr/Saureus_1280.15139.txt/mlst.tsv:Saureus_1280.15139	saureus	1	CC1	1	1	1	1	1	1	1	2016_2020	2016	Brazil	South America	Human_blood	Homo sapiens	Human	0	0	0	0	0	1	0	0	1	0	0	0	0	0	0	0	0	0	0	0	0	0	0	0	0	0	0	1	0	0	0	0
staramr/Saureus_1280.15143.txt/mlst.tsv:Saureus_1280.15143	saureus	-		7	535?	1	5	8	8	6	2016_2020	2016	Nepal	Asia	Animal_clinical	Sus scrofa	Animal	0	0	1	0	0	0	1	0	0	0	0	0	0	0	0	1	0	0	0	0	0	0	0	0	0	0	0	0	0	0	0	0
staramr/Saureus_1280.15355.txt/mlst.tsv:Saureus_1280.15355	saureus	97	CC97	3	1	1	1	1	5	3			Unknown	Unknown	Unknown	Unknown	Unknown	0	0	1	0	0	0	0	0	0	0	0	0	0	0	0	0	0	0	0	0	0	0	0	0	0	0	0	0	0	0	0	0
staramr/Saureus_1280.15356.txt/mlst.tsv:Saureus_1280.15356	saureus	97	CC97	3	1	1	1	1	5	3			Unknown	Unknown	Unknown	Unknown	Unknown	0	0	1	0	0	0	0	0	0	0	0	0	0	0	0	0	0	0	0	0	0	0	0	0	0	0	0	0	0	0	0	0
staramr/Saureus_1280.15357.txt/mlst.tsv:Saureus_1280.15357	saureus	97	CC97	3	1	1	1	1	5	3			Unknown	Unknown	Unknown	Unknown	Unknown	0	0	1	0	0	0	0	0	0	0	0	0	0	0	0	0	0	0	0	0	0	0	0	0	0	0	0	0	0	0	0	0
staramr/Saureus_1280.15358.txt/mlst.tsv:Saureus_1280.15358	saureus	97	CC97	3	1	1	1	1	5	3			Unknown	Unknown	Unknown	Unknown	Unknown	0	0	1	0	0	0	0	0	0	0	0	0	0	0	0	0	0	0	0	0	0	0	0	0	0	0	0	0	0	0	0	0
staramr/Saureus_1280.15359.txt/mlst.tsv:Saureus_1280.15359	saureus	97	CC97	3	1	1	1	1	5	3			Unknown	Unknown	Unknown	Unknown	Unknown	0	0	1	0	0	0	0	0	0	0	0	0	0	0	0	0	0	0	0	0	0	0	0	0	0	0	0	0	0	0	0	0
staramr/Saureus_1280.15361.txt/mlst.tsv:Saureus_1280.15361	saureus	97	CC97	3	1	1	1	1	5	3			Unknown	Unknown	Unknown	Unknown	Unknown	0	0	1	0	0	0	0	0	0	0	0	0	0	0	0	0	0	0	0	0	0	0	0	0	0	0	0	0	0	0	0	0
staramr/Saureus_1280.15362.txt/mlst.tsv:Saureus_1280.15362	saureus	97	CC97	3	1	1	1	1	5	3			Unknown	Unknown	Unknown	Unknown	Unknown	0	0	1	0	0	0	0	0	0	0	0	0	0	0	0	0	0	0	0	0	0	0	0	0	0	0	0	0	0	0	0	0
staramr/Saureus_1280.15363.txt/mlst.tsv:Saureus_1280.15363	saureus	97	CC97	3	1	1	1	1	5	3			Unknown	Unknown	Unknown	Unknown	Unknown	0	0	1	0	0	0	0	0	0	0	0	0	0	0	0	0	0	0	0	0	0	0	0	0	0	0	0	0	0	0	0	0
staramr/Saureus_1280.15364.txt/mlst.tsv:Saureus_1280.15364	saureus	97	CC97	3	1	1	1	1	5	3			Unknown	Unknown	Unknown	Unknown	Unknown	0	0	1	0	0	0	0	0	0	0	0	0	0	0	0	0	0	0	0	0	0	0	0	0	0	0	0	0	0	0	0	0
staramr/Saureus_1280.15365.txt/mlst.tsv:Saureus_1280.15365	saureus	97	CC97	3	1	1	1	1	5	3			Unknown	Unknown	Unknown	Unknown	Unknown	0	0	1	0	0	0	0	0	0	0	0	0	0	0	0	0	0	0	0	0	0	0	0	0	0	0	0	0	0	0	0	0
staramr/Saureus_1280.15366.txt/mlst.tsv:Saureus_1280.15366	saureus	97	CC97	3	1	1	1	1	5	3			Unknown	Unknown	Unknown	Unknown	Unknown	0	0	1	0	0	0	0	0	0	0	0	0	0	0	0	0	0	0	0	0	0	0	0	0	0	0	0	0	0	0	0	0
staramr/Saureus_1280.15367.txt/mlst.tsv:Saureus_1280.15367	saureus	97	CC97	3	1	1	1	1	5	3			Unknown	Unknown	Unknown	Unknown	Unknown	0	0	1	0	0	0	0	0	0	0	0	0	0	0	0	0	0	0	0	0	0	0	0	0	0	0	0	0	0	0	0	0
staramr/Saureus_1280.15368.txt/mlst.tsv:Saureus_1280.15368	saureus	97	CC97	3	1	1	1	1	5	3			Unknown	Unknown	Unknown	Unknown	Unknown	0	0	1	0	0	0	0	0	0	0	0	0	0	0	0	0	0	0	0	0	0	0	0	0	0	0	0	0	0	0	0	0
staramr/Saureus_1280.15369.txt/mlst.tsv:Saureus_1280.15369	saureus	97	CC97	3	1	1	1	1	5	3			Unknown	Unknown	Unknown	Unknown	Unknown	0	0	1	0	0	0	0	0	0	0	0	0	0	0	0	0	0	0	0	0	0	0	0	0	0	0	0	0	0	0	0	0
staramr/Saureus_1280.15371.txt/mlst.tsv:Saureus_1280.15371	saureus	97	CC97	3	1	1	1	1	5	3			Unknown	Unknown	Unknown	Unknown	Unknown	0	0	1	0	0	0	0	0	0	0	0	0	0	0	0	0	0	0	0	0	0	0	0	0	0	0	0	0	0	0	0	0
staramr/Saureus_1280.15372.txt/mlst.tsv:Saureus_1280.15372	saureus	1945		6	57	45	2	215	58	52			Unknown	Unknown	Unknown	Unknown	Unknown	0	0	0	0	0	0	0	0	0	0	0	0	0	0	0	0	0	0	0	0	0	0	0	0	0	0	0	0	0	0	1	0
staramr/Saureus_1280.15373.txt/mlst.tsv:Saureus_1280.15373	saureus	1245		6	193	45	2	7	58	52			Unknown	Unknown	Unknown	Unknown	Unknown	0	0	0	0	0	0	0	0	0	0	0	0	0	0	0	0	0	0	0	0	0	0	0	0	0	0	0	0	0	0	1	0
staramr/Saureus_1280.15374.txt/mlst.tsv:Saureus_1280.15374	saureus	130	CC130	6	57	45	2	7	58	52			Unknown	Unknown	Unknown	Unknown	Unknown	0	0	0	0	0	0	0	0	0	0	0	0	0	0	0	0	0	0	0	0	0	0	0	0	0	0	0	0	0	0	1	0
staramr/Saureus_1280.15375.txt/mlst.tsv:Saureus_1280.15375	saureus	1245		6	193	45	2	7	58	52			Unknown	Unknown	Unknown	Unknown	Unknown	0	0	0	0	0	0	0	0	0	0	0	0	0	0	0	0	0	0	0	0	0	0	0	0	0	0	0	0	0	0	1	0
staramr/Saureus_1280.15376.txt/mlst.tsv:Saureus_1280.15376	saureus	130	CC130	6	57	45	2	7	58	52			Unknown	Unknown	Unknown	Unknown	Unknown	0	0	0	0	0	0	0	0	0	0	0	0	0	0	0	0	0	0	0	0	0	0	0	0	0	0	0	0	0	0	1	0
staramr/Saureus_1280.15377.txt/mlst.tsv:Saureus_1280.15377	saureus	1245		6	193	45	2	7	58	52			Unknown	Unknown	Unknown	Unknown	Unknown	0	0	0	0	0	0	0	0	0	0	0	0	0	0	0	0	0	0	0	0	0	0	0	0	0	0	0	0	0	0	1	0
staramr/Saureus_1280.15378.txt/mlst.tsv:Saureus_1280.15378	saureus	2574		291	193	45	2	7	58	52			Unknown	Unknown	Unknown	Unknown	Unknown	0	0	0	0	0	0	0	0	0	0	0	0	0	0	0	0	0	0	0	0	0	0	0	0	0	0	0	0	0	0	1	0
staramr/Saureus_1280.15379.txt/mlst.tsv:Saureus_1280.15379	saureus	1245		6	193	45	2	7	58	52			Unknown	Unknown	Unknown	Unknown	Unknown	0	0	0	0	0	0	0	0	0	0	0	0	0	0	0	0	0	0	0	0	0	0	0	0	0	0	0	0	0	0	1	0
staramr/Saureus_1280.15381.txt/mlst.tsv:Saureus_1280.15381	saureus	1245		6	193	45	2	7	58	52			Unknown	Unknown	Unknown	Unknown	Unknown	0	0	0	0	0	0	0	0	0	0	0	0	0	0	0	0	0	0	0	0	0	0	0	0	0	0	0	0	0	0	1	0
staramr/Saureus_1280.15382.txt/mlst.tsv:Saureus_1280.15382	saureus	398	CC398	3	35	19	2	20	26	39			Unknown	Unknown	Unknown	Unknown	Unknown	0	0	1	0	1	0	0	0	0	0	0	0	0	0	0	0	0	0	0	0	0	0	0	0	0	0	0	0	0	0	0	0
staramr/Saureus_1280.15383.txt/mlst.tsv:Saureus_1280.15383	saureus	425		18	33	6	20	7	50	48			Unknown	Unknown	Unknown	Unknown	Unknown	0	0	0	0	0	0	0	0	0	0	0	0	0	0	0	0	0	0	0	0	0	0	0	0	0	0	0	0	0	0	1	0
staramr/Saureus_1280.15384.txt/mlst.tsv:Saureus_1280.15384	saureus	1943		18	153	260	18	7	223	5			Unknown	Unknown	Unknown	Unknown	Unknown	0	0	0	0	0	0	0	0	0	0	0	0	0	0	0	0	0	0	0	0	0	0	0	0	0	0	0	0	0	0	1	0
staramr/Saureus_1280.15833.txt/mlst.tsv:Saureus_1280.15833	saureus	239	CC8	2	3	1	1	4	4	3	2011_2015	2013	India	Asia	Human_clinical	Homo sapiens	Human	0	2	1	2	1	1	0	1	1	0	0	0	0	0	0	1	0	0	0	0	0	0	0	0	0	0	0	0	0	0	0	0
staramr/Saureus_1280.15841.txt/mlst.tsv:Saureus_1280.15841	saureus	22	CC22	7	6	1	5	8	8	6	2016_2020	2017	Nepal	Asia	Animal_clinical	macaque	Animal	0	0	1	0	0	0	1	0	0	0	0	0	0	0	0	0	0	0	0	0	0	0	0	0	0	0	0	0	0	0	0	0
staramr/Saureus_1280.15842.txt/mlst.tsv:Saureus_1280.15842	saureus	22	CC22	7	6	1	5	8	8	6	2016_2020	2017	Nepal	Asia	Animal_clinical	macaque	Animal	0	0	1	0	0	0	0	0	0	0	0	0	0	0	0	1	0	0	0	0	0	0	0	0	0	0	0	0	0	0	0	0
staramr/Saureus_1280.15843.txt/mlst.tsv:Saureus_1280.15843	saureus	22	CC22	7	6	1	5	8	8	6	2016_2020	2016	Nepal	Asia	Animal_clinical	Sus scrofa	Animal	0	0	1	0	0	0	0	0	0	0	0	0	0	0	0	1	0	0	0	0	0	0	0	0	0	0	0	0	0	0	0	0
staramr/Saureus_1280.15844.txt/mlst.tsv:Saureus_1280.15844	saureus	22	CC22	7	6	1	5	8	8	6	2016_2020	2016	Nepal	Asia	Animal_clinical	Sus scrofa	Animal	0	0	1	0	0	0	1	0	0	0	0	0	0	0	0	1	0	0	0	0	0	0	0	0	0	0	0	0	0	0	0	0
staramr/Saureus_1280.15845.txt/mlst.tsv:Saureus_1280.15845	saureus	22	CC22	7	6	1	5	8	8	6	2016_2020	2016	Nepal	Asia	Animal_clinical	Sus scrofa	Animal	0	0	1	0	0	0	1	0	0	0	0	0	0	0	0	1	0	0	0	0	0	0	0	0	0	0	0	0	0	0	0	0
staramr/Saureus_1280.15846.txt/mlst.tsv:Saureus_1280.15846	saureus	22	CC22	7	6	1	5	8	8	6	2016_2020	2016	Nepal	Asia	Animal_clinical	Sus scrofa	Animal	0	0	1	0	0	0	1	0	0	0	0	0	0	0	0	0	0	0	0	0	0	0	0	0	0	0	0	0	0	0	0	0
staramr/Saureus_1280.15851.txt/mlst.tsv:Saureus_1280.15851	saureus	39	CC30	2	2	2	2	2	2	2	2011_2015	2015	USA	North America	Human_clinical	Homo sapiens	Human	1	1	1	1	0	0	0	0	0	0	0	0	0	0	0	1	0	0	0	0	0	0	0	0	0	0	0	0	0	0	0	0
staramr/Saureus_1280.15852.txt/mlst.tsv:Saureus_1280.15852	saureus	8	CC8	3	3	1	1	4	4	3	2011_2015	2013	Argentina	South America	Human_blood	Homo sapiens	Human	0	0	1	0	0	1	1	0	0	0	0	0	0	0	0	0	0	0	0	0	0	0	0	0	0	0	0	0	0	0	0	0
staramr/Saureus_1280.15853.txt/mlst.tsv:Saureus_1280.15853	saureus	105	CC5	1	4	1	4	12	1	28	2011_2015	2012	Brazil	South America	Human_blood	Homo sapiens	Human	1	1	1	1	0	1	0	1	1	1	1	0	0	0	0	0	0	0	0	0	0	0	0	0	0	0	0	0	0	0	0	0
staramr/Saureus_1280.15854.txt/mlst.tsv:Saureus_1280.15854	saureus	30	CC30	2	2	2	2	6	3	2	2011_2015	2013	Argentina	South America	Human_blood	Homo sapiens	Human	0	0	1	0	0	1	0	0	0	0	0	0	0	0	0	0	0	0	0	0	0	0	0	0	0	0	0	0	0	0	0	0
staramr/Saureus_1280.15855.txt/mlst.tsv:Saureus_1280.15855	saureus	1	CC1	1	1	1	1	1	1	1	2011_2015	2013	Argentina	South America	Human_blood	Homo sapiens	Human	0	0	1	0	0	1	0	0	0	0	0	0	0	0	0	1	0	0	0	0	0	0	0	0	0	0	0	0	0	0	0	0
staramr/Saureus_1280.15856.txt/mlst.tsv:Saureus_1280.15856	saureus	30	CC30	2	2	2	2	6	3	2	2011_2015	2013	Argentina	South America	Human_blood	Homo sapiens	Human	0	0	1	0	0	1	0	0	0	0	0	0	0	0	0	0	0	0	0	0	0	0	0	0	0	0	0	0	0	0	0	0
staramr/Saureus_1280.15857.txt/mlst.tsv:Saureus_1280.15857	saureus	22	CC22	7	6	1	5	8	8	6	2011_2015	2012	Venezuela	South America	Human_blood	Homo sapiens	Human	0	0	1	0	0	0	0	0	0	0	0	0	0	0	0	1	0	0	0	0	0	0	0	0	0	0	0	0	0	0	0	0
staramr/Saureus_1280.15858.txt/mlst.tsv:Saureus_1280.15858	saureus	30	CC30	2	2	2	2	6	3	2	2011_2015	2013	Venezuela	South America	Human_blood	Homo sapiens	Human	0	1	1	1	1	1	0	1	1	0	0	0	0	0	0	0	0	0	0	0	0	0	0	0	0	0	0	0	0	0	0	0
staramr/Saureus_1280.15859.txt/mlst.tsv:Saureus_1280.15859	saureus	72	CC8	1	4	1	8	4	4	3	2011_2015	2013	Peru	South America	Human_blood	Homo sapiens	Human	1	0	1	0	0	0	1	0	0	0	0	0	0	0	0	0	0	0	0	0	0	0	0	0	0	0	0	0	0	0	0	0
staramr/Saureus_1280.15861.txt/mlst.tsv:Saureus_1280.15861	saureus	5	CC5	1	4	1	4	12	1	10	2011_2015	2012	Chile	South America	Human_blood	Homo sapiens	Human	0	1	1	1	0	1	0	1	1	0	0	0	0	0	0	0	0	0	0	0	0	0	0	0	0	0	0	0	0	0	0	0
staramr/Saureus_1280.15862.txt/mlst.tsv:Saureus_1280.15862	saureus	239	CC8	2	3	1	1	4	4	3	2016_2020	2016	China	Asia	Unknown	Unknown	Unknown	0	2	1	2	1	1	0	1	1	0	0	0	1	1	0	1	0	0	0	0	0	0	0	0	0	0	0	0	0	0	0	0
staramr/Saureus_1280.15863.txt/mlst.tsv:Saureus_1280.15863	saureus	338	CC59	19	23	15	48	19	20	15	2011_2015	2012	China	Asia	Human_clinical	Homo sapiens	Human	0	0	1	0	0	1	0	0	0	0	0	0	1	0	0	0	0	0	0	0	0	0	0	0	0	0	0	0	0	0	0	0
staramr/Saureus_1280.15864.txt/mlst.tsv:Saureus_1280.15864	saureus	20		4	9	1	8	1	10	8	2011_2015	2014	Russia	Asia	Urine	Homo sapiens	Human	0	0	0	0	0	1	0	0	0	0	0	0	0	0	0	0	0	0	0	0	0	0	0	0	0	0	0	0	0	0	0	0
staramr/Saureus_1280.15865.txt/mlst.tsv:Saureus_1280.15865	saureus	15	CC15	13	13	1	1	12	11	13	2011_2015	2014	Ghana	Africa	Human_clinical	Homo sapiens	Human	0	0	0	0	0	1	0	0	0	0	0	0	0	1	0	0	0	0	0	0	0	0	0	0	0	0	0	0	0	0	0	0
staramr/Saureus_1280.15866.txt/mlst.tsv:Saureus_1280.15866	saureus	15	CC15	13	13	1	1	12	11	13	2011_2015	2014	Ghana	Africa	Human_clinical	Homo sapiens	Human	0	0	0	0	0	1	0	0	0	0	0	0	0	1	0	0	0	0	0	0	0	0	0	0	0	0	0	0	0	0	0	0
staramr/Saureus_1280.15867.txt/mlst.tsv:Saureus_1280.15867	saureus	3249	CC15	13	13	1	1	371	11	13	2011_2015	2014	Ghana	Africa	Human_clinical	Homo sapiens	Human	0	0	0	0	0	1	0	0	0	0	0	0	1	1	0	0	0	0	0	0	0	0	0	0	0	0	0	0	0	0	0	0
staramr/Saureus_1280.15868.txt/mlst.tsv:Saureus_1280.15868	saureus	3249	CC15	13	13	1	1	371	11	13	2011_2015	2014	Ghana	Africa	Human_clinical	Homo sapiens	Human	0	0	0	0	0	1	0	0	0	0	0	0	0	1	0	0	0	0	0	0	0	0	0	0	0	0	0	0	0	0	0	0
staramr/Saureus_1280.15869.txt/mlst.tsv:Saureus_1280.15869	saureus	15	CC15	13	13	1	1	12	11	13	2011_2015	2014	Ghana	Africa	Human_clinical	Homo sapiens	Human	0	0	0	0	0	1	0	0	0	0	0	0	1	1	0	0	0	0	0	0	0	0	0	0	0	0	0	0	1	0	0	0
staramr/Saureus_1280.15871.txt/mlst.tsv:Saureus_1280.15871	saureus	15	CC15	13	13	1	1	12	11	13	2011_2015	2014	Ghana	Africa	Human_clinical	Homo sapiens	Human	0	0	0	0	0	1	0	0	0	0	0	0	0	1	0	0	0	0	0	0	0	0	0	0	0	0	0	0	0	0	0	0
staramr/Saureus_1280.15872.txt/mlst.tsv:Saureus_1280.15872	saureus	-		13	13	~299	1	12	11	13	2011_2015	2014	Ghana	Africa	Human_clinical	Homo sapiens	Human	0	0	0	0	0	1	0	0	0	0	0	0	0	1	0	0	0	0	0	0	0	0	0	0	0	0	0	0	0	0	0	0
staramr/Saureus_1280.15873.txt/mlst.tsv:Saureus_1280.15873	saureus	2434	CC15	13	13	299	1	12	11	13	2011_2015	2014	Ghana	Africa	Human_clinical	Homo sapiens	Human	0	0	0	0	0	1	0	0	0	0	0	0	1	1	0	0	0	0	0	0	0	0	0	0	0	0	0	0	1	0	0	0
staramr/Saureus_1280.15874.txt/mlst.tsv:Saureus_1280.15874	saureus	15	CC15	13	13	1	1	12	11	13	2011_2015	2014	Ghana	Africa	Human_clinical	Homo sapiens	Human	0	0	0	0	0	1	0	0	0	0	0	0	0	0	0	0	0	0	0	0	0	0	0	0	0	0	0	0	0	0	0	0
staramr/Saureus_1280.15875.txt/mlst.tsv:Saureus_1280.15875	saureus	15	CC15	13	13	1	1	12	11	13	2011_2015	2014	Ghana	Africa	Human_clinical	Homo sapiens	Human	0	0	0	0	0	1	0	0	0	0	0	0	0	0	0	0	0	0	0	0	0	0	0	0	0	0	0	0	0	0	0	0
staramr/Saureus_1280.15876.txt/mlst.tsv:Saureus_1280.15876	saureus	15	CC15	13	13	1	1	12	11	13	2011_2015	2014	Ghana	Africa	Human_clinical	Homo sapiens	Human	0	0	0	0	0	1	0	0	0	0	0	0	0	0	0	0	0	0	0	0	0	0	0	0	0	0	0	0	0	0	0	0
staramr/Saureus_1280.15877.txt/mlst.tsv:Saureus_1280.15877	saureus	15	CC15	13	13	1	1	12	11	13	2011_2015	2014	Ghana	Africa	Human_clinical	Homo sapiens	Human	0	0	0	0	0	1	0	0	0	0	0	0	0	0	0	0	0	0	0	0	0	0	0	0	0	0	0	0	0	0	0	0
staramr/Saureus_1280.15878.txt/mlst.tsv:Saureus_1280.15878	saureus	8	CC8	3	3	1	1	4	4	3	2011_2015	2014	Ghana	Africa	Human_clinical	Homo sapiens	Human	0	0	1	0	0	1	0	1	1	1	1	0	1	0	0	0	0	0	0	0	0	0	0	0	0	0	0	0	0	0	0	0
staramr/Saureus_1280.15881.txt/mlst.tsv:Saureus_1280.15881	saureus	250	CC8	3	3	1	1	4	4	16	2011_2015	2014	Ghana	Africa	Human_clinical	Homo sapiens	Human	0	0	1	0	1	1	0	0	0	0	0	0	1	0	0	1	0	0	0	0	0	0	0	0	0	0	0	0	0	0	0	0
staramr/Saureus_1280.15882.txt/mlst.tsv:Saureus_1280.15882	saureus	250	CC8	3	3	1	1	4	4	16	2011_2015	2014	Ghana	Africa	Human_clinical	Homo sapiens	Human	0	0	1	0	1	1	0	0	0	0	0	0	1	0	0	1	0	0	0	0	0	0	0	0	0	0	0	0	0	0	0	0
staramr/Saureus_1280.15883.txt/mlst.tsv:Saureus_1280.15883	saureus	2021	CC8	3	293	1	1	4	4	3	2011_2015	2014	Ghana	Africa	Human_clinical	Homo sapiens	Human	0	0	0	0	0	0	0	0	0	0	0	0	1	1	0	0	0	0	0	0	0	0	0	0	0	0	0	0	0	0	0	0
staramr/Saureus_1280.15884.txt/mlst.tsv:Saureus_1280.15884	saureus	250	CC8	3	3	1	1	4	4	16	2011_2015	2014	Ghana	Africa	Human_clinical	Homo sapiens	Human	0	0	1	0	1	1	0	0	0	0	0	0	1	0	0	1	0	0	0	0	0	0	0	0	0	0	0	0	0	0	0	0
staramr/Saureus_1280.15885.txt/mlst.tsv:Saureus_1280.15885	saureus	250	CC8	3	3	1	1	4	4	16	2011_2015	2014	Ghana	Africa	Human_clinical	Homo sapiens	Human	0	0	1	0	1	0	0	0	0	0	0	0	0	0	0	1	0	0	0	0	0	0	0	0	0	0	0	0	0	0	0	0
staramr/Saureus_1280.15886.txt/mlst.tsv:Saureus_1280.15886	saureus	250	CC8	3	3	1	1	4	4	16	2011_2015	2014	Ghana	Africa	Human_clinical	Homo sapiens	Human	0	0	1	0	1	1	0	0	0	0	0	0	1	0	0	1	0	0	0	0	0	0	0	0	0	0	0	0	0	0	0	0
staramr/Saureus_1280.15887.txt/mlst.tsv:Saureus_1280.15887	saureus	3248	CC1	1	465	1	1	1	1	1	2011_2015	2014	Ghana	Africa	Human_clinical	Homo sapiens	Human	0	0	0	0	0	1	0	0	0	0	0	0	1	0	0	0	0	0	0	0	0	0	0	0	0	0	0	0	0	0	0	0
staramr/Saureus_1280.15888.txt/mlst.tsv:Saureus_1280.15888	saureus	250	CC8	3	3	1	1	4	4	16	2011_2015	2014	Ghana	Africa	Human_clinical	Homo sapiens	Human	0	0	1	0	1	1	0	0	0	0	0	0	1	0	0	1	0	0	0	0	0	0	0	0	0	0	0	0	0	0	0	0
staramr/Saureus_1280.15889.txt/mlst.tsv:Saureus_1280.15889	saureus	250	CC8	3	3	1	1	4	4	16	2011_2015	2014	Ghana	Africa	Human_clinical	Homo sapiens	Human	0	0	1	0	1	1	0	0	0	0	0	0	1	0	0	1	0	0	0	0	0	0	0	0	0	0	0	0	0	0	0	0
staramr/Saureus_1280.15891.txt/mlst.tsv:Saureus_1280.15891	saureus	250	CC8	3	3	1	1	4	4	16	2011_2015	2014	Ghana	Africa	Human_clinical	Homo sapiens	Human	0	0	1	0	1	1	0	0	0	0	0	0	1	0	0	1	0	0	0	0	0	0	0	0	0	0	0	0	0	0	0	0
staramr/Saureus_1280.15892.txt/mlst.tsv:Saureus_1280.15892	saureus	152		46	75	49	44	13	68	60	2011_2015	2014	Ghana	Africa	Human_clinical	Homo sapiens	Human	0	0	0	0	0	1	0	0	0	0	0	0	1	0	0	0	0	0	0	0	0	0	0	0	0	0	0	0	1	0	0	0
staramr/Saureus_1280.15893.txt/mlst.tsv:Saureus_1280.15893	saureus	3248	CC1	1	465	1	1	1	1	1	2011_2015	2014	Ghana	Africa	Human_clinical	Homo sapiens	Human	0	0	0	0	0	1	0	0	0	0	0	0	0	0	0	0	0	0	0	0	0	0	0	0	0	0	0	0	0	0	0	0
staramr/Saureus_1280.15894.txt/mlst.tsv:Saureus_1280.15894	saureus	3251	CC8	1	224	1	8	4	4	3	2011_2015	2014	Ghana	Africa	Human_clinical	Homo sapiens	Human	0	0	0	0	0	1	0	0	0	0	0	0	1	0	0	0	0	0	0	0	0	0	0	0	0	0	0	0	0	0	0	0
staramr/Saureus_1280.15895.txt/mlst.tsv:Saureus_1280.15895	saureus	152		46	75	49	44	13	68	60	2011_2015	2014	Ghana	Africa	Human_blood	Homo sapiens	Human	0	0	0	0	0	1	0	0	0	0	0	0	0	0	0	0	0	0	0	0	0	0	0	0	0	0	0	0	1	0	0	0
staramr/Saureus_1280.15896.txt/mlst.tsv:Saureus_1280.15896	saureus	152		46	75	49	44	13	68	60	2011_2015	2014	Ghana	Africa	Human_clinical	Homo sapiens	Human	0	0	0	0	0	1	0	0	0	0	0	0	1	0	0	0	0	0	0	0	0	0	0	0	0	0	0	0	1	0	0	0
staramr/Saureus_1280.15897.txt/mlst.tsv:Saureus_1280.15897	saureus	152		46	75	49	44	13	68	60	2011_2015	2014	Ghana	Africa	Human_clinical	Homo sapiens	Human	0	0	0	0	0	1	0	0	0	0	0	0	0	0	0	0	0	0	0	0	0	0	0	0	0	0	0	0	1	0	0	0
staramr/Saureus_1280.15899.txt/mlst.tsv:Saureus_1280.15899	saureus	250	CC8	3	3	1	1	4	4	16	2011_2015	2014	Ghana	Africa	Human_clinical	Homo sapiens	Human	0	0	1	0	1	1	0	0	0	0	0	0	1	0	0	1	0	0	0	0	0	0	0	0	0	0	0	0	0	0	0	0
staramr/Saureus_1280.15901.txt/mlst.tsv:Saureus_1280.15901	saureus	250	CC8	3	3	1	1	4	4	16	2011_2015	2014	Ghana	Africa	Human_clinical	Homo sapiens	Human	0	0	1	0	1	1	0	0	0	0	0	0	0	0	0	1	0	0	0	0	0	0	0	0	0	0	0	0	0	0	0	0
staramr/Saureus_1280.15903.txt/mlst.tsv:Saureus_1280.15903	saureus	152		46	75	49	44	13	68	60	2011_2015	2014	Ghana	Africa	Human_clinical	Homo sapiens	Human	0	0	0	0	0	1	0	0	0	0	0	0	0	0	0	0	0	0	0	0	0	0	0	0	0	0	0	0	1	0	0	0
staramr/Saureus_1280.15904.txt/mlst.tsv:Saureus_1280.15904	saureus	3251	CC8	1	224	1	8	4	4	3	2011_2015	2014	Ghana	Africa	Human_clinical	Homo sapiens	Human	0	0	0	0	0	1	0	0	0	0	0	0	1	0	0	0	0	0	0	0	0	0	0	0	0	0	0	0	0	0	0	0
staramr/Saureus_1280.15905.txt/mlst.tsv:Saureus_1280.15905	saureus	152		46	75	49	44	13	68	60	2011_2015	2014	Ghana	Africa	Human_clinical	Homo sapiens	Human	0	0	0	0	0	1	0	0	0	0	0	0	0	0	0	0	0	0	0	0	0	0	0	0	0	0	0	0	1	0	0	0
staramr/Saureus_1280.15908.txt/mlst.tsv:Saureus_1280.15908	saureus	3251	CC8	1	224	1	8	4	4	3	2011_2015	2014	Ghana	Africa	Human_clinical	Homo sapiens	Human	0	0	0	0	0	1	0	0	0	0	0	0	1	0	0	0	0	0	0	0	0	0	0	0	0	0	0	0	0	0	0	0
staramr/Saureus_1280.15909.txt/mlst.tsv:Saureus_1280.15909	saureus	3251	CC8	1	224	1	8	4	4	3	2011_2015	2014	Ghana	Africa	Human_clinical	Homo sapiens	Human	0	0	0	0	0	1	0	0	0	0	0	0	1	0	0	0	0	0	0	0	0	0	0	0	0	0	0	0	0	0	0	0
staramr/Saureus_1280.15911.txt/mlst.tsv:Saureus_1280.15911	saureus	250	CC8	3	3	1	1	4	4	16	2011_2015	2014	Ghana	Africa	Human_blood	Homo sapiens	Human	0	0	1	0	1	1	0	0	0	0	0	0	1	0	0	1	0	0	0	0	0	0	0	0	0	0	0	0	0	0	0	0
staramr/Saureus_1280.15912.txt/mlst.tsv:Saureus_1280.15912	saureus	45	CC45	10	14	8	6	10	3	2	2011_2015	2014	Ghana	Africa	Human_blood	Homo sapiens	Human	0	0	0	0	0	1	0	0	0	0	0	0	0	0	0	0	0	0	0	0	0	0	0	0	0	0	0	0	0	0	0	0
staramr/Saureus_1280.15913.txt/mlst.tsv:Saureus_1280.15913	saureus	5	CC5	1	4	1	4	12	1	10	2011_2015	2014	Ghana	Africa	Human_clinical	Homo sapiens	Human	0	0	0	0	0	0	0	0	0	0	0	0	1	1	0	0	0	0	0	0	0	0	0	0	0	0	0	0	1	0	0	0
staramr/Saureus_1280.15914.txt/mlst.tsv:Saureus_1280.15914	saureus	6	CC5	12	4	1	4	12	1	3	2011_2015	2014	Ghana	Africa	Human_clinical	Homo sapiens	Human	0	0	0	0	0	1	0	0	0	0	0	0	0	0	0	0	0	0	0	0	0	0	0	0	0	0	0	0	0	0	0	0
staramr/Saureus_1280.15915.txt/mlst.tsv:Saureus_1280.15915	saureus	250	CC8	3	3	1	1	4	4	16	2011_2015	2014	Ghana	Africa	Human_clinical	Homo sapiens	Human	0	0	1	0	1	1	0	0	0	0	0	0	1	0	0	1	0	0	0	0	0	0	0	0	0	0	0	0	0	0	0	0
staramr/Saureus_1280.15916.txt/mlst.tsv:Saureus_1280.15916	saureus	121	CC121	6	5	6	2	7	14	5	2011_2015	2014	Ghana	Africa	Human_clinical	Homo sapiens	Human	0	0	0	0	0	0	0	0	0	0	0	0	1	1	0	0	0	0	0	0	0	0	0	0	0	0	0	0	0	0	0	0
staramr/Saureus_1280.15917.txt/mlst.tsv:Saureus_1280.15917	saureus	250	CC8	3	3	1	1	4	4	16	2011_2015	2014	Ghana	Africa	Human_clinical	Homo sapiens	Human	0	0	1	0	1	1	0	0	0	0	0	0	1	0	0	0	0	0	0	0	0	0	0	0	0	0	0	0	0	0	0	0
staramr/Saureus_1280.15918.txt/mlst.tsv:Saureus_1280.15918	saureus	3251	CC8	1	224	1	8	4	4	3	2011_2015	2014	Ghana	Africa	Human_clinical	Homo sapiens	Human	0	0	0	0	0	1	0	0	0	0	0	0	1	0	0	0	0	0	0	0	0	0	0	0	0	0	0	0	0	0	0	0
staramr/Saureus_1280.15919.txt/mlst.tsv:Saureus_1280.15919	saureus	508	CC45	10	40	8	6	10	3	2	2011_2015	2014	Ghana	Africa	Human_clinical	Homo sapiens	Human	0	0	0	0	0	1	0	0	0	0	0	0	0	0	0	0	0	0	0	0	0	0	0	0	0	0	0	0	0	0	0	0
staramr/Saureus_1280.15921.txt/mlst.tsv:Saureus_1280.15921	saureus	152		46	75	49	44	13	68	60	2011_2015	2014	Ghana	Africa	Human_clinical	Homo sapiens	Human	0	0	0	0	0	1	0	0	0	0	0	0	0	0	0	0	0	0	0	0	0	0	0	0	0	0	0	0	1	0	0	0
staramr/Saureus_1280.15922.txt/mlst.tsv:Saureus_1280.15922	saureus	250	CC8	3	3	1	1	4	4	16	2011_2015	2014	Ghana	Africa	Human_clinical	Homo sapiens	Human	0	0	1	0	1	1	0	0	0	0	0	0	1	0	0	1	0	0	0	0	0	0	0	0	0	0	0	0	0	0	0	0
staramr/Saureus_1280.15923.txt/mlst.tsv:Saureus_1280.15923	saureus	1	CC1	1	1	1	1	1	1	1	2011_2015	2014	Ghana	Africa	Human_blood	Homo sapiens	Human	0	0	0	0	0	1	0	0	0	0	0	0	1	0	0	0	0	0	0	0	0	0	0	0	0	0	0	0	1	0	0	0
staramr/Saureus_1280.15924.txt/mlst.tsv:Saureus_1280.15924	saureus	121	CC121	6	5	6	2	7	14	5	2011_2015	2014	Ghana	Africa	Human_clinical	Homo sapiens	Human	0	0	0	0	0	0	0	0	0	0	0	0	1	1	0	0	0	0	0	0	0	0	0	0	0	0	0	0	0	0	0	0
staramr/Saureus_1280.15925.txt/mlst.tsv:Saureus_1280.15925	saureus	250	CC8	3	3	1	1	4	4	16	2011_2015	2014	Ghana	Africa	Human_clinical	Homo sapiens	Human	0	0	1	0	1	1	0	0	0	0	0	0	1	0	0	1	0	0	0	0	0	0	0	0	0	0	0	0	0	0	0	0
staramr/Saureus_1280.15926.txt/mlst.tsv:Saureus_1280.15926	saureus	250	CC8	3	3	1	1	4	4	16	2011_2015	2014	Ghana	Africa	Human_clinical	Homo sapiens	Human	0	0	1	0	1	1	0	0	0	0	0	0	1	0	0	1	0	0	0	0	0	0	0	0	0	0	0	0	0	0	0	0
staramr/Saureus_1280.15927.txt/mlst.tsv:Saureus_1280.15927	saureus	5	CC5	1	4	1	4	12	1	10	2011_2015	2014	Ghana	Africa	Human_clinical	Homo sapiens	Human	0	0	0	0	0	0	0	0	0	0	0	0	1	1	0	0	0	0	0	0	0	0	0	0	0	0	0	0	1	0	0	0
staramr/Saureus_1280.15928.txt/mlst.tsv:Saureus_1280.15928	saureus	250	CC8	3	3	1	1	4	4	16	2011_2015	2014	Ghana	Africa	Human_clinical	Homo sapiens	Human	0	0	1	0	1	1	0	0	0	0	0	0	1	0	0	1	0	0	0	0	0	0	0	0	0	0	0	0	0	0	0	0
staramr/Saureus_1280.15929.txt/mlst.tsv:Saureus_1280.15929	saureus	508	CC45	10	40	8	6	10	3	2	2011_2015	2014	Ghana	Africa	Human_clinical	Homo sapiens	Human	0	0	0	0	0	1	0	0	0	0	0	0	0	0	0	0	0	0	0	0	0	0	0	0	0	0	0	0	0	0	0	0
staramr/Saureus_1280.15931.txt/mlst.tsv:Saureus_1280.15931	saureus	8	CC8	3	3	1	1	4	4	3	2001_2005	2002	USA	North America	Human_clinical	Homo sapiens	Human	0	0	1	0	0	1	0	1	1	1	1	0	0	0	0	0	0	0	0	0	0	0	0	0	0	0	0	0	0	0	0	0
staramr/Saureus_1280.15932.txt/mlst.tsv:Saureus_1280.15932	saureus	97	CC97	3	1	1	1	1	5	3			Unknown	Unknown	Unknown_human	Homo sapiens	Human	0	0	0	0	0	1	0	1	1	1	1	0	0	0	0	0	0	0	0	0	0	0	0	0	0	0	0	0	0	0	0	0
staramr/Saureus_1280.15933.txt/mlst.tsv:Saureus_1280.15933	saureus	8	CC8	3	3	1	1	4	4	3			Unknown	Unknown	Unknown_human	Homo sapiens	Human	0	3	0	3	0	0	0	0	0	0	0	0	0	0	0	0	0	0	0	0	0	0	0	0	0	0	0	0	0	0	0	0
staramr/Saureus_1280.15934.txt/mlst.tsv:Saureus_1280.15934	saureus	188	CC1	3	1	1	8	1	1	1			Unknown	Unknown	Unknown_human	Homo sapiens	Human	0	0	1	0	0	0	0	0	0	0	0	0	0	0	0	0	0	0	0	0	0	0	0	0	0	0	0	0	0	0	0	0
staramr/Saureus_1280.15936.txt/mlst.tsv:Saureus_1280.15936	saureus	582	CC15	13	13	1	1	12	10	13			Unknown	Unknown	Unknown_human	Homo sapiens	Human	0	0	0	0	0	1	0	0	0	0	0	0	0	0	0	0	0	0	0	0	0	0	0	0	0	0	0	0	0	0	0	0
staramr/Saureus_1280.15937.txt/mlst.tsv:Saureus_1280.15937	saureus	3499	CC5	1	4	1	4	12	1	446			Unknown	Unknown	Unknown_human	Homo sapiens	Human	1	4	1	4	0	0	0	0	0	0	0	0	0	0	0	0	0	0	0	0	0	0	0	0	0	0	0	0	0	0	0	0
staramr/Saureus_1280.15941.txt/mlst.tsv:Saureus_1280.15941	saureus	121	CC121	6	5	6	2	7	14	5	2016_2020	2017	South Africa	Africa	Human_clinical	Homo sapiens	Human	0	0	0	0	0	0	0	0	0	0	0	0	1	1	0	0	0	0	0	0	0	0	0	0	0	0	0	0	0	0	0	0
staramr/Saureus_1280.15942.txt/mlst.tsv:Saureus_1280.15942	saureus	121	CC121	6	5	6	2	7	14	5	2016_2020	2017	South Africa	Africa	Human_clinical	Homo sapiens	Human	0	0	0	0	0	0	0	0	0	0	0	0	0	1	0	0	0	0	0	0	0	0	0	0	0	0	0	0	0	0	0	0
staramr/Saureus_1280.15943.txt/mlst.tsv:Saureus_1280.15943	saureus	398	CC398	3	35	19	2	20	26	39	2016_2020	2016	Cameroon	Africa	Animal_clinical	Sus scrofa	Animal	0	0	1	0	1	0	0	0	0	0	0	0	1	0	0	0	0	0	0	0	0	0	0	0	0	0	0	0	0	0	0	0
staramr/Saureus_1280.15944.txt/mlst.tsv:Saureus_1280.15944	saureus	398	CC398	3	35	19	2	20	26	39	2016_2020	2016	South Africa	Africa	Animal_clinical	Sus scrofa	Animal	0	0	1	0	1	0	1	0	0	0	0	0	1	0	0	0	0	1	0	0	0	0	0	0	0	0	0	0	0	0	0	0
staramr/Saureus_1280.15945.txt/mlst.tsv:Saureus_1280.15945	saureus	398	CC398	3	35	19	2	20	26	39	2016_2020	2016	South Africa	Africa	Animal_clinical	Sus scrofa	Animal	0	0	1	0	1	0	1	0	0	0	0	0	1	0	0	0	0	1	0	0	0	0	0	0	0	0	0	0	0	0	0	0
staramr/Saureus_1280.15946.txt/mlst.tsv:Saureus_1280.15946	saureus	398	CC398	3	35	19	2	20	26	39	2016_2020	2016	South Africa	Africa	Animal_clinical	Sus scrofa	Animal	0	0	1	0	1	0	1	0	0	0	0	0	1	0	0	0	0	1	0	0	0	0	0	0	0	0	0	0	0	0	0	0
staramr/Saureus_1280.15947.txt/mlst.tsv:Saureus_1280.15947	saureus	398	CC398	3	35	19	2	20	26	39	2016_2020	2016	South Africa	Africa	Animal_clinical	Sus scrofa	Animal	0	0	1	0	1	0	1	0	0	0	0	0	1	0	0	0	0	1	0	0	0	0	0	0	0	0	0	0	0	0	0	0
staramr/Saureus_1280.15949.txt/mlst.tsv:Saureus_1280.15949	saureus	5	CC5	1	4	1	4	12	1	10	2016_2020	2017	USA	North America	Unknown_human	Homo sapiens	Human	1	1	1	1	0	0	0	0	0	0	0	0	0	0	0	0	0	0	0	0	0	0	0	0	0	0	0	0	0	0	0	0
staramr/Saureus_1280.15951.txt/mlst.tsv:Saureus_1280.15951	saureus	5	CC5	1	4	1	4	12	1	10	2011_2015	2015	USA	North America	Human_clinical	Homo sapiens	Human	0	1	1	1	0	0	0	0	0	0	0	0	0	0	0	0	0	0	0	0	0	0	0	0	0	0	0	0	0	0	0	0
staramr/Saureus_1280.15952.txt/mlst.tsv:Saureus_1280.15952	saureus	5	CC5	1	4	1	4	12	1	10	2011_2015	2015	USA	North America	Human_clinical	Homo sapiens	Human	0	1	1	1	0	0	1	0	0	0	0	0	0	0	0	0	0	0	0	0	0	0	0	0	0	0	0	0	0	0	0	0
staramr/Saureus_1280.15953.txt/mlst.tsv:Saureus_1280.15953	saureus	5	CC5	1	4	1	4	12	1	10	2011_2015	2015	USA	North America	Human_clinical	Homo sapiens	Human	0	1	1	1	0	0	0	0	0	0	0	0	0	0	0	0	0	0	0	0	0	0	0	0	0	0	0	0	0	0	0	0
staramr/Saureus_1280.15954.txt/mlst.tsv:Saureus_1280.15954	saureus	5	CC5	1	4	1	4	12	1	10	2011_2015	2015	USA	North America	Human_clinical	Homo sapiens	Human	0	1	1	1	0	0	0	0	0	0	0	0	0	0	0	0	0	0	0	0	0	0	0	0	0	0	0	0	0	0	0	0
staramr/Saureus_1280.15955.txt/mlst.tsv:Saureus_1280.15955	saureus	5	CC5	1	4	1	4	12	1	10	2011_2015	2015	USA	North America	Human_clinical	Homo sapiens	Human	0	1	1	1	0	0	0	0	0	0	0	0	0	0	0	0	0	0	0	0	0	0	0	0	0	0	0	0	0	0	0	0
staramr/Saureus_1280.15957.txt/mlst.tsv:Saureus_1280.15957	saureus	5	CC5	1	4	1	4	12	1	10	2011_2015	2014	USA	North America	Human_blood	Homo sapiens	Human	0	1	1	1	0	0	0	0	0	0	0	0	0	0	0	0	0	0	0	0	0	0	0	0	0	0	0	0	0	0	0	0
staramr/Saureus_1280.15961.txt/mlst.tsv:Saureus_1280.15961	saureus	5	CC5	1	4	1	4	12	1	10	2011_2015	2015	USA	North America	Human_clinical	Homo sapiens	Human	1	1	1	1	0	0	0	0	0	0	0	0	0	0	0	0	0	0	0	0	0	0	0	0	0	0	0	0	0	0	0	0
staramr/Saureus_1280.15962.txt/mlst.tsv:Saureus_1280.15962	saureus	5	CC5	1	4	1	4	12	1	10	2011_2015	2015	USA	North America	Human_clinical	Homo sapiens	Human	1	1	1	1	0	0	0	0	0	0	0	0	0	0	0	0	0	0	0	0	0	0	0	0	0	0	0	0	0	0	0	0
staramr/Saureus_1280.15963.txt/mlst.tsv:Saureus_1280.15963	saureus	5	CC5	1	4	1	4	12	1	10	2011_2015	2013	USA	North America	Human_blood	Homo sapiens	Human	1	1	1	1	0	0	0	0	0	0	0	0	0	0	0	0	0	0	0	0	0	0	0	0	0	0	0	0	0	0	0	0
staramr/Saureus_1280.15964.txt/mlst.tsv:Saureus_1280.15964	saureus	5	CC5	1	4	1	4	12	1	10	2011_2015	2015	USA	North America	Human_clinical	Homo sapiens	Human	1	1	1	1	0	1	0	0	0	0	0	0	0	0	0	0	0	0	0	0	0	0	0	0	0	0	0	0	0	0	0	0
staramr/Saureus_1280.15965.txt/mlst.tsv:Saureus_1280.15965	saureus	5	CC5	1	4	1	4	12	1	10	2011_2015	2015	USA	North America	Human_clinical	Homo sapiens	Human	1	1	1	1	0	1	0	0	0	0	0	0	0	0	0	0	0	0	0	0	0	0	0	0	0	0	0	0	0	0	0	0
staramr/Saureus_1280.15966.txt/mlst.tsv:Saureus_1280.15966	saureus	5	CC5	1	4	1	4	12	1	10	2011_2015	2015	USA	North America	Human_clinical	Homo sapiens	Human	1	1	1	1	0	1	0	0	0	0	0	0	0	0	0	0	0	0	0	0	0	0	0	0	0	0	0	0	0	0	0	0
staramr/Saureus_1280.15967.txt/mlst.tsv:Saureus_1280.15967	saureus	5	CC5	1	4	1	4	12	1	10	2011_2015	2015	USA	North America	Human_clinical	Homo sapiens	Human	1	1	1	1	0	1	0	0	0	0	0	0	0	0	0	0	0	0	0	0	0	0	0	0	0	0	0	0	0	0	0	0
staramr/Saureus_1280.15968.txt/mlst.tsv:Saureus_1280.15968	saureus	5	CC5	1	4	1	4	12	1	10	2011_2015	2015	USA	North America	Human_clinical	Homo sapiens	Human	1	1	1	1	0	1	0	0	0	0	0	0	0	0	0	0	0	0	0	0	0	0	0	0	0	0	0	0	0	0	0	0
staramr/Saureus_1280.15969.txt/mlst.tsv:Saureus_1280.15969	saureus	5	CC5	1	4	1	4	12	1	10	2011_2015	2012	USA	North America	Human_blood	Homo sapiens	Human	1	1	1	1	0	1	0	0	0	0	0	0	0	0	0	0	0	0	0	0	0	0	0	0	0	0	0	0	0	0	0	0
staramr/Saureus_1280.15971.txt/mlst.tsv:Saureus_1280.15971	saureus	5	CC5	1	4	1	4	12	1	10	2011_2015	2015	USA	North America	Human_clinical	Homo sapiens	Human	1	1	1	1	0	1	0	0	0	0	0	0	0	0	0	0	0	0	0	0	0	0	0	0	0	0	0	0	0	0	0	0
staramr/Saureus_1280.15972.txt/mlst.tsv:Saureus_1280.15972	saureus	5	CC5	1	4	1	4	12	1	10	2011_2015	2015	USA	North America	Human_clinical	Homo sapiens	Human	1	1	1	1	0	1	0	0	0	0	0	0	0	0	0	0	0	0	0	0	0	0	0	0	0	0	0	0	0	0	0	0
staramr/Saureus_1280.15973.txt/mlst.tsv:Saureus_1280.15973	saureus	5	CC5	1	4	1	4	12	1	10	2011_2015	2015	USA	North America	Human_clinical	Homo sapiens	Human	1	1	1	1	0	1	0	0	0	0	0	0	0	0	0	0	0	0	0	0	0	0	0	0	0	0	0	0	0	0	0	0
staramr/Saureus_1280.15974.txt/mlst.tsv:Saureus_1280.15974	saureus	5	CC5	1	4	1	4	12	1	10	2011_2015	2012	USA	North America	Human_blood	Homo sapiens	Human	1	1	1	1	0	1	0	0	0	0	0	0	0	0	0	0	0	0	0	0	0	0	0	0	0	0	0	0	0	0	0	0
staramr/Saureus_1280.15977.txt/mlst.tsv:Saureus_1280.15977	saureus	5	CC5	1	4	1	4	12	1	10	2011_2015	2015	USA	North America	Human_clinical	Homo sapiens	Human	0	1	1	1	0	1	0	0	0	0	0	0	0	0	0	0	0	0	0	0	0	0	0	0	0	0	0	0	0	0	0	0
staramr/Saureus_1280.15978.txt/mlst.tsv:Saureus_1280.15978	saureus	5	CC5	1	4	1	4	12	1	10	2011_2015	2015	USA	North America	Human_clinical	Homo sapiens	Human	1	1	1	1	0	1	0	1	1	1	1	0	0	0	0	0	0	0	0	0	0	0	0	0	0	0	0	0	0	0	0	0
staramr/Saureus_1280.15979.txt/mlst.tsv:Saureus_1280.15979	saureus	5	CC5	1	4	1	4	12	1	10	2011_2015	2015	USA	North America	Human_clinical	Homo sapiens	Human	1	1	1	1	0	1	0	1	1	1	1	0	0	0	0	0	0	0	0	0	0	0	0	0	0	0	0	0	0	0	0	0
staramr/Saureus_1280.15981.txt/mlst.tsv:Saureus_1280.15981	saureus	5	CC5	1	4	1	4	12	1	10	2011_2015	2015	USA	North America	Human_clinical	Homo sapiens	Human	0	1	1	1	0	1	0	0	0	0	0	0	0	0	0	0	0	0	0	0	0	0	0	0	0	0	0	0	0	0	0	0
staramr/Saureus_1280.15982.txt/mlst.tsv:Saureus_1280.15982	saureus	5	CC5	1	4	1	4	12	1	10	2011_2015	2015	USA	North America	Human_clinical	Homo sapiens	Human	0	1	1	1	0	1	0	0	0	0	0	0	0	0	0	0	0	0	0	0	0	0	0	0	0	0	0	0	0	0	0	0
staramr/Saureus_1280.15983.txt/mlst.tsv:Saureus_1280.15983	saureus	5	CC5	1	4	1	4	12	1	10	2011_2015	2015	USA	North America	Human_clinical	Homo sapiens	Human	0	1	1	1	0	1	0	0	0	0	0	0	0	0	0	0	0	0	0	0	0	0	0	0	0	0	0	0	0	0	0	0
staramr/Saureus_1280.15984.txt/mlst.tsv:Saureus_1280.15984	saureus	5	CC5	1	4	1	4	12	1	10	2011_2015	2013	USA	North America	Human_blood	Homo sapiens	Human	0	1	1	1	0	1	0	0	0	0	0	0	0	0	0	0	0	0	0	0	0	0	0	0	0	0	0	0	0	0	0	0
staramr/Saureus_1280.15985.txt/mlst.tsv:Saureus_1280.15985	saureus	5	CC5	1	4	1	4	12	1	10	2011_2015	2015	USA	North America	Human_clinical	Homo sapiens	Human	0	1	0	1	0	0	0	0	0	0	0	0	0	0	0	0	0	0	0	0	0	0	0	0	0	0	0	0	0	0	0	0
staramr/Saureus_1280.15986.txt/mlst.tsv:Saureus_1280.15986	saureus	5	CC5	1	4	1	4	12	1	10	2011_2015	2015	USA	North America	Human_clinical	Homo sapiens	Human	0	1	0	1	0	0	0	0	0	0	0	0	0	0	0	0	0	0	0	0	0	0	0	0	0	0	0	0	0	0	0	0
staramr/Saureus_1280.15987.txt/mlst.tsv:Saureus_1280.15987	saureus	5	CC5	1	4	1	4	12	1	10	2011_2015	2015	USA	North America	Human_clinical	Homo sapiens	Human	0	1	0	1	0	0	0	0	0	0	0	0	0	0	0	0	0	0	0	0	0	0	0	0	0	0	0	0	0	0	0	0
staramr/Saureus_1280.15988.txt/mlst.tsv:Saureus_1280.15988	saureus	5	CC5	1	4	1	4	12	1	10	2011_2015	2015	USA	North America	Human_clinical	Homo sapiens	Human	0	1	0	1	0	0	0	0	0	0	0	0	0	0	0	0	0	0	0	0	0	0	0	0	0	0	0	0	0	0	0	0
staramr/Saureus_1280.15989.txt/mlst.tsv:Saureus_1280.15989	saureus	5	CC5	1	4	1	4	12	1	10	2011_2015	2015	USA	North America	Human_clinical	Homo sapiens	Human	0	1	0	1	0	0	0	0	0	0	0	0	0	0	0	0	0	0	0	0	0	0	0	0	0	0	0	0	0	0	0	0
staramr/Saureus_1280.15991.txt/mlst.tsv:Saureus_1280.15991	saureus	5	CC5	1	4	1	4	12	1	10	2011_2015	2015	USA	North America	Human_clinical	Homo sapiens	Human	0	1	0	1	0	0	0	0	0	0	0	0	0	0	0	0	0	0	0	0	0	0	0	0	0	0	0	0	0	0	0	0
staramr/Saureus_1280.15992.txt/mlst.tsv:Saureus_1280.15992	saureus	5	CC5	1	4	1	4	12	1	10	2011_2015	2015	USA	North America	Human_clinical	Homo sapiens	Human	0	1	0	1	0	0	0	0	0	0	0	0	0	0	0	0	0	0	0	0	0	0	0	0	0	0	0	0	0	0	0	0
staramr/Saureus_1280.15993.txt/mlst.tsv:Saureus_1280.15993	saureus	5	CC5	1	4	1	4	12	1	10	2011_2015	2013	USA	North America	Human_blood	Homo sapiens	Human	0	1	0	1	0	0	0	0	0	0	0	0	0	0	0	0	0	0	0	0	0	0	0	0	0	0	0	0	0	0	0	0
staramr/Saureus_1280.15994.txt/mlst.tsv:Saureus_1280.15994	saureus	8	CC8	3	3	1	1	4	4	3	2011_2015	2015	USA	North America	Human_clinical	Homo sapiens	Human	0	0	1	0	0	1	0	1	1	1	1	0	0	0	0	0	0	0	0	0	0	0	0	0	0	0	0	0	0	0	0	0
staramr/Saureus_1280.15995.txt/mlst.tsv:Saureus_1280.15995	saureus	8	CC8	3	3	1	1	4	4	3	2011_2015	2015	USA	North America	Human_clinical	Homo sapiens	Human	0	0	1	0	0	1	0	1	1	1	1	0	0	0	0	0	0	0	0	0	0	0	0	0	0	0	0	0	0	0	0	0
staramr/Saureus_1280.15996.txt/mlst.tsv:Saureus_1280.15996	saureus	8	CC8	3	3	1	1	4	4	3	2011_2015	2015	USA	North America	Human_clinical	Homo sapiens	Human	0	0	1	0	0	1	0	1	1	1	1	0	0	0	0	0	0	0	0	0	0	0	0	0	0	0	0	0	0	0	0	0
staramr/Saureus_1280.15997.txt/mlst.tsv:Saureus_1280.15997	saureus	8	CC8	3	3	1	1	4	4	3	2011_2015	2012	USA	North America	Human_blood	Homo sapiens	Human	0	0	1	0	0	1	0	1	1	1	1	0	0	0	0	0	0	0	0	0	0	0	0	0	0	0	0	0	0	0	0	0
staramr/Saureus_1280.15998.txt/mlst.tsv:Saureus_1280.15998	saureus	8	CC8	3	3	1	1	4	4	3	2011_2015	2015	USA	North America	Human_clinical	Homo sapiens	Human	0	0	0	0	0	1	0	1	1	1	1	0	0	0	0	0	0	0	0	0	0	0	0	0	0	0	0	0	0	0	0	0
staramr/Saureus_1280.15999.txt/mlst.tsv:Saureus_1280.15999	saureus	8	CC8	3	3	1	1	4	4	3	2011_2015	2015	USA	North America	Human_clinical	Homo sapiens	Human	0	0	0	0	0	1	0	1	1	1	1	0	0	0	0	0	0	0	0	0	0	0	0	0	0	0	0	0	0	0	0	0
staramr/Saureus_1280.16001.txt/mlst.tsv:Saureus_1280.16001	saureus	8	CC8	3	3	1	1	4	4	3	2011_2015	2015	USA	North America	Human_clinical	Homo sapiens	Human	0	0	0	0	0	1	0	1	1	1	1	0	0	0	0	0	0	0	0	0	0	0	0	0	0	0	0	0	0	0	0	0
staramr/Saureus_1280.16002.txt/mlst.tsv:Saureus_1280.16002	saureus	8	CC8	3	3	1	1	4	4	3	2011_2015	2015	USA	North America	Human_clinical	Homo sapiens	Human	0	0	0	0	0	1	0	1	1	1	1	0	0	0	0	0	0	0	0	0	0	0	0	0	0	0	0	0	0	0	0	0
staramr/Saureus_1280.16003.txt/mlst.tsv:Saureus_1280.16003	saureus	8	CC8	3	3	1	1	4	4	3	2011_2015	2015	USA	North America	Human_clinical	Homo sapiens	Human	0	0	0	0	0	1	0	1	1	1	1	0	0	0	0	0	0	0	0	0	0	0	0	0	0	0	0	0	0	0	0	0
staramr/Saureus_1280.16004.txt/mlst.tsv:Saureus_1280.16004	saureus	8	CC8	3	3	1	1	4	4	3	2011_2015	2015	USA	North America	Human_clinical	Homo sapiens	Human	0	0	0	0	0	1	0	1	1	1	1	0	0	0	0	0	0	0	0	0	0	0	0	0	0	0	0	0	0	0	0	0
staramr/Saureus_1280.16005.txt/mlst.tsv:Saureus_1280.16005	saureus	8	CC8	3	3	1	1	4	4	3	2011_2015	2015	USA	North America	Human_blood	Homo sapiens	Human	0	0	0	0	0	1	0	1	1	1	1	0	0	0	0	0	0	0	0	0	0	0	0	0	0	0	0	0	0	0	0	0
staramr/Saureus_1280.16006.txt/mlst.tsv:Saureus_1280.16006	saureus	398	CC398	3	35	19	2	20	26	39	2011_2015	2014	Germany	Europe	Unknown_cattle	Equus caballus	Animal	0	0	1	0	1	0	0	0	0	0	0	0	0	0	0	1	0	0	0	0	0	0	0	0	0	0	0	0	0	0	0	1
staramr/Saureus_1280.16007.txt/mlst.tsv:Saureus_1280.16007	saureus	398	CC398	3	35	19	2	20	26	39	2011_2015	2014	Germany	Europe	Unknown_cattle	Equus caballus	Animal	0	0	1	0	1	0	0	0	0	0	0	0	0	0	0	1	0	0	0	0	0	0	0	0	0	0	0	0	0	1	0	1
staramr/Saureus_1280.16008.txt/mlst.tsv:Saureus_1280.16008	saureus	398	CC398	3	35	19	2	20	26	39	2011_2015	2014	Germany	Europe	Unknown_cattle	Equus caballus	Animal	0	0	1	0	1	0	0	0	0	0	0	0	0	0	0	1	0	0	0	0	0	0	0	0	0	0	0	0	0	1	0	1
staramr/Saureus_1280.16009.txt/mlst.tsv:Saureus_1280.16009	saureus	398	CC398	3	35	19	2	20	26	39	2011_2015	2014	Germany	Europe	Unknown_cattle	Equus caballus	Animal	0	0	1	0	1	0	0	0	0	0	0	0	0	0	0	1	0	0	0	0	0	0	0	0	0	0	0	0	0	0	0	1
staramr/Saureus_1280.16011.txt/mlst.tsv:Saureus_1280.16011	saureus	398	CC398	3	35	19	2	20	26	39	2011_2015	2014	Germany	Europe	Unknown_cattle	Equus caballus	Animal	0	0	1	0	1	0	0	0	0	0	0	0	0	0	0	1	0	0	0	0	0	0	0	0	0	0	0	0	0	0	0	1
staramr/Saureus_1280.16012.txt/mlst.tsv:Saureus_1280.16012	saureus	398	CC398	3	35	19	2	20	26	39	2011_2015	2014	Germany	Europe	Unknown_cattle	Equus caballus	Animal	0	0	1	0	1	0	0	0	0	0	0	0	0	0	0	1	0	0	0	0	0	0	0	0	0	0	0	0	0	1	0	1
staramr/Saureus_1280.16013.txt/mlst.tsv:Saureus_1280.16013	saureus	398	CC398	3	35	19	2	20	26	39	2011_2015	2014	Germany	Europe	Unknown_cattle	Equus caballus	Animal	0	0	1	0	1	0	0	0	0	0	0	0	0	0	0	1	0	0	0	0	0	0	0	0	0	0	0	0	0	1	0	1
staramr/Saureus_1280.16014.txt/mlst.tsv:Saureus_1280.16014	saureus	398	CC398	3	35	19	2	20	26	39	2011_2015	2014	Germany	Europe	Unknown_cattle	Equus caballus	Animal	0	0	1	0	1	0	0	0	0	0	0	0	0	0	0	1	0	0	0	0	0	0	0	0	0	0	0	0	0	1	0	1
staramr/Saureus_1280.16015.txt/mlst.tsv:Saureus_1280.16015	saureus	398	CC398	3	35	19	2	20	26	39	2011_2015	2015	Germany	Europe	Unknown_cattle	Equus caballus	Animal	0	0	1	0	1	0	0	0	0	0	0	0	0	0	0	1	0	0	0	0	0	0	0	0	0	0	0	0	0	1	0	1
staramr/Saureus_1280.16016.txt/mlst.tsv:Saureus_1280.16016	saureus	398	CC398	3	35	19	2	20	26	39	2011_2015	2015	Germany	Europe	Unknown_cattle	Equus caballus	Animal	0	0	1	0	1	0	0	0	0	0	0	0	0	0	0	1	0	0	0	0	0	0	0	0	0	0	0	0	0	1	0	1
staramr/Saureus_1280.16017.txt/mlst.tsv:Saureus_1280.16017	saureus	398	CC398	3	35	19	2	20	26	39	2011_2015	2015	Germany	Europe	Unknown_cattle	Equus caballus	Animal	0	0	1	0	1	0	0	0	0	0	0	0	0	0	0	1	0	0	0	0	0	0	0	0	0	0	0	0	0	0	0	1
staramr/Saureus_1280.16018.txt/mlst.tsv:Saureus_1280.16018	saureus	398	CC398	3	35	19	2	20	26	39	2011_2015	2015	Germany	Europe	Unknown_cattle	Equus caballus	Animal	0	0	1	0	1	0	0	0	0	0	0	0	0	0	0	1	0	0	0	0	0	0	0	0	0	0	0	0	0	1	0	1
staramr/Saureus_1280.16019.txt/mlst.tsv:Saureus_1280.16019	saureus	398	CC398	3	35	19	2	20	26	39	2011_2015	2015	Germany	Europe	Unknown_cattle	Equus caballus	Animal	0	0	1	0	1	0	0	0	0	0	0	0	0	0	0	1	0	0	0	0	0	0	0	0	0	0	0	0	0	1	0	1
staramr/Saureus_1280.16021.txt/mlst.tsv:Saureus_1280.16021	saureus	398	CC398	3	35	19	2	20	26	39	2011_2015	2014	Germany	Europe	Unknown_cattle	Equus caballus	Animal	0	0	1	0	1	0	0	0	0	0	0	0	0	0	0	1	0	0	0	0	0	0	0	0	0	0	0	0	0	1	0	1
staramr/Saureus_1280.16022.txt/mlst.tsv:Saureus_1280.16022	saureus	398	CC398	3	35	19	2	20	26	39	2011_2015	2015	Germany	Europe	Unknown_cattle	Equus caballus	Animal	0	0	1	0	1	0	0	0	0	0	0	0	0	0	0	1	0	0	0	0	0	0	0	0	0	0	0	0	0	0	0	1
staramr/Saureus_1280.16023.txt/mlst.tsv:Saureus_1280.16023	saureus	-		1	4	~320	4	12	1	10	2011_2015	2015	Brazil	South America	Human_clinical	Homo sapiens	Human	0	0	1	0	0	1	0	1	1	0	0	0	0	0	0	0	0	0	0	0	0	0	0	0	0	0	0	0	0	0	0	0
staramr/Saureus_1280.16024.txt/mlst.tsv:Saureus_1280.16024	saureus	188	CC1	3	1	1	8	1	1	1	2016_2020	2016	South Korea	Asia	Human_blood	Homo sapiens	Human	0	0	0	0	0	1	0	0	0	0	0	0	0	0	0	0	0	1	0	0	0	0	0	0	0	0	0	0	0	0	0	0
staramr/Saureus_1280.16025.txt/mlst.tsv:Saureus_1280.16025	saureus	121	CC121	6	5	6	2	7	14	5	2011_2015	2014	Unknown	Unknown	Unknown	Unknown	Unknown	0	0	0	0	0	0	0	0	0	0	0	0	1	0	0	0	0	0	0	0	0	0	0	0	0	0	0	0	0	0	0	0
staramr/Saureus_1280.16026.txt/mlst.tsv:Saureus_1280.16026	saureus	582	CC15	13	13	1	1	12	10	13	2011_2015	2015	Unknown	Unknown	Unknown	Unknown	Unknown	0	0	0	0	0	1	1	0	0	0	0	0	0	0	0	0	0	0	0	0	0	0	0	0	0	0	0	0	0	0	0	0
staramr/Saureus_1280.16027.txt/mlst.tsv:Saureus_1280.16027	saureus	-		6	5	6	2	7	~14	5	2011_2015	2014	Unknown	Unknown	Unknown	Unknown	Unknown	0	0	0	0	0	0	0	0	0	0	0	0	1	0	1	0	0	0	0	0	0	0	0	0	0	0	0	0	0	0	0	0
staramr/Saureus_1280.16029.txt/mlst.tsv:Saureus_1280.16029	saureus	121	CC121	6	5	6	2	7	14	5	2011_2015	2014	Unknown	Unknown	Unknown	Unknown	Unknown	0	0	0	0	0	0	1	0	0	0	0	0	1	0	0	0	0	0	0	0	0	0	0	0	0	0	0	0	0	0	0	0
staramr/Saureus_1280.16031.txt/mlst.tsv:Saureus_1280.16031	saureus	121	CC121	6	5	6	2	7	14	5	2011_2015	2015	Unknown	Unknown	Unknown	Unknown	Unknown	0	0	0	0	0	1	1	0	0	0	0	0	1	0	0	0	0	0	0	0	0	0	0	0	0	0	0	0	0	0	0	0
staramr/Saureus_1280.16032.txt/mlst.tsv:Saureus_1280.16032	saureus	-		6	5	6	2	7	~14	5	2011_2015	2014	Unknown	Unknown	Unknown	Unknown	Unknown	0	0	0	0	0	0	0	0	0	0	0	0	1	0	1	0	0	0	0	0	0	0	0	0	0	0	0	0	0	0	0	0
staramr/Saureus_1280.16033.txt/mlst.tsv:Saureus_1280.16033	saureus	121	CC121	6	5	6	2	7	14	5	2011_2015	2015	Unknown	Unknown	Unknown	Unknown	Unknown	0	0	0	0	0	1	1	0	0	0	0	0	1	0	0	0	0	0	0	0	0	0	0	0	0	0	0	0	0	0	0	0
staramr/Saureus_1280.16034.txt/mlst.tsv:Saureus_1280.16034	saureus	12		1	3	1	8	11	5	11	2011_2015	2014	Unknown	Unknown	Unknown	Unknown	Unknown	0	0	0	0	0	1	0	0	0	0	0	0	0	0	0	0	0	0	0	0	0	0	0	0	0	0	0	0	0	0	0	0
staramr/Saureus_1280.16035.txt/mlst.tsv:Saureus_1280.16035	saureus	2250		151	325	215	34	175	180	169	2011_2015	2015	Unknown	Unknown	Unknown	Unknown	Unknown	0	0	0	0	0	1	1	0	1	0	0	0	1	0	0	0	0	0	0	0	0	0	0	1	0	0	0	0	0	0	0	0
staramr/Saureus_1280.16036.txt/mlst.tsv:Saureus_1280.16036	saureus	34	CC30	8	2	2	2	6	3	2	2006_2010	2009	Unknown	Unknown	International_Space_Station	Homo sapiens	Environment	0	0	0	0	0	1	0	0	0	0	0	0	0	0	0	0	0	0	0	0	0	0	0	0	0	0	0	0	0	0	0	0
staramr/Saureus_1280.16037.txt/mlst.tsv:Saureus_1280.16037	saureus	182		18	18	6	2	13	15	18	2006_2010	2009	Unknown	Unknown	International_Space_Station	Homo sapiens	Environment	0	0	0	0	0	1	0	0	0	0	0	0	0	0	0	0	0	0	0	0	0	0	0	0	0	0	0	0	0	0	0	0
staramr/Saureus_1280.16038.txt/mlst.tsv:Saureus_1280.16038	saureus	30	CC30	2	2	2	2	6	3	2	2001_2005	2002	Unknown	Unknown	International_Space_Station	Unknown	Environment	0	0	0	0	0	1	0	0	0	0	0	0	0	0	0	0	0	0	0	0	0	0	0	0	0	0	0	0	0	0	0	0
staramr/Saureus_1280.16039.txt/mlst.tsv:Saureus_1280.16039	saureus	45	CC45	10	14	8	6	10	3	2	2001_2005	2002	Unknown	Unknown	International_Space_Station	Unknown	Environment	0	0	0	0	0	1	0	0	0	0	0	0	0	0	0	0	0	0	0	0	0	0	0	0	0	0	0	0	0	0	0	0
staramr/Saureus_1280.16041.txt/mlst.tsv:Saureus_1280.16041	saureus	34	CC30	8	2	2	2	6	3	2	2006_2010	2010	Unknown	Unknown	International_Space_Station	Unknown	Environment	0	0	0	0	0	1	0	0	0	0	0	0	0	0	0	0	0	0	0	0	0	0	0	0	0	0	0	0	0	0	0	0
staramr/Saureus_1280.16042.txt/mlst.tsv:Saureus_1280.16042	saureus	188	CC1	3	1	1	8	1	1	1	2006_2010	2009	Unknown	Unknown	International_Space_Station	Homo sapiens	Environment	0	0	0	0	0	1	0	0	0	0	0	0	0	0	0	0	0	0	0	0	0	0	0	0	0	0	0	0	0	0	0	0
staramr/Saureus_1280.16043.txt/mlst.tsv:Saureus_1280.16043	saureus	121	CC121	6	5	6	2	7	14	5	2011_2015	2015	Unknown	Unknown	International_Space_Station	Unknown	Environment	0	0	0	0	0	0	0	1	1	1	1	0	1	0	0	0	0	0	0	0	0	0	0	0	0	0	0	0	0	0	0	0
staramr/Saureus_1280.16044.txt/mlst.tsv:Saureus_1280.16044	saureus	-		2	2	2	2	6	3	~2	2006_2010	2009	Unknown	Unknown	International_Space_Station	Homo sapiens	Environment	0	0	0	0	0	1	0	0	0	0	0	0	0	0	0	0	0	0	0	0	0	0	0	0	0	0	0	0	0	0	0	0
staramr/Saureus_1280.16045.txt/mlst.tsv:Saureus_1280.16045	saureus	-		13	~13	1	1	12	11	13	2006_2010	2008	Unknown	Unknown	International_Space_Station	Unknown	Environment	0	0	0	0	0	1	0	0	0	0	0	0	0	0	0	0	0	0	0	0	0	0	0	0	0	0	0	0	0	0	0	0
staramr/Saureus_1280.16046.txt/mlst.tsv:Saureus_1280.16046	saureus	8	CC8	3	3	1	1	4	4	3	2011_2015	2011	Unknown	Unknown	International_Space_Station	Unknown	Environment	0	0	0	0	0	2	0	0	0	0	0	0	0	0	0	0	0	0	0	0	0	0	0	0	0	0	0	0	0	0	0	0
staramr/Saureus_1280.16047.txt/mlst.tsv:Saureus_1280.16047	saureus	20		4	9	1	8	1	10	8	2006_2010	2010	Unknown	Unknown	International_Space_Station	Unknown	Environment	0	0	0	0	0	1	0	0	0	0	0	0	0	0	0	0	0	0	0	0	0	0	0	0	0	0	0	0	0	0	0	0
staramr/Saureus_1280.16061.txt/mlst.tsv:Saureus_1280.16061	saureus	45	CC45	10	14	8	6	10	3	2			Unknown	Unknown	Unknown	Unknown	Unknown	0	0	1	0	0	1	0	0	0	0	0	0	0	0	0	0	0	0	0	0	0	0	0	0	0	0	0	0	0	0	0	0
staramr/Saureus_1280.16062.txt/mlst.tsv:Saureus_1280.16062	saureus	5	CC5	1	4	1	4	12	1	10	2011_2015	2012	Guatemala	North America	Human_blood	Homo sapiens	Human	1	1	1	1	0	1	1	1	1	1	1	0	0	0	0	0	0	0	0	0	0	0	0	0	0	0	0	0	0	0	0	0
staramr/Saureus_1280.16063.txt/mlst.tsv:Saureus_1280.16063	saureus	612	CC8	3	3	1	1	4	88	83	2006_2010	2009	Australia	Oceania	Vet_Hospital	Homo sapiens	Environment	0	0	1	0	1	1	1	0	0	0	0	0	0	0	0	0	0	0	0	0	0	0	0	0	0	0	0	0	0	0	0	0
staramr/Saureus_1280.16067.txt/mlst.tsv:Saureus_1280.16067	saureus	1	CC1	1	1	1	1	1	1	1			Unknown	Unknown	Unknown	Unknown	Unknown	0	0	1	0	0	0	0	0	0	0	0	0	0	0	0	1	0	0	0	0	0	0	0	0	0	0	0	0	0	0	0	0
staramr/Saureus_1280.16071.txt/mlst.tsv:Saureus_1280.16071	saureus	8	CC8	3	3	1	1	4	4	3	2011_2015	2013	Tanzania	Africa	Human_clinical	Homo sapiens	Human	0	0	1	0	0	1	1	0	0	0	0	0	0	1	0	1	0	0	0	0	0	0	0	0	0	0	0	0	0	0	0	0
staramr/Saureus_1280.16072.txt/mlst.tsv:Saureus_1280.16072	saureus	8	CC8	3	3	1	1	4	4	3	2011_2015	2013	Tanzania	Africa	Human_clinical	Homo sapiens	Human	0	0	1	0	0	1	1	0	0	0	0	0	0	1	0	1	0	0	0	0	0	0	0	0	0	0	0	0	0	0	0	0
staramr/Saureus_1280.16073.txt/mlst.tsv:Saureus_1280.16073	saureus	8	CC8	3	3	1	1	4	4	3	2011_2015	2014	Tanzania	Africa	Human_clinical	Homo sapiens	Human	0	0	1	0	0	1	1	0	0	0	0	0	0	1	0	1	0	0	0	0	0	0	0	0	0	0	0	0	0	0	0	0
staramr/Saureus_1280.16074.txt/mlst.tsv:Saureus_1280.16074	saureus	8	CC8	3	3	1	1	4	4	3	2011_2015	2014	Tanzania	Africa	Human_clinical	Homo sapiens	Human	0	0	1	0	0	1	1	0	0	0	0	0	0	1	0	1	0	0	0	0	0	0	0	0	0	0	0	0	0	0	0	0
staramr/Saureus_1280.16075.txt/mlst.tsv:Saureus_1280.16075	saureus	8	CC8	3	3	1	1	4	4	3	2011_2015	2014	Tanzania	Africa	Human_clinical	Homo sapiens	Human	0	0	1	0	0	1	0	0	0	0	0	0	0	1	0	1	0	0	0	0	0	0	0	0	0	0	0	0	0	0	0	0
staramr/Saureus_1280.16076.txt/mlst.tsv:Saureus_1280.16076	saureus	15	CC15	13	13	1	1	12	11	13			Unknown	Unknown	Unknown	Unknown	Unknown	0	0	0	0	0	1	0	0	0	0	0	0	0	1	0	0	0	0	0	0	0	0	0	0	0	0	0	0	0	0	0	0
staramr/Saureus_1280.16077.txt/mlst.tsv:Saureus_1280.16077	saureus	8	CC8	3	3	1	1	4	4	3	2011_2015	2014	Denmark	Europe	Unknown_human	Homo sapiens	Human	0	0	1	0	0	1	0	1	1	1	1	0	0	0	0	0	0	0	0	0	0	0	0	0	0	0	0	0	0	0	0	0
staramr/Saureus_1280.16115.txt/mlst.tsv:Saureus_1280.16115	saureus	1305	CC8	159	3	1	1	4	4	3	2011_2015	2014	Denmark	Europe	Unknown_human	Homo sapiens	Human	0	0	1	0	0	1	0	0	0	0	0	0	0	0	0	0	0	0	0	0	0	0	0	0	0	0	0	0	0	0	0	0
staramr/Saureus_1280.16116.txt/mlst.tsv:Saureus_1280.16116	saureus	1	CC1	1	1	1	1	1	1	1	2011_2015	2014	Denmark	Europe	Unknown_human	Homo sapiens	Human	0	0	1	0	0	1	1	1	1	0	0	0	1	0	0	0	0	0	0	0	0	0	0	0	0	0	0	0	0	0	0	0
staramr/Saureus_1280.16117.txt/mlst.tsv:Saureus_1280.16117	saureus	5	CC5	1	4	1	4	12	1	10	2011_2015	2014	Denmark	Europe	Unknown_human	Homo sapiens	Human	0	0	1	0	0	0	0	0	0	0	0	0	0	0	0	0	0	0	0	0	0	0	0	0	0	0	0	0	0	0	0	0
staramr/Saureus_1280.16118.txt/mlst.tsv:Saureus_1280.16118	saureus	398	CC398	3	35	19	2	20	26	39	2011_2015	2014	Denmark	Europe	Unknown_human	Homo sapiens	Human	0	0	1	0	1	0	0	0	0	0	0	0	1	0	0	0	0	0	0	0	0	0	0	0	0	0	0	0	0	0	0	0
staramr/Saureus_1280.16119.txt/mlst.tsv:Saureus_1280.16119	saureus	1232		3	35	167	2	20	26	39	2011_2015	2014	Denmark	Europe	Unknown_human	Homo sapiens	Human	0	0	1	0	0	1	0	0	0	0	0	0	1	0	0	0	0	0	0	0	0	0	0	0	0	0	0	0	0	0	0	0
staramr/Saureus_1280.16121.txt/mlst.tsv:Saureus_1280.16121	saureus	8	CC8	3	3	1	1	4	4	3	2011_2015	2014	Denmark	Europe	Unknown_human	Homo sapiens	Human	0	0	1	0	0	1	0	1	1	1	1	0	0	0	0	0	0	0	0	0	0	0	0	0	0	0	0	0	0	0	0	0
staramr/Saureus_1280.16122.txt/mlst.tsv:Saureus_1280.16122	saureus	225	CC5	1	4	1	4	12	25	10	2011_2015	2014	Denmark	Europe	Unknown_human	Homo sapiens	Human	0	1	1	1	0	0	0	0	0	0	0	0	0	0	0	0	0	0	0	0	0	0	0	0	0	0	0	0	0	0	0	0
staramr/Saureus_1280.16123.txt/mlst.tsv:Saureus_1280.16123	saureus	672		4	3	1	1	11	72	11	2011_2015	2014	Denmark	Europe	Unknown_human	Homo sapiens	Human	0	0	1	0	0	0	1	0	0	0	0	0	0	1	0	1	0	0	0	0	0	0	0	0	0	0	0	0	0	0	0	0
staramr/Saureus_1280.16124.txt/mlst.tsv:Saureus_1280.16124	saureus	22	CC22	7	6	1	5	8	8	6	2011_2015	2014	Denmark	Europe	Unknown_human	Homo sapiens	Human	0	0	1	0	0	0	0	0	0	0	0	0	0	0	0	0	0	0	0	0	0	0	0	0	0	0	0	0	0	0	0	0
staramr/Saureus_1280.16125.txt/mlst.tsv:Saureus_1280.16125	saureus	772	CC1	1	1	1	1	22	1	1	2011_2015	2014	Denmark	Europe	Unknown_human	Homo sapiens	Human	0	0	1	0	0	0	0	1	1	1	1	0	0	1	0	1	0	0	0	0	0	0	0	0	0	0	0	0	0	0	0	0
staramr/Saureus_1280.16126.txt/mlst.tsv:Saureus_1280.16126	saureus	8	CC8	3	3	1	1	4	4	3	2011_2015	2014	Denmark	Europe	Unknown_human	Homo sapiens	Human	0	0	1	0	0	1	0	1	1	1	1	0	0	0	0	0	0	0	0	0	0	0	0	0	0	0	0	0	0	0	0	0
staramr/Saureus_1280.16127.txt/mlst.tsv:Saureus_1280.16127	saureus	22	CC22	7	6	1	5	8	8	6	2011_2015	2014	Denmark	Europe	Unknown_human	Homo sapiens	Human	0	0	1	0	0	0	0	0	0	0	0	0	0	0	0	0	0	0	0	0	0	0	0	0	0	0	0	0	0	0	0	0
staramr/Saureus_1280.16128.txt/mlst.tsv:Saureus_1280.16128	saureus	8	CC8	3	3	1	1	4	4	3	2011_2015	2014	Denmark	Europe	Unknown_human	Homo sapiens	Human	0	0	1	0	0	1	0	0	0	0	0	0	0	0	0	0	0	0	0	0	0	0	0	0	0	0	0	0	0	0	0	0
staramr/Saureus_1280.16129.txt/mlst.tsv:Saureus_1280.16129	saureus	8	CC8	3	3	1	1	4	4	3	2011_2015	2014	Denmark	Europe	Unknown_human	Homo sapiens	Human	0	0	1	0	0	1	0	0	0	0	0	0	0	0	0	0	0	0	0	0	0	0	0	0	0	0	0	0	0	0	0	0
staramr/Saureus_1280.16131.txt/mlst.tsv:Saureus_1280.16131	saureus	22	CC22	7	6	1	5	8	8	6	2011_2015	2014	Denmark	Europe	Unknown_human	Homo sapiens	Human	0	0	1	0	0	0	0	0	0	0	0	0	0	0	0	0	0	0	0	0	0	0	0	0	0	0	0	0	0	0	0	0
staramr/Saureus_1280.16132.txt/mlst.tsv:Saureus_1280.16132	saureus	22	CC22	7	6	1	5	8	8	6	2011_2015	2014	Denmark	Europe	Unknown_human	Homo sapiens	Human	0	0	1	0	0	0	0	0	0	0	0	0	0	0	0	0	0	0	0	0	0	0	0	0	0	0	0	0	0	0	0	0
staramr/Saureus_1280.16133.txt/mlst.tsv:Saureus_1280.16133	saureus	1	CC1	1	1	1	1	1	1	1	2011_2015	2014	Denmark	Europe	Unknown_human	Homo sapiens	Human	0	0	1	0	0	1	1	1	1	0	0	0	1	0	0	0	0	0	0	0	0	0	0	0	0	0	0	0	0	0	0	0
staramr/Saureus_1280.16134.txt/mlst.tsv:Saureus_1280.16134	saureus	5	CC5	1	4	1	4	12	1	10	2011_2015	2014	Denmark	Europe	Unknown_human	Homo sapiens	Human	0	0	1	0	0	1	0	0	0	0	0	0	0	0	0	0	0	0	0	0	0	0	0	0	0	0	0	0	0	0	0	0
staramr/Saureus_1280.16135.txt/mlst.tsv:Saureus_1280.16135	saureus	8	CC8	3	3	1	1	4	4	3	2011_2015	2014	Denmark	Europe	Unknown_human	Homo sapiens	Human	0	0	1	0	0	1	0	1	1	1	1	0	0	0	0	0	0	0	0	0	0	0	0	0	0	0	0	0	0	0	0	0
staramr/Saureus_1280.16136.txt/mlst.tsv:Saureus_1280.16136	saureus	772	CC1	1	1	1	1	22	1	1	2011_2015	2014	Denmark	Europe	Unknown_human	Homo sapiens	Human	0	0	1	0	0	1	1	1	1	1	1	0	1	1	0	0	0	0	0	0	0	0	0	0	0	0	0	0	0	0	0	0
staramr/Saureus_1280.16137.txt/mlst.tsv:Saureus_1280.16137	saureus	8	CC8	3	3	1	1	4	4	3	2011_2015	2014	Denmark	Europe	Unknown_human	Homo sapiens	Human	0	0	1	0	0	1	0	0	0	0	0	0	0	0	0	0	0	0	0	0	0	0	0	0	0	0	0	0	0	0	0	0
staramr/Saureus_1280.16138.txt/mlst.tsv:Saureus_1280.16138	saureus	22	CC22	7	6	1	5	8	8	6	2011_2015	2014	Denmark	Europe	Unknown_human	Homo sapiens	Human	0	0	1	0	0	0	0	0	0	0	0	0	0	0	0	0	0	0	0	0	0	0	0	0	0	0	0	0	0	0	0	0
staramr/Saureus_1280.16139.txt/mlst.tsv:Saureus_1280.16139	saureus	-		~2	2	2	2	6	3	2	2011_2015	2014	Denmark	Europe	Unknown_human	Homo sapiens	Human	0	0	1	0	0	1	0	0	0	0	0	0	0	0	0	0	0	0	0	0	0	0	0	0	0	0	0	0	0	0	0	0
staramr/Saureus_1280.16141.txt/mlst.tsv:Saureus_1280.16141	saureus	80		1	3	1	14	11	51	10	2011_2015	2014	Denmark	Europe	Unknown_human	Homo sapiens	Human	0	0	1	0	0	1	1	0	0	0	0	0	1	0	0	0	0	0	0	1	0	0	0	0	0	0	0	0	0	0	0	0
staramr/Saureus_1280.16142.txt/mlst.tsv:Saureus_1280.16142	saureus	398	CC398	3	35	19	2	20	26	39	2011_2015	2014	Denmark	Europe	Unknown_human	Homo sapiens	Human	0	1	1	1	1	1	0	0	0	0	0	0	1	1	0	0	0	0	0	0	0	0	0	0	0	0	0	0	0	0	0	0
staramr/Saureus_1280.16143.txt/mlst.tsv:Saureus_1280.16143	saureus	80		1	3	1	14	11	51	10	2011_2015	2014	Denmark	Europe	Unknown_human	Homo sapiens	Human	0	0	1	0	0	0	0	0	0	0	0	0	0	0	0	0	0	0	0	0	0	0	0	0	0	0	0	0	0	0	0	0
staramr/Saureus_1280.16144.txt/mlst.tsv:Saureus_1280.16144	saureus	15	CC15	13	13	1	1	12	11	13	2011_2015	2014	Denmark	Europe	Unknown_human	Homo sapiens	Human	0	0	1	0	0	1	0	0	0	0	0	0	0	0	0	0	0	0	0	0	0	0	0	0	0	0	0	0	0	0	0	0
staramr/Saureus_1280.16145.txt/mlst.tsv:Saureus_1280.16145	saureus	5	CC5	1	4	1	4	12	1	10	2011_2015	2014	Denmark	Europe	Unknown_human	Homo sapiens	Human	0	0	1	0	0	1	0	0	0	0	0	0	0	0	0	0	0	0	0	0	0	0	0	0	0	0	0	0	0	0	0	0
staramr/Saureus_1280.16146.txt/mlst.tsv:Saureus_1280.16146	saureus	149	CC5	1	4	1	4	12	41	10	2011_2015	2014	Denmark	Europe	Unknown_human	Homo sapiens	Human	0	0	1	0	0	1	0	0	0	0	0	0	0	0	0	0	0	0	0	0	0	0	0	0	0	0	0	0	0	0	0	0
staramr/Saureus_1280.16147.txt/mlst.tsv:Saureus_1280.16147	saureus	5	CC5	1	4	1	4	12	1	10	2011_2015	2014	Denmark	Europe	Unknown_human	Homo sapiens	Human	0	0	1	0	0	1	1	0	0	0	0	0	1	0	0	0	0	0	0	0	0	0	0	0	0	0	0	0	0	0	0	0
staramr/Saureus_1280.16148.txt/mlst.tsv:Saureus_1280.16148	saureus	8	CC8	3	3	1	1	4	4	3	2011_2015	2014	Denmark	Europe	Unknown_human	Homo sapiens	Human	1	0	1	0	0	1	0	0	0	0	0	1	1	0	0	0	0	0	0	0	0	0	0	0	0	0	0	0	0	0	0	0
staramr/Saureus_1280.16149.txt/mlst.tsv:Saureus_1280.16149	saureus	965	CC5	1	4	1	4	119	1	10	2011_2015	2014	Denmark	Europe	Unknown_human	Homo sapiens	Human	0	0	1	0	0	1	0	1	1	0	0	0	0	0	0	0	0	1	0	0	0	0	0	0	0	0	0	0	0	0	0	0
staramr/Saureus_1280.16151.txt/mlst.tsv:Saureus_1280.16151	saureus	8	CC8	3	3	1	1	4	4	3	2011_2015	2014	Denmark	Europe	Unknown_human	Homo sapiens	Human	0	0	1	0	0	1	0	0	0	1	1	0	0	0	0	0	0	0	0	0	0	0	0	0	0	0	0	0	0	0	0	0
staramr/Saureus_1280.16152.txt/mlst.tsv:Saureus_1280.16152	saureus	1456	CC30	2	2	2	2	168	3	2	2011_2015	2014	Denmark	Europe	Unknown_human	Homo sapiens	Human	0	0	1	0	0	1	0	0	0	0	0	0	0	0	0	0	0	0	0	0	0	0	0	0	0	0	0	0	0	0	0	0
staramr/Saureus_1280.16153.txt/mlst.tsv:Saureus_1280.16153	saureus	398	CC398	3	35	19	2	20	26	39	2011_2015	2014	Denmark	Europe	Unknown_human	Homo sapiens	Human	0	1	1	1	1	1	0	0	0	0	0	0	1	1	0	0	0	0	0	0	0	0	0	0	0	0	0	0	0	0	0	0
staramr/Saureus_1280.16154.txt/mlst.tsv:Saureus_1280.16154	saureus	30	CC30	2	2	2	2	6	3	2	2011_2015	2014	Denmark	Europe	Unknown_human	Homo sapiens	Human	0	0	1	0	0	1	0	0	0	0	0	0	0	0	0	0	0	0	0	0	0	0	0	0	0	0	0	0	0	0	0	0
staramr/Saureus_1280.16155.txt/mlst.tsv:Saureus_1280.16155	saureus	398	CC398	3	35	19	2	20	26	39	2011_2015	2014	Denmark	Europe	Unknown_human	Homo sapiens	Human	0	0	1	0	1	1	1	0	0	0	0	0	1	1	0	0	0	0	0	0	0	0	0	0	0	0	0	0	0	1	0	0
staramr/Saureus_1280.16156.txt/mlst.tsv:Saureus_1280.16156	saureus	8	CC8	3	3	1	1	4	4	3	2011_2015	2014	Denmark	Europe	Unknown_human	Homo sapiens	Human	0	0	1	0	0	1	0	1	1	1	1	0	0	0	0	0	0	0	0	0	0	0	0	0	0	0	0	0	0	0	0	0
staramr/Saureus_1280.16157.txt/mlst.tsv:Saureus_1280.16157	saureus	8	CC8	3	3	1	1	4	4	3	2011_2015	2014	Denmark	Europe	Unknown_human	Homo sapiens	Human	0	0	1	0	0	1	0	1	1	1	1	0	0	0	0	0	0	0	0	0	0	0	0	0	0	0	0	0	0	0	0	0
staramr/Saureus_1280.16158.txt/mlst.tsv:Saureus_1280.16158	saureus	30	CC30	2	2	2	2	6	3	2	2011_2015	2014	Denmark	Europe	Unknown_human	Homo sapiens	Human	0	0	1	0	0	1	0	1	1	1	1	0	0	1	0	1	0	0	0	0	0	0	0	0	0	0	0	0	0	0	0	0
staramr/Saureus_1280.16159.txt/mlst.tsv:Saureus_1280.16159	saureus	8	CC8	3	3	1	1	4	4	3	2011_2015	2014	Denmark	Europe	Unknown_human	Homo sapiens	Human	0	0	1	0	0	1	0	0	0	0	0	0	0	0	0	0	0	0	0	0	0	0	0	0	0	0	0	0	0	0	0	0
staramr/Saureus_1280.16161.txt/mlst.tsv:Saureus_1280.16161	saureus	5	CC5	1	4	1	4	12	1	10	2011_2015	2014	Denmark	Europe	Unknown_human	Homo sapiens	Human	0	1	1	1	0	1	0	0	0	0	0	0	0	0	0	0	0	0	0	0	0	0	0	0	0	0	0	0	0	0	0	0
staramr/Saureus_1280.16162.txt/mlst.tsv:Saureus_1280.16162	saureus	30	CC30	2	2	2	2	6	3	2	2011_2015	2014	Denmark	Europe	Unknown_human	Homo sapiens	Human	0	0	1	0	0	1	0	0	0	0	0	0	0	0	0	0	0	0	0	0	0	0	0	0	0	0	0	0	0	0	0	0
staramr/Saureus_1280.16163.txt/mlst.tsv:Saureus_1280.16163	saureus	398	CC398	3	35	19	2	20	26	39	2011_2015	2014	Denmark	Europe	Unknown_human	Homo sapiens	Human	0	0	1	0	1	1	0	0	0	0	0	0	1	1	0	0	0	0	0	0	0	0	0	0	0	0	0	0	0	0	0	0
staramr/Saureus_1280.16164.txt/mlst.tsv:Saureus_1280.16164	saureus	5	CC5	1	4	1	4	12	1	10	2011_2015	2014	Denmark	Europe	Unknown_human	Homo sapiens	Human	0	0	1	0	0	1	0	0	0	0	0	0	0	0	0	0	0	0	0	0	0	0	0	0	0	0	0	0	0	0	0	0
staramr/Saureus_1280.16165.txt/mlst.tsv:Saureus_1280.16165	saureus	834	CC1	3	124	1	1	1	1	40	2011_2015	2014	Denmark	Europe	Unknown_human	Homo sapiens	Human	0	0	1	0	0	1	0	0	0	0	0	0	0	1	0	0	0	0	0	0	0	0	0	0	0	0	0	0	0	0	0	0
staramr/Saureus_1280.16166.txt/mlst.tsv:Saureus_1280.16166	saureus	8	CC8	3	3	1	1	4	4	3	2011_2015	2014	Denmark	Europe	Unknown_human	Homo sapiens	Human	0	0	1	0	0	1	0	1	1	1	1	0	0	0	0	0	0	0	0	0	0	0	0	0	0	0	0	0	0	0	0	0
staramr/Saureus_1280.16167.txt/mlst.tsv:Saureus_1280.16167	saureus	772	CC1	1	1	1	1	22	1	1	2011_2015	2014	Denmark	Europe	Unknown_human	Homo sapiens	Human	0	0	1	0	0	1	0	1	1	1	1	0	0	2	0	1	0	0	0	0	0	0	0	0	0	0	0	0	0	0	0	0
staramr/Saureus_1280.16168.txt/mlst.tsv:Saureus_1280.16168	saureus	22	CC22	7	6	1	5	8	8	6	2011_2015	2014	Denmark	Europe	Unknown_human	Homo sapiens	Human	0	0	1	0	0	0	0	0	0	0	0	0	0	0	0	0	0	0	0	0	0	0	0	0	0	0	0	0	0	0	0	0
staramr/Saureus_1280.16169.txt/mlst.tsv:Saureus_1280.16169	saureus	22	CC22	7	6	1	5	8	8	6	2011_2015	2014	Denmark	Europe	Unknown_human	Homo sapiens	Human	0	0	1	0	0	0	0	0	0	0	0	0	0	0	0	0	0	0	0	0	0	0	0	0	0	0	0	0	0	0	0	0
staramr/Saureus_1280.16171.txt/mlst.tsv:Saureus_1280.16171	saureus	5	CC5	1	4	1	4	12	1	10	2011_2015	2014	Denmark	Europe	Unknown_human	Homo sapiens	Human	0	0	1	0	0	1	0	0	0	0	0	0	0	0	0	0	0	0	0	0	0	0	0	0	0	0	0	0	0	0	0	0
staramr/Saureus_1280.16172.txt/mlst.tsv:Saureus_1280.16172	saureus	737	CC22	7	6	1	70	8	8	6	2011_2015	2014	Denmark	Europe	Unknown_human	Homo sapiens	Human	0	0	1	0	0	0	0	0	0	0	0	0	0	0	0	0	0	0	0	0	0	0	0	0	0	0	0	0	0	0	0	0
staramr/Saureus_1280.16173.txt/mlst.tsv:Saureus_1280.16173	saureus	1035		4	4	140	4	11	4	118	2011_2015	2014	Denmark	Europe	Unknown_human	Homo sapiens	Human	0	0	1	0	0	0	0	0	0	0	0	0	0	1	0	0	0	0	0	0	0	0	0	0	0	0	0	0	0	0	0	0
staramr/Saureus_1280.16174.txt/mlst.tsv:Saureus_1280.16174	saureus	59	CC59	19	23	15	2	19	20	15	2011_2015	2014	Denmark	Europe	Unknown_human	Homo sapiens	Human	0	0	1	0	0	1	0	0	0	0	0	0	0	0	0	0	0	0	0	0	0	0	0	0	0	0	0	0	0	0	0	0
staramr/Saureus_1280.16175.txt/mlst.tsv:Saureus_1280.16175	saureus	59	CC59	19	23	15	2	19	20	15	2011_2015	2014	Denmark	Europe	Unknown_human	Homo sapiens	Human	0	0	1	0	0	1	0	1	1	0	0	0	1	0	0	0	0	1	0	0	0	1	0	0	0	0	0	0	0	0	0	0
staramr/Saureus_1280.16176.txt/mlst.tsv:Saureus_1280.16176	saureus	1568	CC5	33	4	1	4	12	1	10	2011_2015	2014	Denmark	Europe	Unknown_human	Homo sapiens	Human	0	0	1	0	1	1	0	0	0	0	0	0	0	0	0	0	0	0	0	0	0	0	0	0	0	0	0	0	0	0	0	0
staramr/Saureus_1280.16177.txt/mlst.tsv:Saureus_1280.16177	saureus	-		1	4	1	4	12	~1	10	2011_2015	2014	Denmark	Europe	Unknown_human	Homo sapiens	Human	0	0	1	0	0	0	0	0	0	0	0	0	0	1	0	0	0	0	0	0	0	0	0	0	0	0	0	0	0	0	0	0
staramr/Saureus_1280.16178.txt/mlst.tsv:Saureus_1280.16178	saureus	5	CC5	1	4	1	4	12	1	10	2011_2015	2014	Denmark	Europe	Unknown_human	Homo sapiens	Human	0	0	1	0	0	1	0	1	1	0	0	0	0	0	0	0	0	0	0	0	0	0	0	0	0	0	0	0	0	0	0	0
staramr/Saureus_1280.16179.txt/mlst.tsv:Saureus_1280.16179	saureus	30	CC30	2	2	2	2	6	3	2	2011_2015	2014	Denmark	Europe	Unknown_human	Homo sapiens	Human	0	0	1	0	0	1	0	0	0	0	0	0	0	0	0	0	0	0	0	0	0	0	0	0	0	0	0	0	0	0	0	0
staramr/Saureus_1280.16181.txt/mlst.tsv:Saureus_1280.16181	saureus	5	CC5	1	4	1	4	12	1	10	2011_2015	2014	Denmark	Europe	Unknown_human	Homo sapiens	Human	0	0	1	0	0	1	0	1	1	1	1	0	0	1	0	0	0	0	0	0	0	0	0	0	0	0	0	0	0	0	0	0
staramr/Saureus_1280.16182.txt/mlst.tsv:Saureus_1280.16182	saureus	772	CC1	1	1	1	1	22	1	1	2011_2015	2014	Denmark	Europe	Unknown_human	Homo sapiens	Human	0	0	1	0	0	1	0	1	1	1	1	0	0	1	0	0	0	0	0	0	0	0	0	0	0	0	0	0	0	0	0	0
staramr/Saureus_1280.16183.txt/mlst.tsv:Saureus_1280.16183	saureus	672		4	3	1	1	11	72	11	2011_2015	2014	Denmark	Europe	Unknown_human	Homo sapiens	Human	0	0	1	0	0	1	0	0	0	0	0	0	0	0	0	0	0	0	0	0	0	0	0	0	0	0	0	0	0	0	0	0
staramr/Saureus_1280.16184.txt/mlst.tsv:Saureus_1280.16184	saureus	1	CC1	1	1	1	1	1	1	1	2011_2015	2014	Denmark	Europe	Unknown_human	Homo sapiens	Human	0	0	1	0	0	1	0	0	0	0	0	0	0	0	0	0	0	0	0	0	0	0	0	0	0	0	0	0	0	0	0	0
staramr/Saureus_1280.16185.txt/mlst.tsv:Saureus_1280.16185	saureus	80		1	3	1	14	11	51	10	2011_2015	2014	Denmark	Europe	Unknown_human	Homo sapiens	Human	0	0	1	0	0	1	1	0	0	0	0	0	1	0	0	0	0	0	0	1	0	0	0	0	0	0	0	0	0	0	0	0
staramr/Saureus_1280.16186.txt/mlst.tsv:Saureus_1280.16186	saureus	5	CC5	1	4	1	4	12	1	10	2011_2015	2014	Denmark	Europe	Unknown_human	Homo sapiens	Human	1	1	1	1	0	1	0	0	0	0	0	0	0	0	0	0	0	0	0	0	0	0	0	0	0	0	0	0	0	0	0	0
staramr/Saureus_1280.16187.txt/mlst.tsv:Saureus_1280.16187	saureus	30	CC30	2	2	2	2	6	3	2	2011_2015	2014	Denmark	Europe	Unknown_human	Homo sapiens	Human	0	0	1	0	0	1	0	0	0	0	0	0	0	0	0	0	0	0	0	0	0	0	0	0	0	0	0	0	0	0	0	0
staramr/Saureus_1280.16188.txt/mlst.tsv:Saureus_1280.16188	saureus	88		22	1	14	23	12	4	31	2011_2015	2014	Denmark	Europe	Unknown_human	Homo sapiens	Human	0	0	1	0	0	1	1	0	0	0	0	0	1	0	0	0	0	0	0	0	0	0	0	0	0	0	0	0	0	0	0	0
staramr/Saureus_1280.16189.txt/mlst.tsv:Saureus_1280.16189	saureus	1232		3	35	167	2	20	26	39	2011_2015	2014	Denmark	Europe	Unknown_human	Homo sapiens	Human	0	0	1	0	0	1	0	0	0	0	0	0	1	0	0	0	0	0	0	0	0	0	0	0	0	0	0	0	0	0	0	0
staramr/Saureus_1280.16191.txt/mlst.tsv:Saureus_1280.16191	saureus	22	CC22	7	6	1	5	8	8	6	2011_2015	2014	Denmark	Europe	Unknown_human	Homo sapiens	Human	0	0	1	0	0	0	0	0	0	0	0	0	0	0	0	1	0	0	0	0	0	0	0	0	0	0	0	0	0	0	0	0
staramr/Saureus_1280.16192.txt/mlst.tsv:Saureus_1280.16192	saureus	1	CC1	1	1	1	1	1	1	1	2011_2015	2014	Denmark	Europe	Unknown_human	Homo sapiens	Human	1	0	1	0	0	1	0	0	0	1	1	1	1	0	0	0	0	0	0	0	0	0	0	0	0	0	0	0	0	0	0	0
staramr/Saureus_1280.16193.txt/mlst.tsv:Saureus_1280.16193	saureus	88		22	1	14	23	12	4	31	2011_2015	2014	Denmark	Europe	Unknown_human	Homo sapiens	Human	0	0	1	0	0	1	1	0	0	0	0	0	1	0	0	0	0	0	0	0	0	0	0	0	0	0	0	0	0	0	0	0
staramr/Saureus_1280.16194.txt/mlst.tsv:Saureus_1280.16194	saureus	22	CC22	7	6	1	5	8	8	6	2011_2015	2014	Denmark	Europe	Unknown_human	Homo sapiens	Human	0	0	1	0	0	0	0	0	0	0	0	0	0	0	0	0	0	0	0	0	0	0	0	0	0	0	0	0	0	0	0	0
staramr/Saureus_1280.16195.txt/mlst.tsv:Saureus_1280.16195	saureus	97	CC97	3	1	1	1	1	5	3	2011_2015	2014	Denmark	Europe	Unknown_human	Homo sapiens	Human	0	0	1	0	0	1	0	0	0	0	0	0	0	0	0	0	0	0	0	0	0	0	0	0	0	0	0	0	0	0	0	0
staramr/Saureus_1280.16196.txt/mlst.tsv:Saureus_1280.16196	saureus	30	CC30	2	2	2	2	6	3	2	2011_2015	2014	Denmark	Europe	Unknown_human	Homo sapiens	Human	0	0	1	0	0	1	0	0	0	0	0	0	0	0	0	0	0	0	0	0	0	0	0	0	0	0	0	0	0	0	0	0
staramr/Saureus_1280.16197.txt/mlst.tsv:Saureus_1280.16197	saureus	398	CC398	3	35	19	2	20	26	39	2011_2015	2014	Denmark	Europe	Unknown_human	Homo sapiens	Human	0	0	1	0	1	1	0	0	0	0	0	0	1	1	0	0	0	0	0	0	0	0	0	0	0	0	0	0	0	1	0	0
staramr/Saureus_1280.16198.txt/mlst.tsv:Saureus_1280.16198	saureus	3139		6	57	45	2	99	58	52	2011_2015	2014	Denmark	Europe	Unknown_human	Homo sapiens	Human	0	0	0	0	0	0	0	0	0	0	0	0	0	0	0	0	0	0	0	0	0	0	0	0	0	0	0	0	0	0	1	0
staramr/Saureus_1280.16199.txt/mlst.tsv:Saureus_1280.16199	saureus	8	CC8	3	3	1	1	4	4	3	2011_2015	2014	Denmark	Europe	Unknown_human	Homo sapiens	Human	0	0	1	0	0	1	0	0	0	1	1	0	0	0	0	0	0	0	0	0	0	0	0	0	0	0	0	0	0	0	0	0
staramr/Saureus_1280.16201.txt/mlst.tsv:Saureus_1280.16201	saureus	1	CC1	1	1	1	1	1	1	1	2011_2015	2014	Denmark	Europe	Unknown_human	Homo sapiens	Human	0	0	1	0	0	0	0	0	0	0	0	0	0	0	0	1	0	0	0	0	0	0	0	0	0	0	0	0	0	0	0	0
staramr/Saureus_1280.16202.txt/mlst.tsv:Saureus_1280.16202	saureus	45	CC45	10	14	8	6	10	3	2	2011_2015	2014	Denmark	Europe	Unknown_human	Homo sapiens	Human	0	0	1	0	0	0	0	0	0	0	0	0	0	0	0	0	0	0	0	0	0	0	0	0	0	0	0	0	0	0	0	0
staramr/Saureus_1280.16203.txt/mlst.tsv:Saureus_1280.16203	saureus	5	CC5	1	4	1	4	12	1	10	2011_2015	2014	Denmark	Europe	Unknown_human	Homo sapiens	Human	0	0	1	0	0	1	1	0	0	0	0	0	0	1	0	1	0	0	0	0	0	0	0	0	0	0	0	0	0	0	0	0
staramr/Saureus_1280.16204.txt/mlst.tsv:Saureus_1280.16204	saureus	508	CC45	10	40	8	6	10	3	2	2011_2015	2014	Denmark	Europe	Unknown_human	Homo sapiens	Human	0	0	1	0	0	1	0	0	0	0	0	0	0	0	0	0	0	0	0	0	0	0	0	0	0	0	0	0	0	0	0	0
staramr/Saureus_1280.16205.txt/mlst.tsv:Saureus_1280.16205	saureus	8	CC8	3	3	1	1	4	4	3	2011_2015	2014	Denmark	Europe	Unknown_human	Homo sapiens	Human	0	0	1	0	0	1	0	1	1	1	1	0	0	0	0	0	0	0	0	0	0	0	0	0	0	0	0	0	0	0	0	0
staramr/Saureus_1280.16206.txt/mlst.tsv:Saureus_1280.16206	saureus	737	CC22	7	6	1	70	8	8	6	2011_2015	2014	Denmark	Europe	Unknown_human	Homo sapiens	Human	0	0	1	0	0	0	0	0	0	0	0	0	0	0	0	0	0	0	0	0	0	0	0	0	0	0	0	0	0	0	0	0
staramr/Saureus_1280.16207.txt/mlst.tsv:Saureus_1280.16207	saureus	5	CC5	1	4	1	4	12	1	10	2011_2015	2014	Denmark	Europe	Unknown_human	Homo sapiens	Human	0	0	1	0	0	1	0	0	0	0	0	0	0	0	0	0	0	0	0	0	0	0	0	0	0	0	0	0	0	0	0	0
staramr/Saureus_1280.16208.txt/mlst.tsv:Saureus_1280.16208	saureus	30	CC30	2	2	2	2	6	3	2	2011_2015	2014	Denmark	Europe	Unknown_human	Homo sapiens	Human	0	0	1	0	0	1	0	0	0	0	0	0	0	0	0	0	0	0	0	0	0	0	0	0	0	0	0	0	0	0	0	0
staramr/Saureus_1280.16209.txt/mlst.tsv:Saureus_1280.16209	saureus	72	CC8	1	4	1	8	4	4	3	2011_2015	2014	Denmark	Europe	Unknown_human	Homo sapiens	Human	0	0	1	0	0	0	0	0	0	0	0	0	0	0	0	0	0	0	0	0	0	0	0	0	0	0	0	0	0	0	0	0
staramr/Saureus_1280.16211.txt/mlst.tsv:Saureus_1280.16211	saureus	30	CC30	2	2	2	2	6	3	2	2011_2015	2014	Denmark	Europe	Unknown_human	Homo sapiens	Human	0	0	1	0	0	1	0	0	0	0	0	0	0	1	0	0	0	0	0	0	0	0	0	0	0	0	0	0	0	0	0	0
staramr/Saureus_1280.16212.txt/mlst.tsv:Saureus_1280.16212	saureus	5	CC5	1	4	1	4	12	1	10	2011_2015	2014	Denmark	Europe	Unknown_human	Homo sapiens	Human	0	0	1	0	0	1	1	0	0	0	0	0	1	0	0	0	0	0	0	0	0	0	0	0	0	0	0	0	0	0	0	0
staramr/Saureus_1280.16213.txt/mlst.tsv:Saureus_1280.16213	saureus	149	CC5	1	4	1	4	12	41	10	2011_2015	2014	Denmark	Europe	Unknown_human	Homo sapiens	Human	0	0	1	0	0	1	0	0	0	0	0	0	0	0	0	0	0	0	0	0	0	0	0	0	0	0	0	0	0	0	0	0
staramr/Saureus_1280.16214.txt/mlst.tsv:Saureus_1280.16214	saureus	22	CC22	7	6	1	5	8	8	6	2011_2015	2014	Denmark	Europe	Unknown_human	Homo sapiens	Human	0	0	1	0	0	0	0	0	0	0	0	0	0	0	0	0	0	0	0	0	0	0	0	0	0	0	0	0	0	0	0	0
staramr/Saureus_1280.16215.txt/mlst.tsv:Saureus_1280.16215	saureus	30	CC30	2	2	2	2	6	3	2	2011_2015	2014	Denmark	Europe	Unknown_human	Homo sapiens	Human	0	0	1	0	0	1	0	0	0	0	0	0	0	0	0	0	0	0	0	0	0	0	0	0	0	0	0	0	0	0	0	0
staramr/Saureus_1280.16216.txt/mlst.tsv:Saureus_1280.16216	saureus	30	CC30	2	2	2	2	6	3	2	2011_2015	2014	Denmark	Europe	Unknown_human	Homo sapiens	Human	0	0	1	0	0	1	0	0	0	0	0	0	0	0	0	0	0	0	0	0	0	0	0	0	0	0	0	0	0	0	0	0
staramr/Saureus_1280.16217.txt/mlst.tsv:Saureus_1280.16217	saureus	772	CC1	1	1	1	1	22	1	1	2011_2015	2014	Denmark	Europe	Unknown_human	Homo sapiens	Human	0	0	1	0	0	0	0	0	0	0	0	0	1	0	0	0	0	0	0	0	0	0	0	0	0	0	0	0	0	0	0	0
staramr/Saureus_1280.16218.txt/mlst.tsv:Saureus_1280.16218	saureus	8	CC8	3	3	1	1	4	4	3	2011_2015	2014	Denmark	Europe	Unknown_human	Homo sapiens	Human	0	0	1	0	0	1	0	1	1	1	1	0	0	0	0	0	0	0	0	0	0	0	0	0	0	0	0	0	0	0	0	0
staramr/Saureus_1280.16219.txt/mlst.tsv:Saureus_1280.16219	saureus	22	CC22	7	6	1	5	8	8	6	2011_2015	2014	Denmark	Europe	Unknown_human	Homo sapiens	Human	0	0	1	0	0	1	0	0	0	0	0	0	0	0	0	0	0	0	0	0	0	0	0	0	0	0	0	0	0	0	0	0
staramr/Saureus_1280.16221.txt/mlst.tsv:Saureus_1280.16221	saureus	22	CC22	7	6	1	5	8	8	6	2011_2015	2014	Denmark	Europe	Unknown_human	Homo sapiens	Human	0	0	1	0	0	0	1	0	0	0	0	0	0	0	0	0	0	0	0	0	0	0	0	0	0	0	0	0	0	0	0	0
staramr/Saureus_1280.16222.txt/mlst.tsv:Saureus_1280.16222	saureus	30	CC30	2	2	2	2	6	3	2	2011_2015	2014	Denmark	Europe	Unknown_human	Homo sapiens	Human	0	0	1	0	0	1	0	0	0	0	0	0	0	0	0	0	0	0	0	0	0	0	0	0	0	0	0	0	0	0	0	0
staramr/Saureus_1280.16223.txt/mlst.tsv:Saureus_1280.16223	saureus	149	CC5	1	4	1	4	12	41	10	2011_2015	2014	Denmark	Europe	Unknown_human	Homo sapiens	Human	0	0	1	0	0	1	0	0	0	0	0	0	0	0	0	0	0	0	0	0	0	0	0	0	0	0	0	0	0	0	0	0
staramr/Saureus_1280.16224.txt/mlst.tsv:Saureus_1280.16224	saureus	88		22	1	14	23	12	4	31	2011_2015	2014	Denmark	Europe	Unknown_human	Homo sapiens	Human	0	0	1	0	0	1	0	0	0	0	0	0	1	0	0	0	0	0	0	0	0	0	0	0	0	0	0	0	0	0	0	0
staramr/Saureus_1280.16225.txt/mlst.tsv:Saureus_1280.16225	saureus	45	CC45	10	14	8	6	10	3	2	2011_2015	2014	Denmark	Europe	Unknown_human	Homo sapiens	Human	0	0	1	0	0	1	1	0	0	0	0	0	0	0	0	0	0	0	0	0	0	0	0	0	0	0	0	0	0	0	0	0
staramr/Saureus_1280.16226.txt/mlst.tsv:Saureus_1280.16226	saureus	1	CC1	1	1	1	1	1	1	1	2011_2015	2014	Denmark	Europe	Unknown_human	Homo sapiens	Human	0	0	1	0	0	1	1	1	1	0	0	0	1	0	0	0	0	0	0	0	0	0	0	0	0	0	0	0	0	0	0	0
staramr/Saureus_1280.16227.txt/mlst.tsv:Saureus_1280.16227	saureus	225	CC5	1	4	1	4	12	25	10	2011_2015	2014	Denmark	Europe	Unknown_human	Homo sapiens	Human	1	1	1	1	0	0	0	0	0	0	0	0	0	0	0	0	0	0	0	0	0	0	0	0	0	0	0	0	0	0	0	0
staramr/Saureus_1280.16228.txt/mlst.tsv:Saureus_1280.16228	saureus	45	CC45	10	14	8	6	10	3	2	2011_2015	2014	Denmark	Europe	Unknown_human	Homo sapiens	Human	0	0	1	0	0	1	0	0	0	0	0	0	0	0	0	0	0	0	0	0	0	0	0	0	0	0	0	0	0	0	0	0
staramr/Saureus_1280.16229.txt/mlst.tsv:Saureus_1280.16229	saureus	45	CC45	10	14	8	6	10	3	2	2011_2015	2014	Denmark	Europe	Unknown_human	Homo sapiens	Human	0	0	1	0	0	1	0	0	0	0	0	0	0	0	0	0	0	0	0	0	0	0	0	0	0	0	0	0	0	0	0	0
staramr/Saureus_1280.16231.txt/mlst.tsv:Saureus_1280.16231	saureus	1245		6	193	45	2	7	58	52	2011_2015	2014	Denmark	Europe	Unknown_human	Homo sapiens	Human	0	0	0	0	0	0	0	0	0	0	0	0	0	0	0	0	0	0	0	0	0	0	0	0	0	0	0	0	0	0	1	0
staramr/Saureus_1280.16232.txt/mlst.tsv:Saureus_1280.16232	saureus	46	CC45	10	14	8	6	14	3	2	2011_2015	2014	Denmark	Europe	Unknown_human	Homo sapiens	Human	0	0	1	0	0	1	0	0	0	0	0	0	0	0	0	0	0	0	0	0	0	0	0	0	0	0	0	0	0	0	0	0
staramr/Saureus_1280.16233.txt/mlst.tsv:Saureus_1280.16233	saureus	2626	CC5	1	4	325	4	12	1	10	2011_2015	2014	Denmark	Europe	Unknown_human	Homo sapiens	Human	0	0	1	0	0	1	0	0	0	0	0	0	0	0	0	0	0	0	0	0	0	0	0	0	0	0	0	0	0	0	0	0
staramr/Saureus_1280.16234.txt/mlst.tsv:Saureus_1280.16234	saureus	-		1	3	1	~14	11	51	10	2011_2015	2014	Denmark	Europe	Unknown_human	Homo sapiens	Human	0	0	1	0	0	1	0	1	1	0	0	0	1	0	0	0	0	0	0	1	0	0	0	0	0	0	0	0	0	0	0	0
staramr/Saureus_1280.16235.txt/mlst.tsv:Saureus_1280.16235	saureus	8	CC8	3	3	1	1	4	4	3	2011_2015	2014	Denmark	Europe	Unknown_human	Homo sapiens	Human	0	0	1	0	0	1	0	1	1	1	1	0	0	0	0	0	0	0	0	0	0	0	0	0	0	0	0	0	0	0	0	0
staramr/Saureus_1280.16236.txt/mlst.tsv:Saureus_1280.16236	saureus	80		1	3	1	14	11	51	10	2011_2015	2014	Denmark	Europe	Unknown_human	Homo sapiens	Human	0	0	1	0	0	1	1	0	0	0	0	0	1	0	0	0	0	0	0	1	0	0	0	0	0	0	0	0	0	0	0	0
staramr/Saureus_1280.16237.txt/mlst.tsv:Saureus_1280.16237	saureus	22	CC22	7	6	1	5	8	8	6	2011_2015	2014	Denmark	Europe	Unknown_human	Homo sapiens	Human	1	0	1	0	0	0	0	0	0	0	0	0	0	0	0	1	0	0	0	0	0	0	0	0	0	0	0	0	0	0	0	0
staramr/Saureus_1280.16238.txt/mlst.tsv:Saureus_1280.16238	saureus	1	CC1	1	1	1	1	1	1	1	2011_2015	2014	Denmark	Europe	Unknown_human	Homo sapiens	Human	0	0	1	0	0	1	0	1	1	0	0	0	0	0	0	1	0	0	0	0	0	0	0	1	0	0	0	0	0	0	0	0
staramr/Saureus_1280.16239.txt/mlst.tsv:Saureus_1280.16239	saureus	30	CC30	2	2	2	2	6	3	2	2011_2015	2014	Denmark	Europe	Unknown_human	Homo sapiens	Human	0	0	1	0	0	1	0	0	0	0	0	0	0	0	0	0	0	0	0	0	0	0	0	0	0	0	0	0	0	0	0	0
staramr/Saureus_1280.16241.txt/mlst.tsv:Saureus_1280.16241	saureus	97	CC97	3	1	1	1	1	5	3	2011_2015	2014	Denmark	Europe	Unknown_human	Homo sapiens	Human	0	0	1	0	0	1	0	0	0	0	0	0	0	0	0	0	0	0	0	0	0	0	0	0	0	0	0	0	0	0	0	0
staramr/Saureus_1280.16242.txt/mlst.tsv:Saureus_1280.16242	saureus	140		43	37	48	19	49	26	39	2011_2015	2014	Denmark	Europe	Unknown_human	Homo sapiens	Human	0	0	1	0	1	1	0	0	0	0	0	0	0	1	0	0	0	0	0	0	0	0	0	0	0	0	0	0	1	1	0	0
staramr/Saureus_1280.16243.txt/mlst.tsv:Saureus_1280.16243	saureus	5	CC5	1	4	1	4	12	1	10	2011_2015	2014	Denmark	Europe	Unknown_human	Homo sapiens	Human	0	0	1	0	1	1	1	0	0	0	0	0	1	0	0	0	0	0	0	0	0	0	0	0	0	0	0	0	0	0	0	0
staramr/Saureus_1280.16244.txt/mlst.tsv:Saureus_1280.16244	saureus	5	CC5	1	4	1	4	12	1	10	2011_2015	2014	Denmark	Europe	Unknown_human	Homo sapiens	Human	0	1	1	1	0	1	0	0	0	0	0	0	0	0	0	0	0	0	0	0	0	0	0	0	0	0	0	0	0	0	0	0
staramr/Saureus_1280.16245.txt/mlst.tsv:Saureus_1280.16245	saureus	30	CC30	2	2	2	2	6	3	2	2011_2015	2014	Denmark	Europe	Unknown_human	Homo sapiens	Human	0	0	1	0	0	1	0	0	0	0	0	0	0	0	0	0	0	0	0	0	0	0	0	0	0	0	0	0	0	0	0	0
staramr/Saureus_1280.16246.txt/mlst.tsv:Saureus_1280.16246	saureus	6	CC5	12	4	1	4	12	1	3	2011_2015	2014	Denmark	Europe	Unknown_human	Homo sapiens	Human	0	0	1	0	0	1	0	0	0	0	0	0	0	0	0	0	0	0	0	0	0	0	0	0	0	0	0	0	0	0	0	0
staramr/Saureus_1280.16247.txt/mlst.tsv:Saureus_1280.16247	saureus	30	CC30	2	2	2	2	6	3	2	2011_2015	2014	Denmark	Europe	Unknown_human	Homo sapiens	Human	0	0	1	0	0	1	0	0	0	0	0	0	0	0	0	0	0	0	0	0	0	0	0	0	0	0	0	0	0	0	0	0
staramr/Saureus_1280.16248.txt/mlst.tsv:Saureus_1280.16248	saureus	45	CC45	10	14	8	6	10	3	2	2011_2015	2014	Denmark	Europe	Unknown_human	Homo sapiens	Human	0	0	1	0	0	1	0	0	0	0	0	0	0	0	0	0	0	0	0	0	0	0	0	0	0	0	0	0	0	0	0	0
staramr/Saureus_1280.16249.txt/mlst.tsv:Saureus_1280.16249	saureus	59	CC59	19	23	15	2	19	20	15	2011_2015	2014	Denmark	Europe	Unknown_human	Homo sapiens	Human	0	0	1	0	0	1	0	1	1	0	0	0	1	0	0	0	0	1	0	0	0	1	0	0	0	0	0	0	0	0	0	0
staramr/Saureus_1280.16251.txt/mlst.tsv:Saureus_1280.16251	saureus	45	CC45	10	14	8	6	10	3	2	2011_2015	2014	Denmark	Europe	Unknown_human	Homo sapiens	Human	0	0	1	0	0	1	0	0	0	0	0	0	0	0	0	0	0	0	0	0	0	0	0	0	0	0	0	0	0	0	0	0
staramr/Saureus_1280.16252.txt/mlst.tsv:Saureus_1280.16252	saureus	239	CC8	2	3	1	1	4	4	3	2011_2015	2014	Denmark	Europe	Unknown_human	Homo sapiens	Human	0	1	1	1	1	1	0	0	1	0	0	0	1	1	0	1	0	0	0	0	0	0	0	0	0	0	0	0	0	0	0	0
staramr/Saureus_1280.16253.txt/mlst.tsv:Saureus_1280.16253	saureus	22	CC22	7	6	1	5	8	8	6	2011_2015	2014	Denmark	Europe	Unknown_human	Homo sapiens	Human	0	0	1	0	0	0	0	0	0	0	0	0	0	0	0	0	0	0	0	0	0	0	0	0	0	0	0	0	0	0	0	0
staramr/Saureus_1280.16254.txt/mlst.tsv:Saureus_1280.16254	saureus	8	CC8	3	3	1	1	4	4	3	2011_2015	2014	Denmark	Europe	Unknown_human	Homo sapiens	Human	0	0	1	0	0	1	0	1	1	1	1	0	0	0	0	0	0	0	0	0	0	0	0	0	0	0	0	0	0	0	0	0
staramr/Saureus_1280.16255.txt/mlst.tsv:Saureus_1280.16255	saureus	97	CC97	3	1	1	1	1	5	3	2011_2015	2014	Denmark	Europe	Unknown_human	Homo sapiens	Human	0	0	1	0	0	1	0	0	0	0	0	0	0	0	0	0	0	0	0	0	0	0	0	0	0	0	0	0	0	0	0	0
staramr/Saureus_1280.16256.txt/mlst.tsv:Saureus_1280.16256	saureus	59	CC59	19	23	15	2	19	20	15	2011_2015	2014	Denmark	Europe	Unknown_human	Homo sapiens	Human	0	0	1	0	0	1	0	1	1	0	0	0	1	0	0	0	0	1	0	0	0	1	0	0	0	0	0	0	0	0	0	0
staramr/Saureus_1280.16257.txt/mlst.tsv:Saureus_1280.16257	saureus	1	CC1	1	1	1	1	1	1	1	2011_2015	2014	Denmark	Europe	Unknown_human	Homo sapiens	Human	0	0	1	0	0	1	1	1	1	0	0	0	1	0	0	0	0	0	0	0	0	0	0	0	0	0	0	0	0	0	0	0
staramr/Saureus_1280.16258.txt/mlst.tsv:Saureus_1280.16258	saureus	8	CC8	3	3	1	1	4	4	3	2011_2015	2014	Denmark	Europe	Unknown_human	Homo sapiens	Human	0	0	1	0	0	1	0	1	1	1	1	0	0	0	0	0	0	0	0	0	0	0	0	0	0	0	0	0	0	0	0	0
staramr/Saureus_1280.16259.txt/mlst.tsv:Saureus_1280.16259	saureus	6	CC5	12	4	1	4	12	1	3	2011_2015	2014	Denmark	Europe	Unknown_human	Homo sapiens	Human	0	0	1	0	0	1	0	0	0	0	0	0	0	0	0	0	0	0	0	0	0	0	0	0	0	0	0	0	0	0	0	0
staramr/Saureus_1280.16261.txt/mlst.tsv:Saureus_1280.16261	saureus	88		22	1	14	23	12	4	31	2011_2015	2014	Denmark	Europe	Unknown_human	Homo sapiens	Human	0	0	1	0	0	1	0	0	0	0	0	0	1	0	0	0	0	0	0	0	0	0	0	0	0	0	0	0	0	0	0	0
staramr/Saureus_1280.16262.txt/mlst.tsv:Saureus_1280.16262	saureus	80		1	3	1	14	11	51	10	2011_2015	2014	Denmark	Europe	Unknown_human	Homo sapiens	Human	0	0	1	0	0	1	1	1	1	0	0	0	1	0	0	0	0	0	0	1	0	0	0	0	0	0	0	0	0	0	0	0
staramr/Saureus_1280.16263.txt/mlst.tsv:Saureus_1280.16263	saureus	93	CC93	6	64	44	2	43	55	51	2011_2015	2014	Denmark	Europe	Unknown_human	Homo sapiens	Human	0	0	1	0	0	1	0	0	0	0	0	0	0	0	0	0	0	0	0	0	0	0	0	0	0	0	0	0	0	0	0	0
staramr/Saureus_1280.16264.txt/mlst.tsv:Saureus_1280.16264	saureus	105	CC5	1	4	1	4	12	1	28	2011_2015	2014	Denmark	Europe	Unknown_human	Homo sapiens	Human	0	1	1	1	0	0	0	0	0	0	0	0	0	0	0	0	0	0	0	0	0	0	0	0	0	0	0	0	0	0	0	0
staramr/Saureus_1280.16265.txt/mlst.tsv:Saureus_1280.16265	saureus	398	CC398	3	35	19	2	20	26	39	2011_2015	2014	Denmark	Europe	Unknown_human	Homo sapiens	Human	0	0	1	0	1	1	0	0	0	0	0	0	1	1	0	0	0	0	0	0	0	0	0	0	0	0	0	0	0	1	0	0
staramr/Saureus_1280.16266.txt/mlst.tsv:Saureus_1280.16266	saureus	8	CC8	3	3	1	1	4	4	3	2011_2015	2014	Denmark	Europe	Unknown_human	Homo sapiens	Human	0	0	1	0	0	1	0	0	0	1	1	0	0	0	0	0	0	0	0	0	0	0	0	0	0	0	0	0	0	0	0	0
staramr/Saureus_1280.16267.txt/mlst.tsv:Saureus_1280.16267	saureus	398	CC398	3	35	19	2	20	26	39	2011_2015	2014	Denmark	Europe	Unknown_human	Homo sapiens	Human	0	0	1	0	1	1	0	0	0	0	0	0	1	1	0	0	0	0	0	0	0	0	0	0	0	0	0	0	0	0	0	0
staramr/Saureus_1280.16268.txt/mlst.tsv:Saureus_1280.16268	saureus	30	CC30	2	2	2	2	6	3	2	2011_2015	2014	Denmark	Europe	Unknown_human	Homo sapiens	Human	0	0	1	0	0	1	0	0	0	0	0	0	0	1	0	0	0	0	0	0	0	0	0	0	0	0	0	0	0	0	0	0
staramr/Saureus_1280.16269.txt/mlst.tsv:Saureus_1280.16269	saureus	45	CC45	10	14	8	6	10	3	2	2011_2015	2014	Denmark	Europe	Unknown_human	Homo sapiens	Human	0	0	1	0	0	0	0	0	0	0	0	0	0	0	0	0	0	0	0	0	0	0	0	0	0	0	0	0	0	0	0	0
staramr/Saureus_1280.16271.txt/mlst.tsv:Saureus_1280.16271	saureus	152		46	75	49	44	13	68	60	2011_2015	2014	Denmark	Europe	Unknown_human	Homo sapiens	Human	0	0	1	0	0	1	0	0	0	0	0	0	0	0	0	0	0	0	0	0	0	0	0	0	0	0	0	0	0	0	0	0
staramr/Saureus_1280.16272.txt/mlst.tsv:Saureus_1280.16272	saureus	22	CC22	7	6	1	5	8	8	6	2011_2015	2014	Denmark	Europe	Unknown_human	Homo sapiens	Human	0	0	1	0	0	0	0	0	0	0	0	0	0	0	0	0	0	0	0	0	0	0	0	0	0	0	0	0	0	0	0	0
staramr/Saureus_1280.16273.txt/mlst.tsv:Saureus_1280.16273	saureus	913		13	152	1	1	113	1	40	2011_2015	2014	Denmark	Europe	Unknown_human	Homo sapiens	Human	0	0	1	0	0	0	0	0	0	0	0	0	0	0	0	0	0	0	0	0	0	0	0	0	0	0	0	0	0	0	0	0
staramr/Saureus_1280.16274.txt/mlst.tsv:Saureus_1280.16274	saureus	8	CC8	3	3	1	1	4	4	3	2011_2015	2014	Denmark	Europe	Unknown_human	Homo sapiens	Human	0	0	1	0	0	1	0	0	0	0	0	0	0	0	0	0	0	0	0	0	0	0	0	0	0	0	0	0	0	0	0	0
staramr/Saureus_1280.16275.txt/mlst.tsv:Saureus_1280.16275	saureus	59	CC59	19	23	15	2	19	20	15	2011_2015	2014	Denmark	Europe	Unknown_human	Homo sapiens	Human	0	0	1	0	0	1	1	0	0	0	0	0	0	0	0	0	0	0	0	0	0	0	0	0	0	0	0	0	0	0	0	0
staramr/Saureus_1280.16276.txt/mlst.tsv:Saureus_1280.16276	saureus	22	CC22	7	6	1	5	8	8	6	2011_2015	2014	Denmark	Europe	Unknown_human	Homo sapiens	Human	0	0	1	0	0	0	0	0	0	0	0	0	0	0	0	0	0	0	0	0	0	0	0	0	0	0	0	0	0	0	0	0
staramr/Saureus_1280.16277.txt/mlst.tsv:Saureus_1280.16277	saureus	80		1	3	1	14	11	51	10	2011_2015	2014	Denmark	Europe	Unknown_human	Homo sapiens	Human	0	0	1	0	0	1	0	1	1	0	0	0	1	0	0	0	0	0	0	1	0	0	0	0	0	0	0	0	0	0	0	0
staramr/Saureus_1280.16278.txt/mlst.tsv:Saureus_1280.16278	saureus	789	CC8	3	4	1	4	4	6	3	2011_2015	2014	Denmark	Europe	Unknown_human	Homo sapiens	Human	0	0	1	0	0	1	0	1	1	0	0	0	0	1	0	1	0	0	0	0	0	0	0	0	0	0	0	0	0	0	0	0
staramr/Saureus_1280.16279.txt/mlst.tsv:Saureus_1280.16279	saureus	30	CC30	2	2	2	2	6	3	2	2011_2015	2014	Denmark	Europe	Unknown_human	Homo sapiens	Human	0	0	1	0	0	1	0	0	0	0	0	0	0	0	0	0	0	0	0	0	0	0	0	0	0	0	0	0	0	0	0	0
staramr/Saureus_1280.16281.txt/mlst.tsv:Saureus_1280.16281	saureus	338	CC59	19	23	15	48	19	20	15	2011_2015	2014	Denmark	Europe	Unknown_human	Homo sapiens	Human	0	0	1	0	0	0	0	1	1	0	0	0	0	0	0	0	0	1	0	0	0	0	0	0	0	0	0	0	0	0	0	0
staramr/Saureus_1280.16282.txt/mlst.tsv:Saureus_1280.16282	saureus	398	CC398	3	35	19	2	20	26	39	2011_2015	2014	Denmark	Europe	Unknown_human	Homo sapiens	Human	0	0	1	0	1	1	0	0	0	0	0	0	0	0	0	0	0	0	0	0	0	0	0	0	0	0	0	0	0	0	0	0
staramr/Saureus_1280.16283.txt/mlst.tsv:Saureus_1280.16283	saureus	22	CC22	7	6	1	5	8	8	6	2011_2015	2014	Denmark	Europe	Unknown_human	Homo sapiens	Human	0	0	1	0	0	0	1	0	0	0	0	0	0	0	0	0	0	0	0	0	0	0	0	0	0	0	0	0	0	0	0	0
staramr/Saureus_1280.16284.txt/mlst.tsv:Saureus_1280.16284	saureus	7		5	4	1	4	4	6	3	2011_2015	2014	Denmark	Europe	Unknown_human	Homo sapiens	Human	0	0	1	0	0	1	0	0	0	0	0	0	1	0	0	0	0	0	0	0	0	0	0	0	0	0	0	0	0	0	0	0
staramr/Saureus_1280.16285.txt/mlst.tsv:Saureus_1280.16285	saureus	45	CC45	10	14	8	6	10	3	2	2011_2015	2014	Denmark	Europe	Unknown_human	Homo sapiens	Human	0	0	1	0	0	0	0	0	0	0	0	0	0	0	0	0	0	0	0	0	0	0	0	0	0	0	0	0	0	0	0	0
staramr/Saureus_1280.16286.txt/mlst.tsv:Saureus_1280.16286	saureus	30	CC30	2	2	2	2	6	3	2	2011_2015	2014	Denmark	Europe	Unknown_human	Homo sapiens	Human	0	0	1	0	0	1	0	0	0	0	0	0	0	0	0	0	0	0	0	0	0	0	0	0	0	0	0	0	0	0	0	0
staramr/Saureus_1280.16287.txt/mlst.tsv:Saureus_1280.16287	saureus	8	CC8	3	3	1	1	4	4	3	2011_2015	2014	Denmark	Europe	Unknown_human	Homo sapiens	Human	0	0	1	0	0	1	0	1	1	1	1	0	0	0	0	0	0	0	0	0	0	0	0	0	0	0	0	0	0	0	0	0
staramr/Saureus_1280.16288.txt/mlst.tsv:Saureus_1280.16288	saureus	130	CC130	6	57	45	2	7	58	52	2011_2015	2014	Denmark	Europe	Unknown_human	Homo sapiens	Human	0	0	0	0	0	0	0	0	0	0	0	0	0	0	0	0	0	0	0	0	0	0	0	0	0	0	0	0	0	0	1	0
staramr/Saureus_1280.16289.txt/mlst.tsv:Saureus_1280.16289	saureus	93	CC93	6	64	44	2	43	55	51	2011_2015	2014	Denmark	Europe	Unknown_human	Homo sapiens	Human	0	0	1	0	0	1	0	0	0	0	0	0	0	0	0	0	0	0	0	0	0	0	0	0	0	0	0	0	0	0	0	0
staramr/Saureus_1280.16291.txt/mlst.tsv:Saureus_1280.16291	saureus	97	CC97	3	1	1	1	1	5	3	2011_2015	2014	Denmark	Europe	Unknown_human	Homo sapiens	Human	0	0	1	0	0	1	0	0	0	0	0	0	2	0	0	1	0	0	0	0	0	0	0	0	0	0	0	0	0	0	0	0
staramr/Saureus_1280.16292.txt/mlst.tsv:Saureus_1280.16292	saureus	834	CC1	3	124	1	1	1	1	40	2011_2015	2014	Denmark	Europe	Unknown_human	Homo sapiens	Human	0	0	1	0	0	1	0	0	0	0	0	0	0	0	0	0	0	0	0	0	0	0	0	0	0	0	0	0	0	0	0	0
staramr/Saureus_1280.16293.txt/mlst.tsv:Saureus_1280.16293	saureus	22	CC22	7	6	1	5	8	8	6	2011_2015	2014	Denmark	Europe	Unknown_human	Homo sapiens	Human	0	0	1	0	0	0	0	0	0	0	0	0	0	0	0	0	0	0	0	0	0	0	0	0	0	0	0	0	0	0	0	0
staramr/Saureus_1280.16294.txt/mlst.tsv:Saureus_1280.16294	saureus	2802	CC8	3	3	1	1	4	4	325	2011_2015	2014	Denmark	Europe	Unknown_human	Homo sapiens	Human	0	0	1	0	0	1	0	0	0	0	0	0	0	0	0	0	0	0	0	0	0	0	0	0	0	0	0	0	0	0	0	0
staramr/Saureus_1280.16295.txt/mlst.tsv:Saureus_1280.16295	saureus	1	CC1	1	1	1	1	1	1	1	2011_2015	2014	Denmark	Europe	Unknown_human	Homo sapiens	Human	0	0	1	0	0	1	1	1	1	0	0	0	1	0	0	0	0	0	0	0	0	0	0	0	0	0	0	0	0	0	0	0
staramr/Saureus_1280.16296.txt/mlst.tsv:Saureus_1280.16296	saureus	22	CC22	7	6	1	5	8	8	6	2011_2015	2014	Denmark	Europe	Unknown_human	Homo sapiens	Human	0	0	1	0	0	0	0	0	0	0	0	0	0	0	0	0	0	0	0	0	0	0	0	0	0	0	0	0	0	0	0	0
staramr/Saureus_1280.16297.txt/mlst.tsv:Saureus_1280.16297	saureus	80		1	3	1	14	11	51	10	2011_2015	2014	Denmark	Europe	Unknown_human	Homo sapiens	Human	0	0	1	0	0	1	1	1	1	0	0	0	1	0	0	0	0	0	0	1	0	0	0	0	0	0	0	0	0	0	0	0
staramr/Saureus_1280.16298.txt/mlst.tsv:Saureus_1280.16298	saureus	30	CC30	2	2	2	2	6	3	2	2011_2015	2014	Denmark	Europe	Unknown_human	Homo sapiens	Human	0	0	1	0	0	1	0	0	0	0	0	0	0	0	0	0	0	0	0	0	0	0	0	0	0	0	0	0	0	0	0	0
staramr/Saureus_1280.16299.txt/mlst.tsv:Saureus_1280.16299	saureus	96		12	1	1	15	11	1	40	2011_2015	2014	Denmark	Europe	Unknown_human	Homo sapiens	Human	0	0	1	0	0	0	0	0	0	0	0	0	0	0	0	0	0	0	0	0	0	0	0	0	0	0	0	0	0	0	0	0
staramr/Saureus_1280.16301.txt/mlst.tsv:Saureus_1280.16301	saureus	5	CC5	1	4	1	4	12	1	10	2011_2015	2014	Denmark	Europe	Unknown_human	Homo sapiens	Human	0	0	1	0	0	1	1	0	0	0	0	0	0	0	0	0	0	0	0	0	0	0	0	0	0	0	0	0	0	0	0	0
staramr/Saureus_1280.16302.txt/mlst.tsv:Saureus_1280.16302	saureus	-		2	91	2	2	6	3	2	2011_2015	2014	Denmark	Europe	Unknown_human	Homo sapiens	Human	0	0	1	0	0	1	0	0	0	0	0	0	0	0	0	0	0	0	0	0	0	0	0	0	0	0	0	0	0	0	0	0
staramr/Saureus_1280.16303.txt/mlst.tsv:Saureus_1280.16303	saureus	93	CC93	6	64	44	2	43	55	51	2011_2015	2014	Denmark	Europe	Unknown_human	Homo sapiens	Human	0	0	1	0	0	1	0	0	0	0	0	0	0	0	0	0	0	0	0	0	0	0	0	0	0	0	0	0	0	0	0	0
staramr/Saureus_1280.16304.txt/mlst.tsv:Saureus_1280.16304	saureus	80		1	3	1	14	11	51	10	2011_2015	2014	Denmark	Europe	Unknown_human	Homo sapiens	Human	0	0	1	0	0	1	0	1	1	0	0	0	1	0	0	0	0	0	0	1	0	0	0	0	0	0	0	0	0	0	0	0
staramr/Saureus_1280.16305.txt/mlst.tsv:Saureus_1280.16305	saureus	72	CC8	1	4	1	8	4	4	3	2011_2015	2014	Denmark	Europe	Unknown_human	Homo sapiens	Human	0	0	1	0	0	0	0	0	0	0	0	0	0	0	0	0	0	0	0	0	0	0	0	0	0	0	0	0	0	0	0	0
staramr/Saureus_1280.16306.txt/mlst.tsv:Saureus_1280.16306	saureus	8	CC8	3	3	1	1	4	4	3	2011_2015	2014	Denmark	Europe	Unknown_human	Homo sapiens	Human	0	0	1	0	0	1	0	0	0	0	0	0	0	0	0	0	0	0	0	0	0	0	0	0	0	0	0	0	0	0	0	0
staramr/Saureus_1280.16307.txt/mlst.tsv:Saureus_1280.16307	saureus	22	CC22	7	6	1	5	8	8	6	2011_2015	2014	Denmark	Europe	Unknown_human	Homo sapiens	Human	1	0	1	0	0	0	1	0	0	0	0	0	0	0	0	1	0	0	0	0	0	0	0	0	0	0	0	0	0	0	0	0
staramr/Saureus_1280.16308.txt/mlst.tsv:Saureus_1280.16308	saureus	8	CC8	3	3	1	1	4	4	3	2011_2015	2014	Denmark	Europe	Unknown_human	Homo sapiens	Human	0	0	1	0	0	1	0	1	1	1	1	0	0	0	0	0	0	0	0	0	0	0	0	0	0	0	0	0	0	0	0	0
staramr/Saureus_1280.16309.txt/mlst.tsv:Saureus_1280.16309	saureus	8	CC8	3	3	1	1	4	4	3	2011_2015	2014	Denmark	Europe	Unknown_human	Homo sapiens	Human	0	0	1	0	0	1	1	0	0	0	0	0	0	0	0	0	0	0	0	0	0	0	0	0	0	0	0	0	0	0	0	0
staramr/Saureus_1280.16311.txt/mlst.tsv:Saureus_1280.16311	saureus	8	CC8	3	3	1	1	4	4	3	2011_2015	2014	Denmark	Europe	Unknown_human	Homo sapiens	Human	0	0	1	0	0	1	0	1	1	1	1	0	0	0	0	0	0	0	0	0	0	0	0	0	0	0	0	0	0	0	0	0
staramr/Saureus_1280.16312.txt/mlst.tsv:Saureus_1280.16312	saureus	30	CC30	2	2	2	2	6	3	2	2011_2015	2014	Denmark	Europe	Unknown_human	Homo sapiens	Human	0	0	1	0	0	1	0	0	0	0	0	0	0	0	0	0	0	0	0	0	0	0	0	0	0	0	0	0	0	0	0	0
staramr/Saureus_1280.16313.txt/mlst.tsv:Saureus_1280.16313	saureus	30	CC30	2	2	2	2	6	3	2	2011_2015	2014	Denmark	Europe	Unknown_human	Homo sapiens	Human	0	0	1	0	0	1	0	0	0	0	0	0	0	0	0	0	0	0	0	0	0	0	0	0	0	0	0	0	0	0	0	0
staramr/Saureus_1280.16314.txt/mlst.tsv:Saureus_1280.16314	saureus	5	CC5	1	4	1	4	12	1	10	2011_2015	2014	Denmark	Europe	Unknown_human	Homo sapiens	Human	0	0	1	0	0	1	1	0	0	0	0	0	0	0	0	0	0	0	0	0	0	0	0	0	0	0	0	0	0	0	0	0
staramr/Saureus_1280.16315.txt/mlst.tsv:Saureus_1280.16315	saureus	5	CC5	1	4	1	4	12	1	10	2011_2015	2014	Denmark	Europe	Unknown_human	Homo sapiens	Human	0	0	1	0	0	0	0	0	0	0	0	0	0	1	0	0	0	0	0	0	0	0	0	0	0	0	0	0	0	0	0	0
staramr/Saureus_1280.16316.txt/mlst.tsv:Saureus_1280.16316	saureus	1943		18	153	260	18	7	223	5	2011_2015	2014	Denmark	Europe	Unknown_human	Homo sapiens	Human	0	0	0	0	0	0	0	0	0	0	0	0	0	0	0	0	0	0	0	0	0	0	0	0	0	0	0	0	0	0	1	0
staramr/Saureus_1280.16317.txt/mlst.tsv:Saureus_1280.16317	saureus	5	CC5	1	4	1	4	12	1	10	2011_2015	2014	Denmark	Europe	Unknown_human	Homo sapiens	Human	0	0	1	0	0	1	0	0	0	0	0	0	0	1	0	1	0	0	0	0	0	0	0	0	0	0	0	0	0	0	0	0
staramr/Saureus_1280.16318.txt/mlst.tsv:Saureus_1280.16318	saureus	130	CC130	6	57	45	2	7	58	52	2011_2015	2014	Denmark	Europe	Unknown_human	Homo sapiens	Human	0	0	0	0	0	0	0	0	0	0	0	0	0	0	0	0	0	0	0	0	0	0	0	0	0	0	0	0	0	0	1	0
staramr/Saureus_1280.16319.txt/mlst.tsv:Saureus_1280.16319	saureus	149	CC5	1	4	1	4	12	41	10	2011_2015	2014	Denmark	Europe	Unknown_human	Homo sapiens	Human	0	0	1	0	0	1	0	0	0	0	0	0	0	0	0	0	0	0	0	0	0	0	0	0	0	0	0	0	0	0	0	0
staramr/Saureus_1280.16321.txt/mlst.tsv:Saureus_1280.16321	saureus	1	CC1	1	1	1	1	1	1	1			Unknown	Unknown	Unknown	Unknown	Unknown	0	0	1	0	0	0	1	0	0	0	0	0	0	0	0	1	0	0	0	0	0	0	0	0	0	0	0	0	0	0	0	0
staramr/Saureus_1280.16329.txt/mlst.tsv:Saureus_1280.16329	saureus	15	CC15	13	13	1	1	12	11	13	2011_2015	2013	Japan	Asia	Human_clinical	Homo sapiens	Human	1	0	0	0	0	0	0	0	0	0	1	1	1	0	0	1	0	0	0	0	0	0	0	0	0	0	0	0	0	0	0	0
staramr/Saureus_1280.16332.txt/mlst.tsv:Saureus_1280.16332	saureus	8	CC8	3	3	1	1	4	4	3	2011_2015	2014	Japan	Asia	Human_clinical	Homo sapiens	Human	0	0	0	0	0	0	0	0	0	0	0	0	0	0	0	1	0	0	0	0	0	0	0	0	0	0	0	0	0	0	0	0
staramr/Saureus_1280.16333.txt/mlst.tsv:Saureus_1280.16333	saureus	8	CC8	3	3	1	1	4	4	3	2011_2015	2014	Japan	Asia	Human_clinical	Homo sapiens	Human	0	0	0	0	0	0	0	0	0	0	0	0	0	0	0	1	0	0	0	0	0	0	0	0	0	0	0	0	0	0	0	0
staramr/Saureus_1280.16334.txt/mlst.tsv:Saureus_1280.16334	saureus	-		~4	9	1	8	1	10	8	2011_2015	2014	Japan	Asia	Human_clinical	Homo sapiens	Human	0	0	0	0	0	1	0	0	0	0	0	0	0	0	0	0	0	0	0	0	0	0	0	0	0	0	0	0	0	0	0	0
staramr/Saureus_1280.16335.txt/mlst.tsv:Saureus_1280.16335	saureus	-		~4	9	1	8	1	10	8	2011_2015	2014	Japan	Asia	Human_clinical	Homo sapiens	Human	0	0	0	0	0	1	0	0	0	0	0	0	0	0	0	0	0	0	0	0	0	0	0	0	0	0	0	0	0	0	0	0
staramr/Saureus_1280.16336.txt/mlst.tsv:Saureus_1280.16336	saureus	464	CC97	3	1	1	1	29	5	3	2011_2015	2014	Japan	Asia	Human_clinical	Homo sapiens	Human	0	0	0	0	0	0	0	0	0	0	0	0	0	0	0	1	0	0	0	0	0	0	0	0	0	0	0	0	0	0	0	0
staramr/Saureus_1280.16337.txt/mlst.tsv:Saureus_1280.16337	saureus	15	CC15	13	13	1	1	12	11	13	2011_2015	2015	Japan	Asia	Human_clinical	Homo sapiens	Human	0	0	0	0	0	1	0	0	0	0	0	0	0	0	0	1	0	0	0	0	0	0	0	0	0	0	0	0	0	0	0	0
[truncated: 22,926 more rows]
[truncated: 41 more columns]
