# Supplementary material for: Antimicrobial Resistance Genes Analysis of Publicly Available Staphylococcus aureus Genomes
Source: Antibiotics (Basel). 2022 Nov 16;11(11):1632. doi: 10.3390/antibiotics11111632 (PMC9686812; doi:10.3390/antibiotics11111632)
Supplement: Supplementary file 1 [file antibiotics-11-01632-s001.zip › Supplementary_Table_4.txt]

ID Plasmidic Contigs	SCHEME	ST	clonal_complex	arcC	aroE	glpF	gmk	pta	tpi	yqiL	date_range	collection_date	location	continent	isolation_source	host	Category	blaZ	aadD	lnuA	tetK	ermC	catpC221	msrA	mphC	mecA	ermA	spc	tetL	fusB	ant6Ia	aph3III	dfrG	catpC194	catpC233	aac6aph2	dfrK	str	ermT	sul2	fexA	lnuB	tetM	fosD	cat	catA1	aph3IIa	aph3Ia	aph2Ia
Saureus_1280.10005_Contig_1280.10005.con.0034	saureus	15	CC15	13	13	1	1	12	11	13			Unknown	Unknown	Unknown	Unknown	Unknown	1	0	0	0	0	0	0	0	0	0	0	0	0	0	0	0	0	0	0	0	0	0	0	0	0	0	0	0	0	0	0	0
Saureus_1280.10011_Contig_1280.10011.con.0021	saureus	5	CC5	1	4	1	4	12	1	10			Unknown	Unknown	Unknown	Unknown	Unknown	1	0	0	0	0	0	0	0	0	0	0	0	0	0	0	0	0	0	0	0	0	0	0	0	0	0	0	0	0	0	0	0
Saureus_1280.10017_Contig_1280.10017.con.0030	saureus	59	CC59	19	23	15	2	19	20	15			Unknown	Unknown	Unknown	Unknown	Unknown	1	0	0	0	0	0	0	0	0	0	0	0	0	0	0	0	0	0	0	0	0	0	0	0	0	0	0	0	0	0	0	0
Saureus_1280.10018_Contig_1280.10018.con.0026	saureus	1535	CC15	13	13	1	1	81	11	13			Unknown	Unknown	Unknown	Unknown	Unknown	1	1	1	1	0	0	0	0	0	0	0	0	0	0	0	0	0	0	0	0	0	0	0	0	0	0	0	0	0	0	0	0
Saureus_1280.10019_Contig_1280.10019.con.0029	saureus	8	CC8	3	3	1	1	4	4	3			Unknown	Unknown	Unknown	Unknown	Unknown	0	0	0	0	1	0	0	0	0	0	0	0	0	0	0	0	0	0	0	0	0	0	0	0	0	0	0	0	0	0	0	0
Saureus_1280.10019_Contig_1280.10019.con.0026	saureus	8	CC8	3	3	1	1	4	4	3			Unknown	Unknown	Unknown	Unknown	Unknown	0	0	0	1	0	0	0	0	0	0	0	0	0	0	0	0	0	0	0	0	0	0	0	0	0	0	0	0	0	0	0	0
Saureus_1280.10021_Contig_1280.10021.con.0025	saureus	5	CC5	1	4	1	4	12	1	10			Unknown	Unknown	Unknown	Unknown	Unknown	1	0	0	0	0	0	0	0	0	0	0	0	0	0	0	0	0	0	0	0	0	0	0	0	0	0	0	0	0	0	0	0
Saureus_1280.10035_Contig_1280.10035.con.0023	saureus	1	CC1	1	1	1	1	1	1	1			Unknown	Unknown	Unknown	Unknown	Unknown	1	0	0	0	0	0	0	0	0	0	0	0	0	0	0	0	0	0	0	0	0	0	0	0	0	0	0	0	0	0	0	0
Saureus_1280.10037_Contig_1280.10037.con.0014	saureus	45	CC45	10	14	8	6	10	3	2			Unknown	Unknown	Unknown	Unknown	Unknown	1	0	0	0	0	0	0	0	0	0	0	0	0	0	0	0	0	0	0	0	0	0	0	0	0	0	0	0	0	0	0	0
Saureus_1280.10038_Contig_1280.10038.con.0030	saureus	15	CC15	13	13	1	1	12	11	13			Unknown	Unknown	Unknown	Unknown	Unknown	1	0	0	0	0	0	0	0	0	0	0	0	0	0	0	0	0	0	0	0	0	0	0	0	0	0	0	0	0	0	0	0
Saureus_1280.10038_Contig_1280.10038.con.0035	saureus	15	CC15	13	13	1	1	12	11	13			Unknown	Unknown	Unknown	Unknown	Unknown	0	0	0	1	0	0	0	0	0	0	0	0	0	0	0	0	0	0	0	0	0	0	0	0	0	0	0	0	0	0	0	0
Saureus_1280.10039_Contig_1280.10039.con.0049	saureus	34	CC30	8	2	2	2	6	3	2			Unknown	Unknown	Unknown	Unknown	Unknown	0	1	0	0	0	0	0	0	0	0	0	0	0	0	0	0	0	0	0	0	0	0	0	0	0	0	0	0	0	0	0	0
Saureus_1280.10041_Contig_1280.10041.con.0034	saureus	291		3	37	19	2	20	26	32			Unknown	Unknown	Unknown	Unknown	Unknown	1	0	0	0	0	0	0	0	0	0	0	0	0	0	0	0	0	0	0	0	0	0	0	0	0	0	0	0	0	0	0	0
Saureus_1280.10042_Contig_1280.10042.con.0025	saureus	1	CC1	1	1	1	1	1	1	1			Unknown	Unknown	Unknown	Unknown	Unknown	1	0	0	0	0	0	0	0	0	0	0	0	0	0	0	0	0	0	0	0	0	0	0	0	0	0	0	0	0	0	0	0
Saureus_1280.10043_Contig_1280.10043.con.0027	saureus	15	CC15	13	13	1	1	12	11	13			Unknown	Unknown	Unknown	Unknown	Unknown	1	0	0	0	0	0	0	0	0	0	0	0	0	0	0	0	0	0	0	0	0	0	0	0	0	0	0	0	0	0	0	0
Saureus_1280.10045_Contig_1280.10045.con.0030	saureus	8	CC8	3	3	1	1	4	4	3			Unknown	Unknown	Unknown	Unknown	Unknown	0	0	0	1	0	0	0	0	0	0	0	0	0	0	0	0	0	0	0	0	0	0	0	0	0	0	0	0	0	0	0	0
Saureus_1280.10048_Contig_1280.10048.con.0019	saureus	12		1	3	1	8	11	5	11			Unknown	Unknown	Unknown	Unknown	Unknown	1	0	0	0	0	0	0	0	0	0	0	0	0	0	0	0	0	0	0	0	0	0	0	0	0	0	0	0	0	0	0	0
Saureus_1280.15116_Contig_PT1CG	saureus	-		-	-	-	-	-	-	-			Unknown	Unknown	Unknown	Unknown	Unknown	0	0	0	1	0	0	0	0	0	0	0	0	0	0	0	0	0	0	0	0	0	0	0	0	0	0	0	0	0	0	0	0
Saureus_1280.15121_Contig_PNS1CG	saureus	-		-	-	-	-	-	-	-			Unknown	Unknown	Unknown	Unknown	Unknown	0	0	0	1	0	0	0	0	0	0	0	0	0	0	0	0	0	0	0	0	0	0	0	0	0	0	0	0	0	0	0	0
Saureus_1280.15123_Contig_STAPT48CG	saureus	-		-	-	-	-	-	-	-			Unknown	Unknown	Unknown	Unknown	Unknown	0	0	0	0	1	0	0	0	0	0	0	0	0	0	0	0	0	0	0	0	0	0	0	0	0	0	0	0	0	0	0	0
Saureus_1280.15124_Contig_SAU38428	saureus	-		-	-	-	-	-	-	-			Unknown	Unknown	Unknown	Unknown	Unknown	0	0	0	1	0	0	0	0	0	0	0	0	0	0	0	0	0	0	0	0	0	0	0	0	0	0	0	0	0	0	0	0
Saureus_1280.15125_Contig_SAU38429	saureus	-		-	-	-	-	-	-	-			Unknown	Unknown	Unknown	Unknown	Unknown	0	0	0	0	0	1	0	0	0	0	0	0	0	0	0	0	0	0	0	0	0	0	0	0	0	0	0	0	0	0	0	0
Saureus_1280.15355_Contig_1280.15355.con.0033	saureus	97	CC97	3	1	1	1	1	5	3			Unknown	Unknown	Unknown	Unknown	Unknown	1	0	0	0	0	0	0	0	0	0	0	0	0	0	0	0	0	0	0	0	0	0	0	0	0	0	0	0	0	0	0	0
Saureus_1280.15356_Contig_1280.15356.con.0033	saureus	97	CC97	3	1	1	1	1	5	3			Unknown	Unknown	Unknown	Unknown	Unknown	1	0	0	0	0	0	0	0	0	0	0	0	0	0	0	0	0	0	0	0	0	0	0	0	0	0	0	0	0	0	0	0
Saureus_1280.15357_Contig_1280.15357.con.0033	saureus	97	CC97	3	1	1	1	1	5	3			Unknown	Unknown	Unknown	Unknown	Unknown	1	0	0	0	0	0	0	0	0	0	0	0	0	0	0	0	0	0	0	0	0	0	0	0	0	0	0	0	0	0	0	0
Saureus_1280.15358_Contig_1280.15358.con.0033	saureus	97	CC97	3	1	1	1	1	5	3			Unknown	Unknown	Unknown	Unknown	Unknown	1	0	0	0	0	0	0	0	0	0	0	0	0	0	0	0	0	0	0	0	0	0	0	0	0	0	0	0	0	0	0	0
Saureus_1280.15359_Contig_1280.15359.con.0033	saureus	97	CC97	3	1	1	1	1	5	3			Unknown	Unknown	Unknown	Unknown	Unknown	1	0	0	0	0	0	0	0	0	0	0	0	0	0	0	0	0	0	0	0	0	0	0	0	0	0	0	0	0	0	0	0
Saureus_1280.15361_Contig_1280.15361.con.0033	saureus	97	CC97	3	1	1	1	1	5	3			Unknown	Unknown	Unknown	Unknown	Unknown	1	0	0	0	0	0	0	0	0	0	0	0	0	0	0	0	0	0	0	0	0	0	0	0	0	0	0	0	0	0	0	0
Saureus_1280.15362_Contig_1280.15362.con.0033	saureus	97	CC97	3	1	1	1	1	5	3			Unknown	Unknown	Unknown	Unknown	Unknown	1	0	0	0	0	0	0	0	0	0	0	0	0	0	0	0	0	0	0	0	0	0	0	0	0	0	0	0	0	0	0	0
Saureus_1280.15363_Contig_1280.15363.con.0033	saureus	97	CC97	3	1	1	1	1	5	3			Unknown	Unknown	Unknown	Unknown	Unknown	1	0	0	0	0	0	0	0	0	0	0	0	0	0	0	0	0	0	0	0	0	0	0	0	0	0	0	0	0	0	0	0
Saureus_1280.15364_Contig_1280.15364.con.0033	saureus	97	CC97	3	1	1	1	1	5	3			Unknown	Unknown	Unknown	Unknown	Unknown	1	0	0	0	0	0	0	0	0	0	0	0	0	0	0	0	0	0	0	0	0	0	0	0	0	0	0	0	0	0	0	0
Saureus_1280.15365_Contig_1280.15365.con.0033	saureus	97	CC97	3	1	1	1	1	5	3			Unknown	Unknown	Unknown	Unknown	Unknown	1	0	0	0	0	0	0	0	0	0	0	0	0	0	0	0	0	0	0	0	0	0	0	0	0	0	0	0	0	0	0	0
Saureus_1280.15366_Contig_1280.15366.con.0033	saureus	97	CC97	3	1	1	1	1	5	3			Unknown	Unknown	Unknown	Unknown	Unknown	1	0	0	0	0	0	0	0	0	0	0	0	0	0	0	0	0	0	0	0	0	0	0	0	0	0	0	0	0	0	0	0
Saureus_1280.15367_Contig_1280.15367.con.0033	saureus	97	CC97	3	1	1	1	1	5	3			Unknown	Unknown	Unknown	Unknown	Unknown	1	0	0	0	0	0	0	0	0	0	0	0	0	0	0	0	0	0	0	0	0	0	0	0	0	0	0	0	0	0	0	0
Saureus_1280.15368_Contig_1280.15368.con.0033	saureus	97	CC97	3	1	1	1	1	5	3			Unknown	Unknown	Unknown	Unknown	Unknown	1	0	0	0	0	0	0	0	0	0	0	0	0	0	0	0	0	0	0	0	0	0	0	0	0	0	0	0	0	0	0	0
Saureus_1280.15369_Contig_1280.15369.con.0033	saureus	97	CC97	3	1	1	1	1	5	3			Unknown	Unknown	Unknown	Unknown	Unknown	1	0	0	0	0	0	0	0	0	0	0	0	0	0	0	0	0	0	0	0	0	0	0	0	0	0	0	0	0	0	0	0
Saureus_1280.15371_Contig_1280.15371.con.0030	saureus	97	CC97	3	1	1	1	1	5	3			Unknown	Unknown	Unknown	Unknown	Unknown	1	0	0	0	0	0	0	0	0	0	0	0	0	0	0	0	0	0	0	0	0	0	0	0	0	0	0	0	0	0	0	0
Saureus_1280.15375_Contig_1280.15375.con.0026	saureus	1245		6	193	45	2	7	58	52			Unknown	Unknown	Unknown	Unknown	Unknown	0	0	0	0	0	0	1	0	0	0	0	0	0	0	0	0	0	0	0	0	0	0	0	0	0	0	0	0	0	0	0	0
Saureus_1280.15379_Contig_1280.15379.con.0044	saureus	1245		6	193	45	2	7	58	52			Unknown	Unknown	Unknown	Unknown	Unknown	0	0	0	0	1	0	0	0	0	0	0	0	0	0	0	0	0	0	0	0	0	0	0	0	0	0	0	0	0	0	0	0
Saureus_1280.15381_Contig_1280.15381.con.0031	saureus	1245		6	193	45	2	7	58	52			Unknown	Unknown	Unknown	Unknown	Unknown	0	0	0	0	1	0	0	0	0	0	0	0	0	0	0	0	0	0	0	0	0	0	0	0	0	0	0	0	0	0	0	0
Saureus_1280.15382_Contig_1280.15382.con.0045	saureus	398	CC398	3	35	19	2	20	26	39			Unknown	Unknown	Unknown	Unknown	Unknown	0	0	0	0	1	0	0	0	0	0	0	0	0	0	0	0	0	0	0	0	0	0	0	0	0	0	0	0	0	0	0	0
Saureus_1280.15382_Contig_1280.15382.con.0037	saureus	398	CC398	3	35	19	2	20	26	39			Unknown	Unknown	Unknown	Unknown	Unknown	0	0	0	1	0	0	0	0	0	0	0	0	0	0	0	0	0	0	0	0	0	0	0	0	0	0	0	0	0	0	0	0
Saureus_1280.19627_Contig_1280.19627.con.0012	saureus	25		4	1	4	1	5	5	4			Unknown	Unknown	Unknown	Unknown	Unknown	1	0	0	0	0	0	0	0	0	0	0	0	0	0	0	0	0	0	0	0	0	0	0	0	0	0	0	0	0	0	0	0
Saureus_1280.19629_Contig_1280.19629.con.0160	saureus	8	CC8	3	3	1	1	4	4	3			Unknown	Unknown	Unknown	Unknown	Unknown	1	0	0	0	0	0	0	0	0	0	0	0	0	0	0	0	0	0	0	0	0	0	0	0	0	0	0	0	0	0	0	0
Saureus_1280.19629_Contig_1280.19629.con.0088	saureus	8	CC8	3	3	1	1	4	4	3			Unknown	Unknown	Unknown	Unknown	Unknown	0	0	0	0	0	0	1	1	0	0	0	0	0	0	0	0	0	0	0	0	0	0	0	0	0	0	0	0	0	0	0	0
Saureus_1280.19631_Contig_1280.19631.con.0060	saureus	8	CC8	3	3	1	1	4	4	3			Unknown	Unknown	Unknown	Unknown	Unknown	1	0	0	0	0	0	0	0	0	0	0	0	0	0	0	0	0	0	0	0	0	0	0	0	0	0	0	0	0	0	0	0
Saureus_1280.19631_Contig_1280.19631.con.0085	saureus	8	CC8	3	3	1	1	4	4	3			Unknown	Unknown	Unknown	Unknown	Unknown	0	0	0	0	0	0	1	1	0	0	0	0	0	0	0	0	0	0	0	0	0	0	0	0	0	0	0	0	0	0	0	0
Saureus_1280.19632_Contig_1280.19632.con.0458	saureus	8	CC8	3	3	1	1	4	4	3			Unknown	Unknown	Unknown	Unknown	Unknown	1	0	0	0	0	0	0	0	0	0	0	0	0	0	0	0	0	0	0	0	0	0	0	0	0	0	0	0	0	0	0	0
Saureus_1280.19633_Contig_1280.19633.con.0397	saureus	8	CC8	3	3	1	1	4	4	3			Unknown	Unknown	Unknown	Unknown	Unknown	1	0	0	0	0	0	0	0	0	0	0	0	0	0	0	0	0	0	0	0	0	0	0	0	0	0	0	0	0	0	0	0
Saureus_1280.19633_Contig_1280.19633.con.0375	saureus	8	CC8	3	3	1	1	4	4	3			Unknown	Unknown	Unknown	Unknown	Unknown	0	0	0	0	0	0	0	0	1	0	0	0	0	0	0	0	0	0	0	0	0	0	0	0	0	0	0	0	0	0	0	0
Saureus_1280.19633_Contig_1280.19633.con.0141	saureus	8	CC8	3	3	1	1	4	4	3			Unknown	Unknown	Unknown	Unknown	Unknown	0	0	0	0	0	0	1	1	0	0	0	0	0	0	0	0	0	0	0	0	0	0	0	0	0	0	0	0	0	0	0	0
Saureus_1280.19634_Contig_1280.19634.con.0638	saureus	8	CC8	3	3	1	1	4	4	3			Unknown	Unknown	Unknown	Unknown	Unknown	1	0	0	0	0	0	0	0	0	0	0	0	0	0	0	0	0	0	0	0	0	0	0	0	0	0	0	0	0	0	0	0
Saureus_1280.19634_Contig_1280.19634.con.0071	saureus	8	CC8	3	3	1	1	4	4	3			Unknown	Unknown	Unknown	Unknown	Unknown	0	0	0	0	0	0	1	1	0	0	0	0	0	0	0	0	0	0	0	0	0	0	0	0	0	0	0	0	0	0	0	0
Saureus_1280.19635_Contig_1280.19635.con.0214	saureus	8	CC8	3	3	1	1	4	4	3			Unknown	Unknown	Unknown	Unknown	Unknown	1	0	0	0	0	0	0	0	0	0	0	0	0	0	0	0	0	0	0	0	0	0	0	0	0	0	0	0	0	0	0	0
Saureus_1280.19635_Contig_1280.19635.con.0038	saureus	8	CC8	3	3	1	1	4	4	3			Unknown	Unknown	Unknown	Unknown	Unknown	0	0	0	0	0	0	2	2	0	0	0	0	0	0	0	0	0	0	0	0	0	0	0	0	0	0	0	0	0	0	0	0
Saureus_1280.19785_Contig_1280.19785.con.0012	saureus	25		4	1	4	1	5	5	4	2016_2020	2016	USA	North America	Human_clinical	Homo sapiens	Human	1	0	0	0	0	0	0	0	0	0	0	0	0	0	0	0	0	0	0	0	0	0	0	0	0	0	0	0	0	0	0	0
Saureus_1280.19787_Contig_1280.19787.con.0150	saureus	8	CC8	3	3	1	1	4	4	3	2011_2015	2014	USA	North America	Laboratory_strain	Homo sapiens	Other	1	0	0	0	0	0	0	0	0	0	0	0	0	0	0	0	0	0	0	0	0	0	0	0	0	0	0	0	0	0	0	0
Saureus_1280.19787_Contig_1280.19787.con.0085	saureus	8	CC8	3	3	1	1	4	4	3	2011_2015	2014	USA	North America	Laboratory_strain	Homo sapiens	Other	0	0	0	0	0	0	1	1	0	0	0	0	0	0	0	0	0	0	0	0	0	0	0	0	0	0	0	0	0	0	0	0
Saureus_1280.19788_Contig_1280.19788.con.0092	saureus	8	CC8	3	3	1	1	4	4	3	2011_2015	2014	USA	North America	Laboratory_strain	Homo sapiens	Other	1	0	0	0	0	0	0	0	0	0	0	0	0	0	0	0	0	0	0	0	0	0	0	0	0	0	0	0	0	0	0	0
Saureus_1280.19788_Contig_1280.19788.con.0110	saureus	8	CC8	3	3	1	1	4	4	3	2011_2015	2014	USA	North America	Laboratory_strain	Homo sapiens	Other	0	0	0	0	0	0	1	1	0	0	0	0	0	0	0	0	0	0	0	0	0	0	0	0	0	0	0	0	0	0	0	0
Saureus_1280.19789_Contig_1280.19789.con.0059	saureus	8	CC8	3	3	1	1	4	4	3	2011_2015	2014	USA	North America	Laboratory_strain	Homo sapiens	Other	1	0	0	0	0	0	0	0	0	0	0	0	0	0	0	0	0	0	0	0	0	0	0	0	0	0	0	0	0	0	0	0
Saureus_1280.19789_Contig_1280.19789.con.0082	saureus	8	CC8	3	3	1	1	4	4	3	2011_2015	2014	USA	North America	Laboratory_strain	Homo sapiens	Other	0	0	0	0	0	0	1	1	0	0	0	0	0	0	0	0	0	0	0	0	0	0	0	0	0	0	0	0	0	0	0	0
Saureus_1280.19791_Contig_1280.19791.con.0377	saureus	8	CC8	3	3	1	1	4	4	3	2011_2015	2014	USA	North America	Laboratory_strain	Homo sapiens	Other	1	0	0	0	0	0	0	0	0	0	0	0	0	0	0	0	0	0	0	0	0	0	0	0	0	0	0	0	0	0	0	0
Saureus_1280.19791_Contig_1280.19791.con.0355	saureus	8	CC8	3	3	1	1	4	4	3	2011_2015	2014	USA	North America	Laboratory_strain	Homo sapiens	Other	0	0	0	0	0	0	0	0	1	0	0	0	0	0	0	0	0	0	0	0	0	0	0	0	0	0	0	0	0	0	0	0
Saureus_1280.19791_Contig_1280.19791.con.0134	saureus	8	CC8	3	3	1	1	4	4	3	2011_2015	2014	USA	North America	Laboratory_strain	Homo sapiens	Other	0	0	0	0	0	0	1	1	0	0	0	0	0	0	0	0	0	0	0	0	0	0	0	0	0	0	0	0	0	0	0	0
Saureus_1280.19792_Contig_1280.19792.con.0524	saureus	8	CC8	3	3	1	1	4	4	3	2011_2015	2014	USA	North America	Laboratory_strain	Homo sapiens	Other	1	0	0	0	0	0	0	0	0	0	0	0	0	0	0	0	0	0	0	0	0	0	0	0	0	0	0	0	0	0	0	0
Saureus_1280.19792_Contig_1280.19792.con.0070	saureus	8	CC8	3	3	1	1	4	4	3	2011_2015	2014	USA	North America	Laboratory_strain	Homo sapiens	Other	0	0	0	0	0	0	1	1	0	0	0	0	0	0	0	0	0	0	0	0	0	0	0	0	0	0	0	0	0	0	0	0
Saureus_1280.19793_Contig_1280.19793.con.0191	saureus	8	CC8	3	3	1	1	4	4	3	2011_2015	2014	USA	North America	Laboratory_strain	Homo sapiens	Other	1	0	0	0	0	0	0	0	0	0	0	0	0	0	0	0	0	0	0	0	0	0	0	0	0	0	0	0	0	0	0	0
Saureus_1280.19793_Contig_1280.19793.con.0038	saureus	8	CC8	3	3	1	1	4	4	3	2011_2015	2014	USA	North America	Laboratory_strain	Homo sapiens	Other	0	0	0	0	0	0	2	2	0	0	0	0	0	0	0	0	0	0	0	0	0	0	0	0	0	0	0	0	0	0	0	0
Saureus_1280.19889_Contig_1280.19889.con.0032	saureus	-		162,65	2	2	2	6	179	2			Unknown	Unknown	Unknown	Unknown	Unknown	1	0	0	0	0	0	0	0	0	0	0	0	0	0	0	0	0	0	0	0	0	0	0	0	0	0	0	0	0	0	0	0
Saureus_1280.19889_Contig_1280.19889.con.0045	saureus	-		162,65	2	2	2	6	179	2			Unknown	Unknown	Unknown	Unknown	Unknown	0	0	0	0	0	0	1	1	0	0	0	0	0	0	0	0	0	0	0	0	0	0	0	0	0	0	0	0	0	0	0	0
Saureus_1280.24755_Contig_1280.24755.con.0033	saureus	22	CC22	7	6	1	5	8	8	6	2011_2015	2012	UK	Europe	Unknown_human	Homo sapiens	Human	0	0	0	0	1	0	0	0	0	0	0	0	0	0	0	0	0	0	0	0	0	0	0	0	0	0	0	0	0	0	0	0
Saureus_1280.24756_Contig_1280.24756.con.0018	saureus	5	CC5	1	4	1	4	12	1	10	2011_2015	2012	UK	Europe	Unknown_human	Homo sapiens	Human	1	0	0	0	0	0	0	0	0	0	0	0	0	0	0	0	0	0	0	0	0	0	0	0	0	0	0	0	0	0	0	0
Saureus_1280.24757_Contig_1280.24757.con.0026	saureus	22	CC22	7	6	1	5	8	8	6	2011_2015	2012	UK	Europe	Unknown_human	Homo sapiens	Human	0	0	0	0	1	0	0	0	0	0	0	0	0	0	0	0	0	0	0	0	0	0	0	0	0	0	0	0	0	0	0	0
Saureus_1280.24758_Contig_1280.24758.con.0046	saureus	22	CC22	7	6	1	5	8	8	6	2011_2015	2012	UK	Europe	Unknown_human	Homo sapiens	Human	0	0	0	0	1	0	0	0	0	0	0	0	0	0	0	0	0	0	0	0	0	0	0	0	0	0	0	0	0	0	0	0
Saureus_1280.24758_Contig_1280.24758.con.0043	saureus	22	CC22	7	6	1	5	8	8	6	2011_2015	2012	UK	Europe	Unknown_human	Homo sapiens	Human	0	0	1	0	0	0	0	0	0	0	0	0	0	0	0	0	0	0	0	0	0	0	0	0	0	0	0	0	0	0	0	0
Saureus_1280.24759_Contig_1280.24759.con.0036	saureus	22	CC22	7	6	1	5	8	8	6	2011_2015	2012	UK	Europe	Unknown_human	Homo sapiens	Human	0	0	0	0	1	0	0	0	0	0	0	0	0	0	0	0	0	0	0	0	0	0	0	0	0	0	0	0	0	0	0	0
Saureus_1280.24761_Contig_1280.24761.con.0019	saureus	5	CC5	1	4	1	4	12	1	10	2011_2015	2012	UK	Europe	Unknown_human	Homo sapiens	Human	1	0	0	0	0	0	0	0	0	0	0	0	0	0	0	0	0	0	0	0	0	0	0	0	0	0	0	0	0	0	0	0
Saureus_1280.24762_Contig_1280.24762.con.0025	saureus	125	CC5	1	4	1	4	12	1	54	2011_2015	2012	UK	Europe	Unknown_human	Homo sapiens	Human	0	0	0	0	1	0	0	0	0	0	0	0	0	0	0	0	0	0	0	0	0	0	0	0	0	0	0	0	0	0	0	0
Saureus_1280.24763_Contig_1280.24763.con.0022	saureus	8	CC8	3	3	1	1	4	4	3	2011_2015	2012	UK	Europe	Unknown_human	Homo sapiens	Human	1	0	0	0	0	0	1	1	0	0	0	0	0	0	0	0	0	0	0	0	0	0	0	0	0	0	0	0	0	0	0	0
Saureus_1280.24764_Contig_1280.24764.con.0029	saureus	22	CC22	7	6	1	5	8	8	6	2011_2015	2012	UK	Europe	Unknown_human	Homo sapiens	Human	0	0	0	0	1	0	0	0	0	0	0	0	0	0	0	0	0	0	0	0	0	0	0	0	0	0	0	0	0	0	0	0
Saureus_1280.24766_Contig_1280.24766.con.0042	saureus	36	CC30	2	2	2	2	3	3	2	2011_2015	2012	UK	Europe	Unknown_human	Homo sapiens	Human	0	1	0	0	0	0	0	0	0	0	0	0	0	0	0	0	0	0	0	0	0	0	0	0	0	0	0	0	0	0	0	0
Saureus_1280.24766_Contig_1280.24766.con.0048	saureus	36	CC30	2	2	2	2	3	3	2	2011_2015	2012	UK	Europe	Unknown_human	Homo sapiens	Human	0	0	0	0	0	0	0	0	0	1	1	0	0	0	0	0	0	0	0	0	0	0	0	0	0	0	0	0	0	0	0	0
Saureus_1280.24767_Contig_1280.24767.con.0044	saureus	36	CC30	2	2	2	2	3	3	2	2011_2015	2012	UK	Europe	Unknown_human	Homo sapiens	Human	0	0	0	0	0	0	0	0	0	1	1	0	0	0	0	0	0	0	0	0	0	0	0	0	0	0	0	0	0	0	0	0
Saureus_1280.24772_Contig_1280.24772.con.0036	saureus	22	CC22	7	6	1	5	8	8	6	2011_2015	2012	UK	Europe	Unknown_human	Homo sapiens	Human	0	0	0	0	1	0	0	0	0	0	0	0	0	0	0	0	0	0	0	0	0	0	0	0	0	0	0	0	0	0	0	0
Saureus_1280.24773_Contig_1280.24773.con.0031	saureus	22	CC22	7	6	1	5	8	8	6	2011_2015	2012	UK	Europe	Unknown_human	Homo sapiens	Human	0	0	0	0	1	0	0	0	0	0	0	0	0	0	0	0	0	0	0	0	0	0	0	0	0	0	0	0	0	0	0	0
Saureus_1280.24774_Contig_1280.24774.con.0040	saureus	22	CC22	7	6	1	5	8	8	6	2011_2015	2012	UK	Europe	Unknown_human	Homo sapiens	Human	0	0	0	0	1	0	0	0	0	0	0	0	0	0	0	0	0	0	0	0	0	0	0	0	0	0	0	0	0	0	0	0
Saureus_1280.24776_Contig_1280.24776.con.0041	saureus	36	CC30	2	2	2	2	3	3	2	2011_2015	2012	UK	Europe	Unknown_human	Homo sapiens	Human	0	0	0	0	0	0	0	0	0	1	1	0	0	0	0	0	0	0	0	0	0	0	0	0	0	0	0	0	0	0	0	0
Saureus_1280.24777_Contig_1280.24777.con.0033	saureus	22	CC22	7	6	1	5	8	8	6	2011_2015	2012	UK	Europe	Unknown_human	Homo sapiens	Human	0	0	0	0	1	0	0	0	0	0	0	0	0	0	0	0	0	0	0	0	0	0	0	0	0	0	0	0	0	0	0	0
Saureus_1280.24781_Contig_1280.24781.con.0024	saureus	59	CC59	19	23	15	2	19	20	15	2011_2015	2012	UK	Europe	Unknown_human	Homo sapiens	Human	1	0	0	0	0	0	0	0	0	0	0	0	0	0	0	0	0	0	0	0	0	0	0	0	0	0	0	0	0	0	0	0
Saureus_1280.24781_Contig_1280.24781.con.0032	saureus	59	CC59	19	23	15	2	19	20	15	2011_2015	2012	UK	Europe	Unknown_human	Homo sapiens	Human	0	0	0	0	0	0	1	0	0	0	0	0	0	0	0	0	0	0	0	0	0	0	0	0	0	0	0	0	0	0	0	0
Saureus_1280.24782_Contig_1280.24782.con.0027	saureus	22	CC22	7	6	1	5	8	8	6	2011_2015	2012	UK	Europe	Unknown_human	Homo sapiens	Human	0	0	0	0	1	0	0	0	0	0	0	0	0	0	0	0	0	0	0	0	0	0	0	0	0	0	0	0	0	0	0	0
Saureus_1280.24783_Contig_1280.24783.con.0030	saureus	22	CC22	7	6	1	5	8	8	6	2011_2015	2012	UK	Europe	Unknown_human	Homo sapiens	Human	0	0	0	0	1	0	0	0	0	0	0	0	0	0	0	0	0	0	0	0	0	0	0	0	0	0	0	0	0	0	0	0
Saureus_1280.24783_Contig_1280.24783.con.0027	saureus	22	CC22	7	6	1	5	8	8	6	2011_2015	2012	UK	Europe	Unknown_human	Homo sapiens	Human	0	0	0	1	0	0	0	0	0	0	0	0	0	0	0	0	0	0	0	0	0	0	0	0	0	0	0	0	0	0	0	0
Saureus_1280.24784_Contig_1280.24784.con.0038	saureus	22	CC22	7	6	1	5	8	8	6	2011_2015	2012	UK	Europe	Unknown_human	Homo sapiens	Human	0	0	0	0	1	0	0	0	0	0	0	0	0	0	0	0	0	0	0	0	0	0	0	0	0	0	0	0	0	0	0	0
Saureus_1280.24785_Contig_1280.24785.con.0035	saureus	22	CC22	7	6	1	5	8	8	6	2011_2015	2012	UK	Europe	Unknown_human	Homo sapiens	Human	0	0	0	0	1	0	0	0	0	0	0	0	0	0	0	0	0	0	0	0	0	0	0	0	0	0	0	0	0	0	0	0
Saureus_1280.24786_Contig_1280.24786.con.0055	saureus	22	CC22	7	6	1	5	8	8	6	2011_2015	2012	UK	Europe	Unknown_human	Homo sapiens	Human	0	1	0	0	0	0	0	0	0	0	0	0	0	0	0	0	0	0	0	0	0	0	0	0	0	0	0	0	0	0	0	0
Saureus_1280.24787_Contig_1280.24787.con.0030	saureus	22	CC22	7	6	1	5	8	8	6	2011_2015	2012	UK	Europe	Unknown_human	Homo sapiens	Human	0	0	0	0	1	0	0	0	0	0	0	0	0	0	0	0	0	0	0	0	0	0	0	0	0	0	0	0	0	0	0	0
Saureus_1280.24787_Contig_1280.24787.con.0026	saureus	22	CC22	7	6	1	5	8	8	6	2011_2015	2012	UK	Europe	Unknown_human	Homo sapiens	Human	0	0	0	1	0	0	0	0	0	0	0	0	0	0	0	0	0	0	0	0	0	0	0	0	0	0	0	0	0	0	0	0
Saureus_1280.24788_Contig_1280.24788.con.0033	saureus	22	CC22	7	6	1	5	8	8	6	2011_2015	2012	UK	Europe	Unknown_human	Homo sapiens	Human	0	0	0	0	1	0	0	0	0	0	0	0	0	0	0	0	0	0	0	0	0	0	0	0	0	0	0	0	0	0	0	0
Saureus_1280.24789_Contig_1280.24789.con.0030	saureus	22	CC22	7	6	1	5	8	8	6	2011_2015	2012	UK	Europe	Unknown_human	Homo sapiens	Human	0	0	0	0	1	0	0	0	0	0	0	0	0	0	0	0	0	0	0	0	0	0	0	0	0	0	0	0	0	0	0	0
Saureus_1280.24791_Contig_1280.24791.con.0033	saureus	22	CC22	7	6	1	5	8	8	6	2011_2015	2012	UK	Europe	Unknown_human	Homo sapiens	Human	0	0	0	0	1	0	0	0	0	0	0	0	0	0	0	0	0	0	0	0	0	0	0	0	0	0	0	0	0	0	0	0
Saureus_1280.24793_Contig_1280.24793.con.0035	saureus	94	CC8	3	3	1	1	4	4	45	2011_2015	2012	UK	Europe	Unknown_human	Homo sapiens	Human	0	0	0	0	0	1	0	0	0	0	0	0	0	0	0	0	0	0	0	0	0	0	0	0	0	0	0	0	0	0	0	0
Saureus_1280.24794_Contig_1280.24794.con.0028	saureus	59	CC59	19	23	15	2	19	20	15	2011_2015	2012	UK	Europe	Unknown_human	Homo sapiens	Human	1	0	0	0	0	0	0	0	0	0	0	0	0	0	0	0	0	0	0	0	0	0	0	0	0	0	0	0	0	0	0	0
Saureus_1280.24795_Contig_1280.24795.con.0026	saureus	8	CC8	3	3	1	1	4	4	3	2011_2015	2012	UK	Europe	Unknown_human	Homo sapiens	Human	1	0	0	0	0	0	0	0	0	0	0	0	0	0	0	0	0	0	0	0	0	0	0	0	0	0	0	0	0	0	0	0
Saureus_1280.24795_Contig_1280.24795.con.0034	saureus	8	CC8	3	3	1	1	4	4	3	2011_2015	2012	UK	Europe	Unknown_human	Homo sapiens	Human	0	0	0	0	0	0	0	0	0	1	1	0	0	0	0	0	0	0	0	0	0	0	0	0	0	0	0	0	0	0	0	0
Saureus_1280.24795_Contig_1280.24795.con.0027	saureus	8	CC8	3	3	1	1	4	4	3	2011_2015	2012	UK	Europe	Unknown_human	Homo sapiens	Human	0	0	0	0	1	0	0	0	0	0	0	0	0	0	0	0	0	0	0	0	0	0	0	0	0	0	0	0	0	0	0	0
Saureus_1280.24796_Contig_1280.24796.con.0032	saureus	22	CC22	7	6	1	5	8	8	6	2011_2015	2012	UK	Europe	Unknown_human	Homo sapiens	Human	0	0	0	0	1	0	0	0	0	0	0	0	0	0	0	0	0	0	0	0	0	0	0	0	0	0	0	0	0	0	0	0
Saureus_1280.24796_Contig_1280.24796.con.0028	saureus	22	CC22	7	6	1	5	8	8	6	2011_2015	2012	UK	Europe	Unknown_human	Homo sapiens	Human	0	0	0	1	0	0	0	0	0	0	0	0	0	0	0	0	0	0	0	0	0	0	0	0	0	0	0	0	0	0	0	0
Saureus_1280.24797_Contig_1280.24797.con.0044	saureus	22	CC22	7	6	1	5	8	8	6	2011_2015	2012	UK	Europe	Unknown_human	Homo sapiens	Human	0	0	0	0	1	0	0	0	0	0	0	0	0	0	0	0	0	0	0	0	0	0	0	0	0	0	0	0	0	0	0	0
Saureus_1280.24797_Contig_1280.24797.con.0041	saureus	22	CC22	7	6	1	5	8	8	6	2011_2015	2012	UK	Europe	Unknown_human	Homo sapiens	Human	0	0	1	0	0	0	0	0	0	0	0	0	0	0	0	0	0	0	0	0	0	0	0	0	0	0	0	0	0	0	0	0
Saureus_1280.24798_Contig_1280.24798.con.0035	saureus	22	CC22	7	6	1	5	8	8	6	2011_2015	2012	UK	Europe	Unknown_human	Homo sapiens	Human	0	0	0	0	1	0	0	0	0	0	0	0	0	0	0	0	0	0	0	0	0	0	0	0	0	0	0	0	0	0	0	0
Saureus_1280.24799_Contig_1280.24799.con.0016	saureus	5	CC5	1	4	1	4	12	1	10	2011_2015	2012	UK	Europe	Unknown_human	Homo sapiens	Human	1	0	0	0	0	0	0	0	0	0	0	0	0	0	0	0	0	0	0	0	0	0	0	0	0	0	0	0	0	0	0	0
Saureus_1280.24799_Contig_1280.24799.con.0020	saureus	5	CC5	1	4	1	4	12	1	10	2011_2015	2012	UK	Europe	Unknown_human	Homo sapiens	Human	0	0	0	0	1	0	0	0	0	0	0	0	0	0	0	0	0	0	0	0	0	0	0	0	0	0	0	0	0	0	0	0
Saureus_1280.24802_Contig_1280.24802.con.0037	saureus	22	CC22	7	6	1	5	8	8	6	2011_2015	2012	UK	Europe	Unknown_human	Homo sapiens	Human	0	0	0	1	0	0	0	0	0	0	0	0	0	0	0	0	0	0	0	0	0	0	0	0	0	0	0	0	0	0	0	0
Saureus_1280.24803_Contig_1280.24803.con.0012	saureus	45	CC45	10	14	8	6	10	3	2	2011_2015	2012	UK	Europe	Unknown_human	Homo sapiens	Human	1	0	0	0	0	0	0	0	0	0	0	0	0	0	0	0	0	0	0	0	0	0	0	0	0	0	0	0	0	0	0	0
Saureus_1280.24804_Contig_1280.24804.con.0021	saureus	22	CC22	7	6	1	5	8	8	6	2011_2015	2012	UK	Europe	Unknown_human	Homo sapiens	Human	1	0	0	0	0	0	0	0	0	0	0	0	0	0	0	0	0	0	0	0	0	0	0	0	0	0	0	0	0	0	0	0
Saureus_1280.24804_Contig_1280.24804.con.0033	saureus	22	CC22	7	6	1	5	8	8	6	2011_2015	2012	UK	Europe	Unknown_human	Homo sapiens	Human	0	0	0	0	1	0	0	0	0	0	0	0	0	0	0	0	0	0	0	0	0	0	0	0	0	0	0	0	0	0	0	0
Saureus_1280.24806_Contig_1280.24806.con.0034	saureus	22	CC22	7	6	1	5	8	8	6	2011_2015	2012	UK	Europe	Unknown_human	Homo sapiens	Human	0	0	0	0	1	0	0	0	0	0	0	0	0	0	0	0	0	0	0	0	0	0	0	0	0	0	0	0	0	0	0	0
Saureus_1280.24807_Contig_1280.24807.con.0019	saureus	1	CC1	1	1	1	1	1	1	1	2011_2015	2012	UK	Europe	Unknown_human	Homo sapiens	Human	1	0	0	0	0	0	0	0	0	0	0	0	0	0	0	0	0	0	0	0	0	0	0	0	0	0	0	0	0	0	0	0
Saureus_1280.24808_Contig_1280.24808.con.0035	saureus	22	CC22	7	6	1	5	8	8	6	2011_2015	2012	UK	Europe	Unknown_human	Homo sapiens	Human	0	0	0	0	1	0	0	0	0	0	0	0	0	0	0	0	0	0	0	0	0	0	0	0	0	0	0	0	0	0	0	0
Saureus_1280.24811_Contig_1280.24811.con.0024	saureus	30	CC30	2	2	2	2	6	3	2	2011_2015	2012	UK	Europe	Unknown_human	Homo sapiens	Human	1	1	1	0	0	0	1	1	0	0	0	0	0	0	0	0	0	0	0	0	0	0	0	0	0	0	0	0	0	0	0	0
Saureus_1280.24811_Contig_1280.24811.con.0032	saureus	30	CC30	2	2	2	2	6	3	2	2011_2015	2012	UK	Europe	Unknown_human	Homo sapiens	Human	0	0	0	1	0	0	0	0	0	0	0	0	0	0	0	0	0	0	0	0	0	0	0	0	0	0	0	0	0	0	0	0
Saureus_1280.24812_Contig_1280.24812.con.0034	saureus	22	CC22	7	6	1	5	8	8	6	2011_2015	2012	UK	Europe	Unknown_human	Homo sapiens	Human	0	0	0	0	1	0	0	0	0	0	0	0	0	0	0	0	0	0	0	0	0	0	0	0	0	0	0	0	0	0	0	0
Saureus_1280.24813_Contig_1280.24813.con.0037	saureus	22	CC22	7	6	1	5	8	8	6	2011_2015	2012	UK	Europe	Unknown_human	Homo sapiens	Human	0	0	0	0	1	0	0	0	0	0	0	0	0	0	0	0	0	0	0	0	0	0	0	0	0	0	0	0	0	0	0	0
Saureus_1280.24813_Contig_1280.24813.con.0032	saureus	22	CC22	7	6	1	5	8	8	6	2011_2015	2012	UK	Europe	Unknown_human	Homo sapiens	Human	0	0	0	1	0	0	0	0	0	0	0	0	0	0	0	0	0	0	0	0	0	0	0	0	0	0	0	0	0	0	0	0
Saureus_1280.24814_Contig_1280.24814.con.0031	saureus	22	CC22	7	6	1	5	8	8	6	2011_2015	2012	UK	Europe	Unknown_human	Homo sapiens	Human	0	0	0	0	1	0	0	0	0	0	0	0	0	0	0	0	0	0	0	0	0	0	0	0	0	0	0	0	0	0	0	0
Saureus_1280.24816_Contig_1280.24816.con.0031	saureus	22	CC22	7	6	1	5	8	8	6	2011_2015	2012	UK	Europe	Unknown_human	Homo sapiens	Human	0	0	0	0	1	0	0	0	0	0	0	0	0	0	0	0	0	0	0	0	0	0	0	0	0	0	0	0	0	0	0	0
Saureus_1280.24817_Contig_1280.24817.con.0034	saureus	22	CC22	7	6	1	5	8	8	6	2011_2015	2012	UK	Europe	Unknown_human	Homo sapiens	Human	0	0	0	0	1	0	0	0	0	0	0	0	0	0	0	0	0	0	0	0	0	0	0	0	0	0	0	0	0	0	0	0
Saureus_1280.24817_Contig_1280.24817.con.0031	saureus	22	CC22	7	6	1	5	8	8	6	2011_2015	2012	UK	Europe	Unknown_human	Homo sapiens	Human	0	0	0	1	0	0	0	0	0	0	0	0	0	0	0	0	0	0	0	0	0	0	0	0	0	0	0	0	0	0	0	0
Saureus_1280.24818_Contig_1280.24818.con.0037	saureus	22	CC22	7	6	1	5	8	8	6	2011_2015	2012	UK	Europe	Unknown_human	Homo sapiens	Human	0	0	0	0	1	0	0	0	0	0	0	0	0	0	0	0	0	0	0	0	0	0	0	0	0	0	0	0	0	0	0	0
Saureus_1280.24819_Contig_1280.24819.con.0034	saureus	22	CC22	7	6	1	5	8	8	6	2011_2015	2012	UK	Europe	Unknown_human	Homo sapiens	Human	0	0	0	0	1	0	0	0	0	0	0	0	0	0	0	0	0	0	0	0	0	0	0	0	0	0	0	0	0	0	0	0
Saureus_1280.24821_Contig_1280.24821.con.0028	saureus	22	CC22	7	6	1	5	8	8	6	2011_2015	2012	UK	Europe	Unknown_human	Homo sapiens	Human	0	0	0	0	1	0	0	0	0	0	0	0	0	0	0	0	0	0	0	0	0	0	0	0	0	0	0	0	0	0	0	0
Saureus_1280.24822_Contig_1280.24822.con.0037	saureus	22	CC22	7	6	1	5	8	8	6	2011_2015	2012	UK	Europe	Unknown_human	Homo sapiens	Human	0	0	0	0	1	0	0	0	0	0	0	0	0	0	0	0	0	0	0	0	0	0	0	0	0	0	0	0	0	0	0	0
Saureus_1280.24823_Contig_1280.24823.con.0030	saureus	22	CC22	7	6	1	5	8	8	6	2011_2015	2012	UK	Europe	Unknown_human	Homo sapiens	Human	0	0	0	0	1	0	0	0	0	0	0	0	0	0	0	0	0	0	0	0	0	0	0	0	0	0	0	0	0	0	0	0
Saureus_1280.24824_Contig_1280.24824.con.0028	saureus	22	CC22	7	6	1	5	8	8	6	2011_2015	2012	UK	Europe	Unknown_human	Homo sapiens	Human	0	0	0	0	1	0	0	0	0	0	0	0	0	0	0	0	0	0	0	0	0	0	0	0	0	0	0	0	0	0	0	0
Saureus_1280.24825_Contig_1280.24825.con.0023	saureus	72	CC8	1	4	1	8	4	4	3	2011_2015	2012	UK	Europe	Unknown_human	Homo sapiens	Human	0	0	0	0	0	0	0	0	1	0	0	0	0	0	0	0	0	0	0	0	0	0	0	0	0	0	0	0	0	0	0	0
Saureus_1280.24827_Contig_1280.24827.con.0015	saureus	105	CC5	1	4	1	4	12	1	28	2011_2015	2012	UK	Europe	Unknown_human	Homo sapiens	Human	1	0	0	0	0	0	0	0	0	0	0	0	0	0	0	0	0	0	0	0	0	0	0	0	0	0	0	0	0	0	0	0
Saureus_1280.24827_Contig_1280.24827.con.0018	saureus	105	CC5	1	4	1	4	12	1	28	2011_2015	2012	UK	Europe	Unknown_human	Homo sapiens	Human	0	0	0	0	0	0	0	0	0	1	1	0	0	0	0	0	0	0	0	0	0	0	0	0	0	0	0	0	0	0	0	0
Saureus_1280.24828_Contig_1280.24828.con.0035	saureus	22	CC22	7	6	1	5	8	8	6	2011_2015	2012	UK	Europe	Unknown_human	Homo sapiens	Human	0	0	0	0	1	0	0	0	0	0	0	0	0	0	0	0	0	0	0	0	0	0	0	0	0	0	0	0	0	0	0	0
Saureus_1280.24829_Contig_1280.24829.con.0025	saureus	22	CC22	7	6	1	5	8	8	6	2011_2015	2012	UK	Europe	Unknown_human	Homo sapiens	Human	0	0	0	0	1	0	0	0	0	0	0	0	0	0	0	0	0	0	0	0	0	0	0	0	0	0	0	0	0	0	0	0
Saureus_1280.24833_Contig_1280.24833.con.0015	saureus	5	CC5	1	4	1	4	12	1	10	2011_2015	2012	UK	Europe	Unknown_human	Homo sapiens	Human	1	0	0	0	0	0	0	0	0	0	0	0	0	0	0	0	0	0	0	0	0	0	0	0	0	0	0	0	0	0	0	0
Saureus_1280.24834_Contig_1280.24834.con.0034	saureus	22	CC22	7	6	1	5	8	8	6	2011_2015	2012	UK	Europe	Unknown_human	Homo sapiens	Human	0	0	0	0	1	0	0	0	0	0	0	0	0	0	0	0	0	0	0	0	0	0	0	0	0	0	0	0	0	0	0	0
Saureus_1280.24836_Contig_1280.24836.con.0045	saureus	36	CC30	2	2	2	2	3	3	2	2011_2015	2012	UK	Europe	Unknown_human	Homo sapiens	Human	0	0	0	0	0	0	0	0	0	1	1	0	0	0	0	0	0	0	0	0	0	0	0	0	0	0	0	0	0	0	0	0
Saureus_1280.24837_Contig_1280.24837.con.0034	saureus	22	CC22	7	6	1	5	8	8	6	2011_2015	2012	UK	Europe	Unknown_human	Homo sapiens	Human	0	0	0	0	1	0	0	0	0	0	0	0	0	0	0	0	0	0	0	0	0	0	0	0	0	0	0	0	0	0	0	0
Saureus_1280.24838_Contig_1280.24838.con.0017	saureus	5	CC5	1	4	1	4	12	1	10	2011_2015	2012	UK	Europe	Unknown_human	Homo sapiens	Human	0	0	0	0	1	0	0	0	0	0	0	0	0	0	0	0	0	0	0	0	0	0	0	0	0	0	0	0	0	0	0	0
Saureus_1280.24839_Contig_1280.24839.con.0029	saureus	59	CC59	19	23	15	2	19	20	15	2011_2015	2012	UK	Europe	Unknown_human	Homo sapiens	Human	1	0	0	0	0	0	0	0	0	0	0	0	0	0	0	0	0	0	0	0	0	0	0	0	0	0	0	0	0	0	0	0
Saureus_1280.24839_Contig_1280.24839.con.0027	saureus	59	CC59	19	23	15	2	19	20	15	2011_2015	2012	UK	Europe	Unknown_human	Homo sapiens	Human	0	0	0	0	0	0	1	0	0	0	0	0	0	0	0	0	0	0	0	0	0	0	0	0	0	0	0	0	0	0	0	0
Saureus_1280.24841_Contig_1280.24841.con.0034	saureus	36	CC30	2	2	2	2	3	3	2	2011_2015	2012	UK	Europe	Unknown_human	Homo sapiens	Human	0	0	0	0	0	0	0	0	0	1	1	0	0	0	0	0	0	0	0	0	0	0	0	0	0	0	0	0	0	0	0	0
Saureus_1280.24842_Contig_1280.24842.con.0045	saureus	22	CC22	7	6	1	5	8	8	6	2011_2015	2012	UK	Europe	Unknown_human	Homo sapiens	Human	0	0	0	0	1	0	0	0	0	0	0	0	0	0	0	0	0	0	0	0	0	0	0	0	0	0	0	0	0	0	0	0
Saureus_1280.24843_Contig_1280.24843.con.0040	saureus	36	CC30	2	2	2	2	3	3	2	2011_2015	2012	UK	Europe	Unknown_human	Homo sapiens	Human	0	0	0	0	0	0	0	0	0	1	1	0	0	0	0	0	0	0	0	0	0	0	0	0	0	0	0	0	0	0	0	0
Saureus_1280.24844_Contig_1280.24844.con.0028	saureus	22	CC22	7	6	1	5	8	8	6	2011_2015	2012	UK	Europe	Unknown_human	Homo sapiens	Human	0	0	0	0	1	0	0	0	0	0	0	0	0	0	0	0	0	0	0	0	0	0	0	0	0	0	0	0	0	0	0	0
Saureus_1280.24845_Contig_1280.24845.con.0030	saureus	22	CC22	7	6	1	5	8	8	6	2011_2015	2012	UK	Europe	Unknown_human	Homo sapiens	Human	0	0	0	0	1	0	0	0	0	0	0	0	0	0	0	0	0	0	0	0	0	0	0	0	0	0	0	0	0	0	0	0
Saureus_1280.24846_Contig_1280.24846.con.0035	saureus	22	CC22	7	6	1	5	8	8	6	2011_2015	2012	UK	Europe	Unknown_human	Homo sapiens	Human	0	1	0	0	0	0	0	0	0	0	0	0	0	0	0	0	0	0	0	0	0	0	0	0	0	0	0	0	0	0	0	0
Saureus_1280.24849_Contig_1280.24849.con.0039	saureus	22	CC22	7	6	1	5	8	8	6	2011_2015	2012	UK	Europe	Unknown_human	Homo sapiens	Human	0	0	0	0	1	0	0	0	0	0	0	0	0	0	0	0	0	0	0	0	0	0	0	0	0	0	0	0	0	0	0	0
Saureus_1280.24851_Contig_1280.24851.con.0016	saureus	5	CC5	1	4	1	4	12	1	10	2011_2015	2012	UK	Europe	Unknown_human	Homo sapiens	Human	0	1	0	0	0	0	0	0	0	0	0	0	0	0	0	0	0	0	0	0	0	0	0	0	0	0	0	0	0	0	0	0
Saureus_1280.24851_Contig_1280.24851.con.0015	saureus	5	CC5	1	4	1	4	12	1	10	2011_2015	2012	UK	Europe	Unknown_human	Homo sapiens	Human	1	0	0	0	0	0	0	0	0	0	0	0	0	0	0	0	0	0	0	0	0	0	0	0	0	0	0	0	0	0	0	0
Saureus_1280.24851_Contig_1280.24851.con.0019	saureus	5	CC5	1	4	1	4	12	1	10	2011_2015	2012	UK	Europe	Unknown_human	Homo sapiens	Human	0	0	0	0	1	0	0	0	0	0	0	0	0	0	0	0	0	0	0	0	0	0	0	0	0	0	0	0	0	0	0	0
Saureus_1280.24852_Contig_1280.24852.con.0023	saureus	1	CC1	1	1	1	1	1	1	1	2011_2015	2012	UK	Europe	Unknown_human	Homo sapiens	Human	1	0	0	0	0	0	0	0	0	0	0	1	0	0	0	0	0	0	0	0	0	0	0	0	0	0	0	0	0	0	0	0
Saureus_1280.24853_Contig_1280.24853.con.0025	saureus	30	CC30	2	2	2	2	6	3	2	2011_2015	2012	UK	Europe	Unknown_human	Homo sapiens	Human	1	0	0	0	0	0	0	0	0	0	0	0	0	0	0	0	0	0	0	0	0	0	0	0	0	0	0	0	0	0	0	0
Saureus_1280.24854_Contig_1280.24854.con.0044	saureus	22	CC22	7	6	1	5	8	8	6	2011_2015	2012	UK	Europe	Unknown_human	Homo sapiens	Human	0	1	0	0	0	0	0	0	0	0	0	0	0	0	0	0	0	0	0	0	0	0	0	0	0	0	0	0	0	0	0	0
Saureus_1280.24854_Contig_1280.24854.con.0025	saureus	22	CC22	7	6	1	5	8	8	6	2011_2015	2012	UK	Europe	Unknown_human	Homo sapiens	Human	1	0	0	0	0	0	0	0	0	0	0	0	0	0	0	0	0	0	0	0	0	0	0	0	0	0	0	0	0	0	0	0
Saureus_1280.24854_Contig_1280.24854.con.0041	saureus	22	CC22	7	6	1	5	8	8	6	2011_2015	2012	UK	Europe	Unknown_human	Homo sapiens	Human	0	0	0	0	0	0	0	0	0	0	0	0	1	0	0	0	0	0	0	0	0	0	0	0	0	0	0	0	0	0	0	0
Saureus_1280.24855_Contig_1280.24855.con.0040	saureus	22	CC22	7	6	1	5	8	8	6	2011_2015	2012	UK	Europe	Unknown_human	Homo sapiens	Human	0	0	0	0	1	0	0	0	0	0	0	0	0	0	0	0	0	0	0	0	0	0	0	0	0	0	0	0	0	0	0	0
Saureus_1280.24856_Contig_1280.24856.con.0020	saureus	3727	CC8	3	3	1	1	4	395	3	2011_2015	2012	UK	Europe	Unknown_human	Homo sapiens	Human	0	0	0	0	0	0	0	0	0	1	1	0	0	0	0	0	0	0	0	0	0	0	0	0	0	0	0	0	0	0	0	0
Saureus_1280.24857_Contig_1280.24857.con.0040	saureus	36	CC30	2	2	2	2	3	3	2	2011_2015	2012	UK	Europe	Unknown_human	Homo sapiens	Human	0	1	0	0	0	0	0	0	0	0	0	0	0	0	0	0	0	0	0	0	0	0	0	0	0	0	0	0	0	0	0	0
Saureus_1280.24857_Contig_1280.24857.con.0041	saureus	36	CC30	2	2	2	2	3	3	2	2011_2015	2012	UK	Europe	Unknown_human	Homo sapiens	Human	0	0	0	0	0	0	0	0	0	1	1	0	0	0	0	0	0	0	0	0	0	0	0	0	0	0	0	0	0	0	0	0
Saureus_1280.24857_Contig_1280.24857.con.0045	saureus	36	CC30	2	2	2	2	3	3	2	2011_2015	2012	UK	Europe	Unknown_human	Homo sapiens	Human	0	0	0	0	1	0	0	0	0	0	0	0	0	0	0	0	0	0	0	0	0	0	0	0	0	0	0	0	0	0	0	0
Saureus_1280.24858_Contig_1280.24858.con.0013	saureus	3743	CC5	1	526	1	4	12	138	10	2011_2015	2012	UK	Europe	Unknown_human	Homo sapiens	Human	1	0	0	0	0	0	0	0	0	0	0	0	0	0	0	0	0	0	0	0	0	0	0	0	0	0	0	0	0	0	0	0
Saureus_1280.24859_Contig_1280.24859.con.0029	saureus	22	CC22	7	6	1	5	8	8	6	2011_2015	2012	UK	Europe	Unknown_human	Homo sapiens	Human	0	0	0	0	1	0	0	0	0	0	0	0	0	0	0	0	0	0	0	0	0	0	0	0	0	0	0	0	0	0	0	0
Saureus_1280.24861_Contig_1280.24861.con.0020	saureus	526	CC5	1	4	1	4	12	81	10	2011_2015	2012	UK	Europe	Unknown_human	Homo sapiens	Human	1	0	0	0	0	0	0	0	0	0	0	0	0	0	0	0	0	0	0	0	0	0	0	0	0	0	0	0	0	0	0	0
Saureus_1280.24861_Contig_1280.24861.con.0024	saureus	526	CC5	1	4	1	4	12	81	10	2011_2015	2012	UK	Europe	Unknown_human	Homo sapiens	Human	0	0	0	0	0	0	0	0	0	1	1	0	0	0	0	0	0	0	0	0	0	0	0	0	0	0	0	0	0	0	0	0
Saureus_1280.24864_Contig_1280.24864.con.0019	saureus	88		22	1	14	23	12	4	31	2011_2015	2012	UK	Europe	Unknown_human	Homo sapiens	Human	1	0	0	0	0	0	0	0	0	0	0	0	0	0	0	0	0	0	0	0	0	0	0	0	0	0	0	0	0	0	0	0
Saureus_1280.24864_Contig_1280.24864.con.0021	saureus	88		22	1	14	23	12	4	31	2011_2015	2012	UK	Europe	Unknown_human	Homo sapiens	Human	0	0	0	1	0	0	0	0	0	0	0	0	0	0	0	0	0	0	0	0	0	0	0	0	0	0	0	0	0	0	0	0
Saureus_1280.24865_Contig_1280.24865.con.0032	saureus	22	CC22	7	6	1	5	8	8	6	2011_2015	2012	UK	Europe	Unknown_human	Homo sapiens	Human	0	0	0	0	1	0	0	0	0	0	0	0	0	0	0	0	0	0	0	0	0	0	0	0	0	0	0	0	0	0	0	0
Saureus_1280.24867_Contig_1280.24867.con.0032	saureus	22	CC22	7	6	1	5	8	8	6	2011_2015	2012	UK	Europe	Unknown_human	Homo sapiens	Human	0	0	0	0	1	0	0	0	0	0	0	0	0	0	0	0	0	0	0	0	0	0	0	0	0	0	0	0	0	0	0	0
Saureus_1280.24869_Contig_1280.24869.con.0018	saureus	1	CC1	1	1	1	1	1	1	1	2011_2015	2012	UK	Europe	Unknown_human	Homo sapiens	Human	0	0	0	0	0	0	0	0	0	0	0	0	0	1	1	0	0	0	0	0	0	0	0	0	0	0	0	0	0	0	0	0
Saureus_1280.24869_Contig_1280.24869.con.0016	saureus	1	CC1	1	1	1	1	1	1	1	2011_2015	2012	UK	Europe	Unknown_human	Homo sapiens	Human	1	0	0	0	0	0	0	0	0	0	0	0	0	0	0	0	0	0	0	0	0	0	0	0	0	0	0	0	0	0	0	0
Saureus_1280.24869_Contig_1280.24869.con.0021	saureus	1	CC1	1	1	1	1	1	1	1	2011_2015	2012	UK	Europe	Unknown_human	Homo sapiens	Human	0	0	0	0	1	0	0	0	0	0	0	0	0	0	0	0	0	0	0	0	0	0	0	0	0	0	0	0	0	0	0	0
Saureus_1280.24869_Contig_1280.24869.con.0019	saureus	1	CC1	1	1	1	1	1	1	1	2011_2015	2012	UK	Europe	Unknown_human	Homo sapiens	Human	0	0	0	1	0	0	0	0	0	0	0	0	0	0	0	0	0	0	0	0	0	0	0	0	0	0	0	0	0	0	0	0
Saureus_1280.24871_Contig_1280.24871.con.0039	saureus	22	CC22	7	6	1	5	8	8	6	2011_2015	2012	UK	Europe	Unknown_human	Homo sapiens	Human	0	0	0	0	1	0	0	0	0	0	0	0	0	0	0	0	0	0	0	0	0	0	0	0	0	0	0	0	0	0	0	0
Saureus_1280.24872_Contig_1280.24872.con.0042	saureus	22	CC22	7	6	1	5	8	8	6	2011_2015	2012	UK	Europe	Unknown_human	Homo sapiens	Human	0	1	0	0	0	0	0	0	0	0	0	0	0	0	0	0	0	0	0	0	0	0	0	0	0	0	0	0	0	0	0	0
Saureus_1280.24873_Contig_1280.24873.con.0030	saureus	3122	CC22	7	6	1	5	8	337	6	2011_2015	2012	UK	Europe	Unknown_human	Homo sapiens	Human	0	0	0	0	1	0	0	0	0	0	0	0	0	0	0	0	0	0	0	0	0	0	0	0	0	0	0	0	0	0	0	0
Saureus_1280.24875_Contig_1280.24875.con.0032	saureus	22	CC22	7	6	1	5	8	8	6	2011_2015	2012	UK	Europe	Unknown_human	Homo sapiens	Human	0	0	0	0	1	0	0	0	0	0	0	0	0	0	0	0	0	0	0	0	0	0	0	0	0	0	0	0	0	0	0	0
Saureus_1280.24875_Contig_1280.24875.con.0029	saureus	22	CC22	7	6	1	5	8	8	6	2011_2015	2012	UK	Europe	Unknown_human	Homo sapiens	Human	0	0	0	1	0	0	0	0	0	0	0	0	0	0	0	0	0	0	0	0	0	0	0	0	0	0	0	0	0	0	0	0
Saureus_1280.24876_Contig_1280.24876.con.0034	saureus	22	CC22	7	6	1	5	8	8	6	2011_2015	2012	UK	Europe	Unknown_human	Homo sapiens	Human	0	0	0	0	1	0	0	0	0	0	0	0	0	0	0	0	0	0	0	0	0	0	0	0	0	0	0	0	0	0	0	0
Saureus_1280.24877_Contig_1280.24877.con.0022	saureus	8	CC8	3	3	1	1	4	4	3	2011_2015	2012	UK	Europe	Unknown_human	Homo sapiens	Human	1	0	0	0	0	0	1	1	0	0	0	0	0	0	0	0	0	0	0	0	0	0	0	0	0	0	0	0	0	0	0	0
Saureus_1280.24878_Contig_1280.24878.con.0039	saureus	22	CC22	7	6	1	5	8	8	6	2011_2015	2012	UK	Europe	Unknown_human	Homo sapiens	Human	0	0	0	0	1	0	0	0	0	0	0	0	0	0	0	0	0	0	0	0	0	0	0	0	0	0	0	0	0	0	0	0
Saureus_1280.24879_Contig_1280.24879.con.0037	saureus	22	CC22	7	6	1	5	8	8	6	2011_2015	2012	UK	Europe	Unknown_human	Homo sapiens	Human	0	0	0	0	1	0	0	0	0	0	0	0	0	0	0	0	0	0	0	0	0	0	0	0	0	0	0	0	0	0	0	0
Saureus_1280.24881_Contig_1280.24881.con.0029	saureus	22	CC22	7	6	1	5	8	8	6	2011_2015	2012	UK	Europe	Unknown_human	Homo sapiens	Human	0	0	0	0	1	0	0	0	0	0	0	0	0	0	0	0	0	0	0	0	0	0	0	0	0	0	0	0	0	0	0	0
Saureus_1280.24882_Contig_1280.24882.con.0028	saureus	22	CC22	7	6	1	5	8	8	6	2011_2015	2012	UK	Europe	Unknown_human	Homo sapiens	Human	0	0	0	0	1	0	0	0	0	0	0	0	0	0	0	0	0	0	0	0	0	0	0	0	0	0	0	0	0	0	0	0
Saureus_1280.24884_Contig_1280.24884.con.0034	saureus	22	CC22	7	6	1	5	8	8	6	2011_2015	2012	UK	Europe	Unknown_human	Homo sapiens	Human	0	0	0	0	1	0	0	0	0	0	0	0	0	0	0	0	0	0	0	0	0	0	0	0	0	0	0	0	0	0	0	0
Saureus_1280.24885_Contig_1280.24885.con.0035	saureus	22	CC22	7	6	1	5	8	8	6	2011_2015	2012	UK	Europe	Unknown_human	Homo sapiens	Human	0	0	0	0	1	0	0	0	0	0	0	0	0	0	0	0	0	0	0	0	0	0	0	0	0	0	0	0	0	0	0	0
Saureus_1280.24885_Contig_1280.24885.con.0031	saureus	22	CC22	7	6	1	5	8	8	6	2011_2015	2012	UK	Europe	Unknown_human	Homo sapiens	Human	0	0	0	1	0	0	0	0	0	0	0	0	0	0	0	0	0	0	0	0	0	0	0	0	0	0	0	0	0	0	0	0
Saureus_1280.24887_Contig_1280.24887.con.0037	saureus	22	CC22	7	6	1	5	8	8	6	2011_2015	2012	UK	Europe	Unknown_human	Homo sapiens	Human	0	0	0	0	1	0	0	0	0	0	0	0	0	0	0	0	0	0	0	0	0	0	0	0	0	0	0	0	0	0	0	0
Saureus_1280.24889_Contig_1280.24889.con.0043	saureus	22	CC22	7	6	1	5	8	8	6	2011_2015	2012	UK	Europe	Unknown_human	Homo sapiens	Human	0	0	0	0	1	0	0	0	0	0	0	0	0	0	0	0	0	0	0	0	0	0	0	0	0	0	0	0	0	0	0	0
Saureus_1280.24891_Contig_1280.24891.con.0029	saureus	22	CC22	7	6	1	5	8	8	6	2011_2015	2012	UK	Europe	Unknown_human	Homo sapiens	Human	0	0	0	0	1	0	0	0	0	0	0	0	0	0	0	0	0	0	0	0	0	0	0	0	0	0	0	0	0	0	0	0
Saureus_1280.24891_Contig_1280.24891.con.0025	saureus	22	CC22	7	6	1	5	8	8	6	2011_2015	2012	UK	Europe	Unknown_human	Homo sapiens	Human	0	0	0	1	0	0	0	0	0	0	0	0	0	0	0	0	0	0	0	0	0	0	0	0	0	0	0	0	0	0	0	0
Saureus_1280.24892_Contig_1280.24892.con.0025	saureus	22	CC22	7	6	1	5	8	8	6	2011_2015	2012	UK	Europe	Unknown_human	Homo sapiens	Human	0	0	0	0	1	0	0	0	0	0	0	0	0	0	0	0	0	0	0	0	0	0	0	0	0	0	0	0	0	0	0	0
Saureus_1280.24892_Contig_1280.24892.con.0023	saureus	22	CC22	7	6	1	5	8	8	6	2011_2015	2012	UK	Europe	Unknown_human	Homo sapiens	Human	0	0	0	1	0	0	0	0	0	0	0	0	0	0	0	0	0	0	0	0	0	0	0	0	0	0	0	0	0	0	0	0
Saureus_1280.24893_Contig_1280.24893.con.0015	saureus	1	CC1	1	1	1	1	1	1	1	2011_2015	2012	UK	Europe	Unknown_human	Homo sapiens	Human	1	0	0	0	0	0	0	0	0	0	0	0	0	0	0	0	0	0	0	0	0	0	0	0	0	0	0	0	0	0	0	0
Saureus_1280.24894_Contig_1280.24894.con.0032	saureus	22	CC22	7	6	1	5	8	8	6	2011_2015	2012	UK	Europe	Unknown_human	Homo sapiens	Human	0	0	0	0	1	0	0	0	0	0	0	0	0	0	0	0	0	0	0	0	0	0	0	0	0	0	0	0	0	0	0	0
Saureus_1280.24895_Contig_1280.24895.con.0032	saureus	22	CC22	7	6	1	5	8	8	6	2011_2015	2012	UK	Europe	Unknown_human	Homo sapiens	Human	0	0	0	0	1	0	0	0	0	0	0	0	0	0	0	0	0	0	0	0	0	0	0	0	0	0	0	0	0	0	0	0
Saureus_1280.24896_Contig_1280.24896.con.0023	saureus	8	CC8	3	3	1	1	4	4	3	2011_2015	2012	UK	Europe	Unknown_human	Homo sapiens	Human	1	0	0	0	0	0	0	0	0	0	0	0	0	0	0	0	0	0	0	0	0	0	0	0	0	0	0	0	0	0	0	0
Saureus_1280.24896_Contig_1280.24896.con.0026	saureus	8	CC8	3	3	1	1	4	4	3	2011_2015	2012	UK	Europe	Unknown_human	Homo sapiens	Human	0	0	0	0	0	0	1	0	0	0	0	0	0	0	0	0	0	0	0	0	0	0	0	0	0	0	0	0	0	0	0	0
Saureus_1280.24898_Contig_1280.24898.con.0021	saureus	46	CC45	10	14	8	6	14	3	2	2011_2015	2012	UK	Europe	Unknown_human	Homo sapiens	Human	0	0	0	0	0	0	1	1	0	0	0	0	0	0	0	0	0	0	0	0	0	0	0	0	0	0	0	0	0	0	0	0
Saureus_1280.24899_Contig_1280.24899.con.0017	saureus	93	CC93	6	64	44	2	43	55	51	2011_2015	2012	UK	Europe	Unknown_human	Homo sapiens	Human	1	0	0	0	0	0	0	0	0	0	0	0	0	0	0	0	0	0	0	0	0	0	0	0	0	0	0	0	0	0	0	0
Saureus_1280.24901_Contig_1280.24901.con.0022	saureus	772	CC1	1	1	1	1	22	1	1	2011_2015	2012	UK	Europe	Unknown_human	Homo sapiens	Human	1	0	0	0	0	0	1	1	0	0	0	0	0	0	0	0	0	0	0	0	0	0	0	0	0	0	0	0	0	0	0	0
Saureus_1280.24901_Contig_1280.24901.con.0026	saureus	772	CC1	1	1	1	1	22	1	1	2011_2015	2012	UK	Europe	Unknown_human	Homo sapiens	Human	0	0	0	0	0	0	0	0	0	0	0	0	0	0	0	1	0	0	0	0	0	0	0	0	0	0	0	0	0	0	0	0
Saureus_1280.24902_Contig_1280.24902.con.0014	saureus	5	CC5	1	4	1	4	12	1	10	2011_2015	2012	UK	Europe	Unknown_human	Homo sapiens	Human	1	0	0	0	0	0	0	0	0	0	0	0	0	0	0	0	0	0	0	0	0	0	0	0	0	0	0	0	0	0	0	0
Saureus_1280.24902_Contig_1280.24902.con.0020	saureus	5	CC5	1	4	1	4	12	1	10	2011_2015	2012	UK	Europe	Unknown_human	Homo sapiens	Human	0	0	0	0	1	0	0	0	0	0	0	0	0	0	0	0	0	0	0	0	0	0	0	0	0	0	0	0	0	0	0	0
Saureus_1280.24903_Contig_1280.24903.con.0040	saureus	36	CC30	2	2	2	2	3	3	2	2011_2015	2012	UK	Europe	Unknown_human	Homo sapiens	Human	0	0	0	0	0	0	0	0	0	1	1	0	0	0	0	0	0	0	0	0	0	0	0	0	0	0	0	0	0	0	0	0
Saureus_1280.24904_Contig_1280.24904.con.0042	saureus	22	CC22	7	6	1	5	8	8	6	2011_2015	2012	UK	Europe	Unknown_human	Homo sapiens	Human	0	0	0	0	1	0	0	0	0	0	0	0	0	0	0	0	0	0	0	0	0	0	0	0	0	0	0	0	0	0	0	0
Saureus_1280.24905_Contig_1280.24905.con.0031	saureus	22	CC22	7	6	1	5	8	8	6	2011_2015	2012	UK	Europe	Unknown_human	Homo sapiens	Human	0	0	0	0	1	0	0	0	0	0	0	0	0	0	0	0	0	0	0	0	0	0	0	0	0	0	0	0	0	0	0	0
Saureus_1280.24905_Contig_1280.24905.con.0027	saureus	22	CC22	7	6	1	5	8	8	6	2011_2015	2012	UK	Europe	Unknown_human	Homo sapiens	Human	0	0	0	1	0	0	0	0	0	0	0	0	0	0	0	0	0	0	0	0	0	0	0	0	0	0	0	0	0	0	0	0
Saureus_1280.24906_Contig_1280.24906.con.0031	saureus	22	CC22	7	6	1	5	8	8	6	2011_2015	2012	UK	Europe	Unknown_human	Homo sapiens	Human	0	0	0	0	1	0	0	0	0	0	0	0	0	0	0	0	0	0	0	0	0	0	0	0	0	0	0	0	0	0	0	0
Saureus_1280.24906_Contig_1280.24906.con.0027	saureus	22	CC22	7	6	1	5	8	8	6	2011_2015	2012	UK	Europe	Unknown_human	Homo sapiens	Human	0	0	0	1	0	0	0	0	0	0	0	0	0	0	0	0	0	0	0	0	0	0	0	0	0	0	0	0	0	0	0	0
Saureus_1280.24907_Contig_1280.24907.con.0038	saureus	22	CC22	7	6	1	5	8	8	6	2011_2015	2012	UK	Europe	Unknown_human	Homo sapiens	Human	0	0	0	0	1	0	0	0	0	0	0	0	0	0	0	0	0	0	0	0	0	0	0	0	0	0	0	0	0	0	0	0
Saureus_1280.24908_Contig_1280.24908.con.0014	saureus	5	CC5	1	4	1	4	12	1	10	2011_2015	2012	UK	Europe	Unknown_human	Homo sapiens	Human	1	0	0	0	0	0	0	0	0	0	0	0	0	0	0	0	0	0	0	0	0	0	0	0	0	0	0	0	0	0	0	0
Saureus_1280.24908_Contig_1280.24908.con.0019	saureus	5	CC5	1	4	1	4	12	1	10	2011_2015	2012	UK	Europe	Unknown_human	Homo sapiens	Human	0	0	0	0	1	0	0	0	0	0	0	0	0	0	0	0	0	0	0	0	0	0	0	0	0	0	0	0	0	0	0	0
Saureus_1280.24909_Contig_1280.24909.con.0012	saureus	45	CC45	10	14	8	6	10	3	2	2011_2015	2012	UK	Europe	Unknown_human	Homo sapiens	Human	1	0	0	0	0	0	0	0	0	0	0	0	0	0	0	0	0	0	0	0	0	0	0	0	0	0	0	0	0	0	0	0
Saureus_1280.24911_Contig_1280.24911.con.0032	saureus	22	CC22	7	6	1	5	8	8	6	2011_2015	2012	UK	Europe	Unknown_human	Homo sapiens	Human	0	0	0	0	1	0	0	0	0	0	0	0	0	0	0	0	0	0	0	0	0	0	0	0	0	0	0	0	0	0	0	0
Saureus_1280.24912_Contig_1280.24912.con.0036	saureus	22	CC22	7	6	1	5	8	8	6	2011_2015	2012	UK	Europe	Unknown_human	Homo sapiens	Human	0	0	0	0	1	0	0	0	0	0	0	0	0	0	0	0	0	0	0	0	0	0	0	0	0	0	0	0	0	0	0	0
Saureus_1280.24914_Contig_1280.24914.con.0033	saureus	22	CC22	7	6	1	5	8	8	6	2011_2015	2012	UK	Europe	Unknown_human	Homo sapiens	Human	0	0	0	0	1	0	0	0	0	0	0	0	0	0	0	0	0	0	0	0	0	0	0	0	0	0	0	0	0	0	0	0
Saureus_1280.24915_Contig_1280.24915.con.0012	saureus	5	CC5	1	4	1	4	12	1	10	2011_2015	2012	UK	Europe	Unknown_human	Homo sapiens	Human	1	0	0	0	0	0	0	0	0	0	0	0	0	0	0	0	0	0	0	0	0	0	0	0	0	0	0	0	0	0	0	0
Saureus_1280.24917_Contig_1280.24917.con.0035	saureus	22	CC22	7	6	1	5	8	8	6	2011_2015	2012	UK	Europe	Unknown_human	Homo sapiens	Human	0	0	0	0	1	0	0	0	0	0	0	0	0	0	0	0	0	0	0	0	0	0	0	0	0	0	0	0	0	0	0	0
Saureus_1280.24918_Contig_1280.24918.con.0015	saureus	5	CC5	1	4	1	4	12	1	10	2011_2015	2012	UK	Europe	Unknown_human	Homo sapiens	Human	1	0	0	0	0	0	0	0	0	0	0	0	0	0	0	0	0	0	0	0	0	0	0	0	0	0	0	0	0	0	0	0
Saureus_1280.24919_Contig_1280.24919.con.0041	saureus	36	CC30	2	2	2	2	3	3	2	2011_2015	2012	UK	Europe	Unknown_human	Homo sapiens	Human	0	1	0	0	0	0	0	0	0	0	0	0	0	0	0	0	0	0	0	0	0	0	0	0	0	0	0	0	0	0	0	0
Saureus_1280.24919_Contig_1280.24919.con.0043	saureus	36	CC30	2	2	2	2	3	3	2	2011_2015	2012	UK	Europe	Unknown_human	Homo sapiens	Human	0	0	0	0	0	0	0	0	0	1	1	0	0	0	0	0	0	0	0	0	0	0	0	0	0	0	0	0	0	0	0	0
Saureus_1280.24919_Contig_1280.24919.con.0031	saureus	36	CC30	2	2	2	2	3	3	2	2011_2015	2012	UK	Europe	Unknown_human	Homo sapiens	Human	0	0	0	0	1	0	0	0	0	0	0	0	0	0	0	0	0	0	0	0	0	0	0	0	0	0	0	0	0	0	0	0
Saureus_1280.24922_Contig_1280.24922.con.0028	saureus	22	CC22	7	6	1	5	8	8	6	2011_2015	2012	UK	Europe	Unknown_human	Homo sapiens	Human	0	0	0	0	1	0	0	0	0	0	0	0	0	0	0	0	0	0	0	0	0	0	0	0	0	0	0	0	0	0	0	0
Saureus_1280.24923_Contig_1280.24923.con.0021	saureus	1	CC1	1	1	1	1	1	1	1	2011_2015	2012	UK	Europe	Unknown_human	Homo sapiens	Human	0	0	0	0	0	0	0	0	0	0	0	0	0	1	1	0	0	0	0	0	0	0	0	0	0	0	0	0	0	0	0	0
Saureus_1280.24923_Contig_1280.24923.con.0019	saureus	1	CC1	1	1	1	1	1	1	1	2011_2015	2012	UK	Europe	Unknown_human	Homo sapiens	Human	1	0	0	0	0	0	0	0	0	0	0	0	0	0	0	0	0	0	0	0	0	0	0	0	0	0	0	0	0	0	0	0
Saureus_1280.24923_Contig_1280.24923.con.0024	saureus	1	CC1	1	1	1	1	1	1	1	2011_2015	2012	UK	Europe	Unknown_human	Homo sapiens	Human	0	0	0	0	1	0	0	0	0	0	0	0	0	0	0	0	0	0	0	0	0	0	0	0	0	0	0	0	0	0	0	0
Saureus_1280.24923_Contig_1280.24923.con.0022	saureus	1	CC1	1	1	1	1	1	1	1	2011_2015	2012	UK	Europe	Unknown_human	Homo sapiens	Human	0	0	0	1	0	0	0	0	0	0	0	0	0	0	0	0	0	0	0	0	0	0	0	0	0	0	0	0	0	0	0	0
Saureus_1280.24925_Contig_1280.24925.con.0033	saureus	22	CC22	7	6	1	5	8	8	6	2011_2015	2012	UK	Europe	Unknown_human	Homo sapiens	Human	0	0	0	0	1	0	0	0	0	0	0	0	0	0	0	0	0	0	0	0	0	0	0	0	0	0	0	0	0	0	0	0
Saureus_1280.24926_Contig_1280.24926.con.0037	saureus	239	CC8	2	3	1	1	4	4	3	2011_2015	2012	UK	Europe	Unknown_human	Homo sapiens	Human	0	0	0	0	0	0	0	0	0	1	1	0	0	0	0	0	0	0	0	0	0	0	0	0	0	0	0	0	0	0	0	0
Saureus_1280.24927_Contig_1280.24927.con.0022	saureus	8	CC8	3	3	1	1	4	4	3	2011_2015	2012	UK	Europe	Unknown_human	Homo sapiens	Human	1	0	0	0	0	0	1	1	0	0	0	0	0	0	0	0	0	0	0	0	0	0	0	0	0	0	0	0	0	0	0	0
Saureus_1280.24931_Contig_1280.24931.con.0022	saureus	59	CC59	19	23	15	2	19	20	15	2011_2015	2012	UK	Europe	Unknown_human	Homo sapiens	Human	1	0	0	0	0	0	1	1	0	0	0	0	0	0	0	0	0	0	0	0	0	0	0	0	0	0	0	0	0	0	0	0
Saureus_1280.24932_Contig_1280.24932.con.0032	saureus	22	CC22	7	6	1	5	8	8	6	2011_2015	2012	UK	Europe	Unknown_human	Homo sapiens	Human	0	0	0	0	1	0	0	0	0	0	0	0	0	0	0	0	0	0	0	0	0	0	0	0	0	0	0	0	0	0	0	0
Saureus_1280.24933_Contig_1280.24933.con.0039	saureus	22	CC22	7	6	1	5	8	8	6	2011_2015	2012	UK	Europe	Unknown_human	Homo sapiens	Human	0	0	0	0	1	0	0	0	0	0	0	0	0	0	0	0	0	0	0	0	0	0	0	0	0	0	0	0	0	0	0	0
Saureus_1280.24934_Contig_1280.24934.con.0030	saureus	22	CC22	7	6	1	5	8	8	6	2011_2015	2012	UK	Europe	Unknown_human	Homo sapiens	Human	0	0	0	0	1	0	0	0	0	0	0	0	0	0	0	0	0	0	0	0	0	0	0	0	0	0	0	0	0	0	0	0
Saureus_1280.24935_Contig_1280.24935.con.0033	saureus	22	CC22	7	6	1	5	8	8	6	2011_2015	2012	UK	Europe	Unknown_human	Homo sapiens	Human	0	0	0	0	1	0	0	0	0	0	0	0	0	0	0	0	0	0	0	0	0	0	0	0	0	0	0	0	0	0	0	0
Saureus_1280.24936_Contig_1280.24936.con.0030	saureus	22	CC22	7	6	1	5	8	8	6	2011_2015	2012	UK	Europe	Unknown_human	Homo sapiens	Human	0	0	0	0	1	0	0	0	0	0	0	0	0	0	0	0	0	0	0	0	0	0	0	0	0	0	0	0	0	0	0	0
Saureus_1280.24939_Contig_1280.24939.con.0035	saureus	22	CC22	7	6	1	5	8	8	6	2011_2015	2012	UK	Europe	Unknown_human	Homo sapiens	Human	0	0	0	0	1	0	0	0	0	0	0	0	0	0	0	0	0	0	0	0	0	0	0	0	0	0	0	0	0	0	0	0
Saureus_1280.24941_Contig_1280.24941.con.0017	saureus	1	CC1	1	1	1	1	1	1	1	2011_2015	2012	UK	Europe	Unknown_human	Homo sapiens	Human	1	0	0	0	0	0	0	0	0	0	0	0	0	0	0	0	0	0	0	0	0	0	0	0	0	0	0	0	0	0	0	0
Saureus_1280.24944_Contig_1280.24944.con.0031	saureus	22	CC22	7	6	1	5	8	8	6	2011_2015	2012	UK	Europe	Unknown_human	Homo sapiens	Human	0	0	0	0	1	0	0	0	0	0	0	0	0	0	0	0	0	0	0	0	0	0	0	0	0	0	0	0	0	0	0	0
Saureus_1280.24946_Contig_1280.24946.con.0020	saureus	5	CC5	1	4	1	4	12	1	10	2011_2015	2012	UK	Europe	Unknown_human	Homo sapiens	Human	1	0	0	0	0	0	0	0	0	0	0	0	0	0	0	0	0	0	0	0	0	0	0	0	0	0	0	0	0	0	0	0
Saureus_1280.24946_Contig_1280.24946.con.0025	saureus	5	CC5	1	4	1	4	12	1	10	2011_2015	2012	UK	Europe	Unknown_human	Homo sapiens	Human	0	0	0	0	0	0	0	0	0	1	1	0	0	0	0	0	0	0	0	0	0	0	0	0	0	0	0	0	0	0	0	0
Saureus_1280.24948_Contig_1280.24948.con.0019	saureus	1	CC1	1	1	1	1	1	1	1	2011_2015	2012	UK	Europe	Unknown_human	Homo sapiens	Human	0	0	0	0	0	0	0	0	0	0	0	0	0	1	1	0	0	0	0	0	0	0	0	0	0	0	0	0	0	0	0	0
Saureus_1280.24948_Contig_1280.24948.con.0017	saureus	1	CC1	1	1	1	1	1	1	1	2011_2015	2012	UK	Europe	Unknown_human	Homo sapiens	Human	1	0	0	0	0	0	0	0	0	0	0	0	0	0	0	0	0	0	0	0	0	0	0	0	0	0	0	0	0	0	0	0
Saureus_1280.24948_Contig_1280.24948.con.0022	saureus	1	CC1	1	1	1	1	1	1	1	2011_2015	2012	UK	Europe	Unknown_human	Homo sapiens	Human	0	0	0	0	1	0	0	0	0	0	0	0	0	0	0	0	0	0	0	0	0	0	0	0	0	0	0	0	0	0	0	0
Saureus_1280.24948_Contig_1280.24948.con.0020	saureus	1	CC1	1	1	1	1	1	1	1	2011_2015	2012	UK	Europe	Unknown_human	Homo sapiens	Human	0	0	0	1	0	0	0	0	0	0	0	0	0	0	0	0	0	0	0	0	0	0	0	0	0	0	0	0	0	0	0	0
Saureus_1280.24949_Contig_1280.24949.con.0035	saureus	22	CC22	7	6	1	5	8	8	6	2011_2015	2012	UK	Europe	Unknown_human	Homo sapiens	Human	0	0	0	0	1	0	0	0	0	0	0	0	0	0	0	0	0	0	0	0	0	0	0	0	0	0	0	0	0	0	0	0
Saureus_1280.24951_Contig_1280.24951.con.0026	saureus	22	CC22	7	6	1	5	8	8	6	2011_2015	2012	UK	Europe	Unknown_human	Homo sapiens	Human	0	0	0	0	1	0	0	0	0	0	0	0	0	0	0	0	0	0	0	0	0	0	0	0	0	0	0	0	0	0	0	0
Saureus_1280.24952_Contig_1280.24952.con.0030	saureus	5	CC5	1	4	1	4	12	1	10	2011_2015	2012	UK	Europe	Unknown_human	Homo sapiens	Human	1	0	0	0	0	0	0	0	0	0	0	0	0	0	0	0	0	0	0	0	0	0	0	0	0	0	0	0	0	0	0	0
Saureus_1280.24952_Contig_1280.24952.con.0016	saureus	5	CC5	1	4	1	4	12	1	10	2011_2015	2012	UK	Europe	Unknown_human	Homo sapiens	Human	0	0	0	0	0	0	1	1	0	0	0	0	0	0	0	0	0	0	0	0	0	0	0	0	0	0	0	0	0	0	0	0
Saureus_1280.24954_Contig_1280.24954.con.0034	saureus	22	CC22	7	6	1	5	8	8	6	2011_2015	2012	UK	Europe	Unknown_human	Homo sapiens	Human	0	0	0	0	1	0	0	0	0	0	0	0	0	0	0	0	0	0	0	0	0	0	0	0	0	0	0	0	0	0	0	0
Saureus_1280.24955_Contig_1280.24955.con.0032	saureus	22	CC22	7	6	1	5	8	8	6	2011_2015	2012	UK	Europe	Unknown_human	Homo sapiens	Human	0	0	0	0	1	0	0	0	0	0	0	0	0	0	0	0	0	0	0	0	0	0	0	0	0	0	0	0	0	0	0	0
Saureus_1280.24956_Contig_1280.24956.con.0033	saureus	22	CC22	7	6	1	5	8	8	6	2011_2015	2012	UK	Europe	Unknown_human	Homo sapiens	Human	0	0	0	0	1	0	0	0	0	0	0	0	0	0	0	0	0	0	0	0	0	0	0	0	0	0	0	0	0	0	0	0
Saureus_1280.24957_Contig_1280.24957.con.0033	saureus	22	CC22	7	6	1	5	8	8	6	2011_2015	2012	UK	Europe	Unknown_human	Homo sapiens	Human	0	0	0	0	1	0	0	0	0	0	0	0	0	0	0	0	0	0	0	0	0	0	0	0	0	0	0	0	0	0	0	0
Saureus_1280.24959_Contig_1280.24959.con.0035	saureus	22	CC22	7	6	1	5	8	8	6	2011_2015	2012	UK	Europe	Unknown_human	Homo sapiens	Human	0	0	0	0	1	0	0	0	0	0	0	0	0	0	0	0	0	0	0	0	0	0	0	0	0	0	0	0	0	0	0	0
Saureus_1280.24961_Contig_1280.24961.con.0015	saureus	5	CC5	1	4	1	4	12	1	10	2011_2015	2012	UK	Europe	Unknown_human	Homo sapiens	Human	1	0	0	0	0	0	0	0	0	0	0	0	0	0	0	0	0	0	0	0	0	0	0	0	0	0	0	0	0	0	0	0
Saureus_1280.24962_Contig_1280.24962.con.0029	saureus	22	CC22	7	6	1	5	8	8	6	2011_2015	2012	UK	Europe	Unknown_human	Homo sapiens	Human	0	0	0	0	1	0	0	0	0	0	0	0	0	0	0	0	0	0	0	0	0	0	0	0	0	0	0	0	0	0	0	0
Saureus_1280.24963_Contig_1280.24963.con.0034	saureus	22	CC22	7	6	1	5	8	8	6	2011_2015	2012	UK	Europe	Unknown_human	Homo sapiens	Human	0	0	0	0	1	0	0	0	0	0	0	0	0	0	0	0	0	0	0	0	0	0	0	0	0	0	0	0	0	0	0	0
Saureus_1280.24964_Contig_1280.24964.con.0041	saureus	22	CC22	7	6	1	5	8	8	6	2011_2015	2012	UK	Europe	Unknown_human	Homo sapiens	Human	0	0	0	0	1	0	0	0	0	0	0	0	0	0	0	0	0	0	0	0	0	0	0	0	0	0	0	0	0	0	0	0
Saureus_1280.24965_Contig_1280.24965.con.0029	saureus	22	CC22	7	6	1	5	8	8	6	2011_2015	2012	UK	Europe	Unknown_human	Homo sapiens	Human	0	0	0	0	1	0	0	0	0	0	0	0	0	0	0	0	0	0	0	0	0	0	0	0	0	0	0	0	0	0	0	0
Saureus_1280.24966_Contig_1280.24966.con.0021	saureus	59	CC59	19	23	15	2	19	20	15	2011_2015	2012	UK	Europe	Unknown_human	Homo sapiens	Human	1	0	0	0	0	0	1	0	0	0	0	0	0	0	0	0	0	0	0	0	0	0	0	0	0	0	0	0	0	0	0	0
Saureus_1280.24966_Contig_1280.24966.con.0039	saureus	59	CC59	19	23	15	2	19	20	15	2011_2015	2012	UK	Europe	Unknown_human	Homo sapiens	Human	0	0	0	0	0	0	0	0	0	0	0	0	1	0	0	0	0	0	0	0	0	0	0	0	0	0	0	0	0	0	0	0
Saureus_1280.24968_Contig_1280.24968.con.0022	saureus	152		46	75	49	44	13	68	60	2011_2015	2012	UK	Europe	Unknown_human	Homo sapiens	Human	1	0	0	0	0	0	0	0	0	0	0	0	0	0	0	0	0	0	0	0	0	0	0	0	0	0	0	0	0	0	0	0
Saureus_1280.24968_Contig_1280.24968.con.0028	saureus	152		46	75	49	44	13	68	60	2011_2015	2012	UK	Europe	Unknown_human	Homo sapiens	Human	0	0	0	0	0	1	0	0	0	0	0	0	0	0	0	0	0	0	0	0	0	0	0	0	0	0	0	0	0	0	0	0
Saureus_1280.24968_Contig_1280.24968.con.0027	saureus	152		46	75	49	44	13	68	60	2011_2015	2012	UK	Europe	Unknown_human	Homo sapiens	Human	0	0	0	1	0	0	0	0	0	0	0	0	0	0	0	0	0	0	0	0	0	0	0	0	0	0	0	0	0	0	0	0
Saureus_1280.24969_Contig_1280.24969.con.0032	saureus	22	CC22	7	6	1	5	8	8	6	2011_2015	2012	UK	Europe	Unknown_human	Homo sapiens	Human	0	0	0	0	1	0	0	0	0	0	0	0	0	0	0	0	0	0	0	0	0	0	0	0	0	0	0	0	0	0	0	0
Saureus_1280.24971_Contig_1280.24971.con.0046	saureus	36	CC30	2	2	2	2	3	3	2	2011_2015	2012	UK	Europe	Unknown_human	Homo sapiens	Human	0	0	0	0	0	0	0	0	0	1	1	0	0	0	0	0	0	0	0	0	0	0	0	0	0	0	0	0	0	0	0	0
Saureus_1280.24973_Contig_1280.24973.con.0035	saureus	22	CC22	7	6	1	5	8	8	6	2011_2015	2012	UK	Europe	Unknown_human	Homo sapiens	Human	0	0	0	0	1	0	0	0	0	0	0	0	0	0	0	0	0	0	0	0	0	0	0	0	0	0	0	0	0	0	0	0
Saureus_1280.24974_Contig_1280.24974.con.0046	saureus	36	CC30	2	2	2	2	3	3	2	2011_2015	2012	UK	Europe	Unknown_human	Homo sapiens	Human	0	0	0	0	0	0	0	0	0	1	1	0	0	0	0	0	0	0	0	0	0	0	0	0	0	0	0	0	0	0	0	0
Saureus_1280.24975_Contig_1280.24975.con.0036	saureus	22	CC22	7	6	1	5	8	8	6	2011_2015	2012	UK	Europe	Unknown_human	Homo sapiens	Human	0	0	0	0	1	0	0	0	0	0	0	0	0	0	0	0	0	0	0	0	0	0	0	0	0	0	0	0	0	0	0	0
Saureus_1280.24976_Contig_1280.24976.con.0031	saureus	241	CC8	2	3	1	1	4	4	30	2011_2015	2012	UK	Europe	Unknown_human	Homo sapiens	Human	0	0	0	0	0	0	0	0	0	0	0	0	0	0	0	0	1	0	0	0	0	0	0	0	0	0	0	0	0	0	0	0
Saureus_1280.24976_Contig_1280.24976.con.0029	saureus	241	CC8	2	3	1	1	4	4	30	2011_2015	2012	UK	Europe	Unknown_human	Homo sapiens	Human	0	0	0	0	0	0	0	0	0	0	0	0	0	0	0	1	0	0	0	0	0	0	0	0	0	0	0	0	0	0	0	0
Saureus_1280.24976_Contig_1280.24976.con.0028	saureus	241	CC8	2	3	1	1	4	4	30	2011_2015	2012	UK	Europe	Unknown_human	Homo sapiens	Human	0	0	0	0	0	0	0	0	0	1	1	0	0	0	0	0	0	0	0	0	0	0	0	0	0	0	0	0	0	0	0	0
Saureus_1280.24976_Contig_1280.24976.con.0027	saureus	241	CC8	2	3	1	1	4	4	30	2011_2015	2012	UK	Europe	Unknown_human	Homo sapiens	Human	0	0	0	1	0	0	0	0	0	0	0	0	0	0	0	0	0	0	0	0	0	0	0	0	0	0	0	0	0	0	0	0
Saureus_1280.24978_Contig_1280.24978.con.0044	saureus	22	CC22	7	6	1	5	8	8	6	2011_2015	2012	UK	Europe	Unknown_human	Homo sapiens	Human	0	0	0	0	1	0	0	0	0	0	0	0	0	0	0	0	0	0	0	0	0	0	0	0	0	0	0	0	0	0	0	0
Saureus_1280.24981_Contig_1280.24981.con.0032	saureus	22	CC22	7	6	1	5	8	8	6	2011_2015	2012	UK	Europe	Unknown_human	Homo sapiens	Human	0	0	0	0	1	0	0	0	0	0	0	0	0	0	0	0	0	0	0	0	0	0	0	0	0	0	0	0	0	0	0	0
Saureus_1280.24983_Contig_1280.24983.con.0044	saureus	2938	CC30	2	2	2	2	3	3	348	2011_2015	2012	UK	Europe	Unknown_human	Homo sapiens	Human	0	0	0	0	0	0	0	0	0	1	1	0	0	0	0	0	0	0	0	0	0	0	0	0	0	0	0	0	0	0	0	0
Saureus_1280.24984_Contig_1280.24984.con.0030	saureus	3734	CC22	7	524	1	5	8	8	6	2011_2015	2012	UK	Europe	Unknown_human	Homo sapiens	Human	0	0	0	0	1	0	0	0	0	0	0	0	0	0	0	0	0	0	0	0	0	0	0	0	0	0	0	0	0	0	0	0
Saureus_1280.24985_Contig_1280.24985.con.0037	saureus	3824	CC22	7	6	486	5	8	8	6	2011_2015	2012	UK	Europe	Unknown_human	Homo sapiens	Human	0	0	0	0	1	0	0	0	0	0	0	0	0	0	0	0	0	0	0	0	0	0	0	0	0	0	0	0	0	0	0	0
Saureus_1280.24985_Contig_1280.24985.con.0033	saureus	3824	CC22	7	6	486	5	8	8	6	2011_2015	2012	UK	Europe	Unknown_human	Homo sapiens	Human	0	0	0	1	0	0	0	0	0	0	0	0	0	0	0	0	0	0	0	0	0	0	0	0	0	0	0	0	0	0	0	0
Saureus_1280.24986_Contig_1280.24986.con.0038	saureus	3672	CC30	2	2	472	2	3	3	2	2011_2015	2012	UK	Europe	Unknown_human	Homo sapiens	Human	0	0	0	0	0	0	0	0	0	1	1	0	0	0	0	0	0	0	0	0	0	0	0	0	0	0	0	0	0	0	0	0
Saureus_1280.24988_Contig_1280.24988.con.0034	saureus	22	CC22	7	6	1	5	8	8	6	2011_2015	2012	UK	Europe	Unknown_human	Homo sapiens	Human	0	0	0	0	1	0	0	0	0	0	0	0	0	0	0	0	0	0	0	0	0	0	0	0	0	0	0	0	0	0	0	0
Saureus_1280.24989_Contig_1280.24989.con.0034	saureus	22	CC22	7	6	1	5	8	8	6	2011_2015	2012	UK	Europe	Unknown_human	Homo sapiens	Human	0	0	0	0	1	0	0	0	0	0	0	0	0	0	0	0	0	0	0	0	0	0	0	0	0	0	0	0	0	0	0	0
Saureus_1280.24991_Contig_1280.24991.con.0031	saureus	22	CC22	7	6	1	5	8	8	6	2011_2015	2012	UK	Europe	Unknown_human	Homo sapiens	Human	0	0	0	0	1	0	0	0	0	0	0	0	0	0	0	0	0	0	0	0	0	0	0	0	0	0	0	0	0	0	0	0
Saureus_1280.24996_Contig_1280.24996.con.0045	saureus	22	CC22	7	6	1	5	8	8	6	2011_2015	2012	UK	Europe	Unknown_human	Homo sapiens	Human	0	0	0	0	1	0	0	0	0	0	0	0	0	0	0	0	0	0	0	0	0	0	0	0	0	0	0	0	0	0	0	0
Saureus_1280.24997_Contig_1280.24997.con.0023	saureus	30	CC30	2	2	2	2	6	3	2	2011_2015	2012	UK	Europe	Unknown_human	Homo sapiens	Human	1	0	0	0	0	0	0	0	0	0	0	0	0	0	0	0	0	0	0	0	0	0	0	0	0	0	0	0	0	0	0	0
Saureus_1280.24998_Contig_1280.24998.con.0015	saureus	45	CC45	10	14	8	6	10	3	2	2011_2015	2012	UK	Europe	Unknown_human	Homo sapiens	Human	0	0	0	0	0	1	0	0	0	0	0	0	0	0	0	0	0	0	0	0	0	0	0	0	0	0	0	0	0	0	0	0
Saureus_1280.24999_Contig_1280.24999.con.0020	saureus	78		22	1	14	23	12	53	31	2011_2015	2012	UK	Europe	Unknown_human	Homo sapiens	Human	1	0	0	0	0	0	0	0	0	0	0	0	0	0	0	0	0	0	0	0	0	0	0	0	0	0	0	0	0	0	0	0
Saureus_1280.25001_Contig_1280.25001.con.0020	saureus	1	CC1	1	1	1	1	1	1	1	2011_2015	2012	UK	Europe	Unknown_human	Homo sapiens	Human	0	0	0	0	0	0	0	0	0	0	0	0	0	1	1	0	0	0	0	0	0	0	0	0	0	0	0	0	0	0	0	0
Saureus_1280.25001_Contig_1280.25001.con.0016	saureus	1	CC1	1	1	1	1	1	1	1	2011_2015	2012	UK	Europe	Unknown_human	Homo sapiens	Human	1	0	0	0	0	0	0	0	0	0	0	0	0	0	0	0	0	0	0	0	0	0	0	0	0	0	0	0	0	0	0	0
Saureus_1280.25001_Contig_1280.25001.con.0023	saureus	1	CC1	1	1	1	1	1	1	1	2011_2015	2012	UK	Europe	Unknown_human	Homo sapiens	Human	0	0	0	0	1	0	0	0	0	0	0	0	0	0	0	0	0	0	0	0	0	0	0	0	0	0	0	0	0	0	0	0
Saureus_1280.25001_Contig_1280.25001.con.0021	saureus	1	CC1	1	1	1	1	1	1	1	2011_2015	2012	UK	Europe	Unknown_human	Homo sapiens	Human	0	0	0	1	0	0	0	0	0	0	0	0	0	0	0	0	0	0	0	0	0	0	0	0	0	0	0	0	0	0	0	0
Saureus_1280.25002_Contig_1280.25002.con.0032	saureus	22	CC22	7	6	1	5	8	8	6	2011_2015	2012	UK	Europe	Unknown_human	Homo sapiens	Human	0	0	0	0	1	0	0	0	0	0	0	0	0	0	0	0	0	0	0	0	0	0	0	0	0	0	0	0	0	0	0	0
Saureus_1280.25003_Contig_1280.25003.con.0037	saureus	22	CC22	7	6	1	5	8	8	6	2011_2015	2012	UK	Europe	Unknown_human	Homo sapiens	Human	0	0	0	0	1	0	0	0	0	0	0	0	0	0	0	0	0	0	0	0	0	0	0	0	0	0	0	0	0	0	0	0
Saureus_1280.25004_Contig_1280.25004.con.0034	saureus	22	CC22	7	6	1	5	8	8	6	2011_2015	2012	UK	Europe	Unknown_human	Homo sapiens	Human	0	0	0	0	1	0	0	0	0	0	0	0	0	0	0	0	0	0	0	0	0	0	0	0	0	0	0	0	0	0	0	0
Saureus_1280.25005_Contig_1280.25005.con.0030	saureus	22	CC22	7	6	1	5	8	8	6	2011_2015	2012	UK	Europe	Unknown_human	Homo sapiens	Human	0	0	0	0	1	0	0	0	0	0	0	0	0	0	0	0	0	0	0	0	0	0	0	0	0	0	0	0	0	0	0	0
Saureus_1280.25006_Contig_1280.25006.con.0013	saureus	5	CC5	1	4	1	4	12	1	10	2011_2015	2012	UK	Europe	Unknown_human	Homo sapiens	Human	1	0	0	0	0	0	0	0	0	0	0	0	0	0	0	0	0	0	0	0	0	0	0	0	0	0	0	0	0	0	0	0
Saureus_1280.25007_Contig_1280.25007.con.0043	saureus	22	CC22	7	6	1	5	8	8	6	2011_2015	2012	UK	Europe	Unknown_human	Homo sapiens	Human	0	0	0	0	1	0	0	0	0	0	0	0	0	0	0	0	0	0	0	0	0	0	0	0	0	0	0	0	0	0	0	0
Saureus_1280.25008_Contig_1280.25008.con.0015	saureus	5	CC5	1	4	1	4	12	1	10	2011_2015	2012	UK	Europe	Unknown_human	Homo sapiens	Human	1	0	0	0	0	0	0	0	0	0	0	0	0	0	0	0	0	0	0	0	0	0	0	0	0	0	0	0	0	0	0	0
Saureus_1280.25009_Contig_1280.25009.con.0037	saureus	22	CC22	7	6	1	5	8	8	6	2011_2015	2012	UK	Europe	Unknown_human	Homo sapiens	Human	0	0	0	0	1	0	0	0	0	0	0	0	0	0	0	0	0	0	0	0	0	0	0	0	0	0	0	0	0	0	0	0
Saureus_1280.25009_Contig_1280.25009.con.0032	saureus	22	CC22	7	6	1	5	8	8	6	2011_2015	2012	UK	Europe	Unknown_human	Homo sapiens	Human	0	0	0	1	0	0	0	0	0	0	0	0	0	0	0	0	0	0	0	0	0	0	0	0	0	0	0	0	0	0	0	0
Saureus_1280.25012_Contig_1280.25012.con.0034	saureus	22	CC22	7	6	1	5	8	8	6	2011_2015	2012	UK	Europe	Unknown_human	Homo sapiens	Human	0	0	0	0	1	0	0	0	0	0	0	0	0	0	0	0	0	0	0	0	0	0	0	0	0	0	0	0	0	0	0	0
Saureus_1280.25013_Contig_1280.25013.con.0035	saureus	22	CC22	7	6	1	5	8	8	6	2011_2015	2012	UK	Europe	Unknown_human	Homo sapiens	Human	0	0	0	0	1	0	0	0	0	0	0	0	0	0	0	0	0	0	0	0	0	0	0	0	0	0	0	0	0	0	0	0
Saureus_1280.25015_Contig_1280.25015.con.0038	saureus	22	CC22	7	6	1	5	8	8	6	2011_2015	2012	UK	Europe	Unknown_human	Homo sapiens	Human	0	0	0	0	1	0	0	0	0	0	0	0	0	0	0	0	0	0	0	0	0	0	0	0	0	0	0	0	0	0	0	0
Saureus_1280.25016_Contig_1280.25016.con.0024	saureus	1456	CC30	2	2	2	2	168	3	2	2011_2015	2012	UK	Europe	Unknown_human	Homo sapiens	Human	1	0	0	0	0	0	0	0	0	0	0	0	0	0	0	0	0	0	0	0	0	0	0	0	0	0	0	0	0	0	0	0
Saureus_1280.25017_Contig_1280.25017.con.0016	saureus	3074	CC5	345	4	1	4	12	1	10	2011_2015	2012	UK	Europe	Unknown_human	Homo sapiens	Human	1	0	0	0	0	0	0	0	0	0	0	0	0	0	0	0	0	0	0	0	0	0	0	0	0	0	0	0	0	0	0	0
Saureus_1280.25018_Contig_1280.25018.con.0033	saureus	45	CC45	10	14	8	6	10	3	2	2011_2015	2012	UK	Europe	Unknown_human	Homo sapiens	Human	1	0	0	0	0	0	0	0	0	0	0	0	0	0	0	0	0	0	0	0	0	0	0	0	0	0	0	0	0	0	0	0
Saureus_1280.25018_Contig_1280.25018.con.0050	saureus	45	CC45	10	14	8	6	10	3	2	2011_2015	2012	UK	Europe	Unknown_human	Homo sapiens	Human	0	0	0	0	1	0	0	0	0	0	0	0	0	0	0	0	0	0	0	0	0	0	0	0	0	0	0	0	0	0	0	0
Saureus_1280.25018_Contig_1280.25018.con.0045	saureus	45	CC45	10	14	8	6	10	3	2	2011_2015	2012	UK	Europe	Unknown_human	Homo sapiens	Human	0	0	0	1	0	0	0	0	0	0	0	0	0	0	0	0	0	0	0	0	0	0	0	0	0	0	0	0	0	0	0	0
Saureus_1280.25019_Contig_1280.25019.con.0025	saureus	3734	CC22	7	524	1	5	8	8	6	2011_2015	2012	UK	Europe	Unknown_human	Homo sapiens	Human	0	0	0	0	1	0	0	0	0	0	0	0	0	0	0	0	0	0	0	0	0	0	0	0	0	0	0	0	0	0	0	0
Saureus_1280.25021_Contig_1280.25021.con.0019	saureus	1	CC1	1	1	1	1	1	1	1	2011_2015	2012	UK	Europe	Unknown_human	Homo sapiens	Human	1	0	0	0	0	0	0	0	0	0	0	0	0	0	0	0	0	0	0	0	0	0	0	0	0	0	0	0	0	0	0	0
Saureus_1280.25022_Contig_1280.25022.con.0018	saureus	149	CC5	1	4	1	4	12	41	10	2011_2015	2012	UK	Europe	Unknown_human	Homo sapiens	Human	1	0	0	0	0	0	0	0	0	0	0	0	0	0	0	0	0	0	0	0	0	0	0	0	0	0	0	0	0	0	0	0
Saureus_1280.25025_Contig_1280.25025.con.0053	saureus	3671	CC30	395	2	2	2	3	3	2	2011_2015	2012	UK	Europe	Unknown_human	Homo sapiens	Human	0	0	0	0	0	0	0	0	0	1	1	0	0	0	0	0	0	0	0	0	0	0	0	0	0	0	0	0	0	0	0	0
Saureus_1280.25029_Contig_1280.25029.con.0024	saureus	22	CC22	7	6	1	5	8	8	6	2011_2015	2012	UK	Europe	Unknown_human	Homo sapiens	Human	1	0	0	0	0	0	0	0	0	0	0	0	0	0	0	0	0	0	0	0	0	0	0	0	0	0	0	0	0	0	0	0
Saureus_1280.25029_Contig_1280.25029.con.0029	saureus	22	CC22	7	6	1	5	8	8	6	2011_2015	2012	UK	Europe	Unknown_human	Homo sapiens	Human	0	0	0	0	1	0	0	0	0	0	0	0	0	0	0	0	0	0	0	0	0	0	0	0	0	0	0	0	0	0	0	0
Saureus_1280.25031_Contig_1280.25031.con.0025	saureus	22	CC22	7	6	1	5	8	8	6	2011_2015	2012	UK	Europe	Unknown_human	Homo sapiens	Human	0	0	0	0	1	0	0	0	0	0	0	0	0	0	0	0	0	0	0	0	0	0	0	0	0	0	0	0	0	0	0	0
Saureus_1280.25033_Contig_1280.25033.con.0015	saureus	1	CC1	1	1	1	1	1	1	1	2011_2015	2012	UK	Europe	Unknown_human	Homo sapiens	Human	1	0	0	0	0	0	0	0	0	0	0	0	0	0	0	0	0	0	0	0	0	0	0	0	0	0	0	0	0	0	0	0
Saureus_1280.25033_Contig_1280.25033.con.0017	saureus	1	CC1	1	1	1	1	1	1	1	2011_2015	2012	UK	Europe	Unknown_human	Homo sapiens	Human	0	0	0	0	1	0	0	0	0	0	0	0	0	0	0	0	0	0	0	0	0	0	0	0	0	0	0	0	0	0	0	0
Saureus_1280.25034_Contig_1280.25034.con.0040	saureus	22	CC22	7	6	1	5	8	8	6	2011_2015	2012	UK	Europe	Unknown_human	Homo sapiens	Human	0	0	0	0	1	0	0	0	0	0	0	0	0	0	0	0	0	0	0	0	0	0	0	0	0	0	0	0	0	0	0	0
Saureus_1280.25035_Contig_1280.25035.con.0015	saureus	5	CC5	1	4	1	4	12	1	10	2011_2015	2012	UK	Europe	Unknown_human	Homo sapiens	Human	1	0	0	0	0	0	0	0	0	0	0	0	0	0	0	0	0	0	0	0	0	0	0	0	0	0	0	0	0	0	0	0
Saureus_1280.25036_Contig_1280.25036.con.0038	saureus	36	CC30	2	2	2	2	3	3	2	2011_2015	2012	UK	Europe	Unknown_human	Homo sapiens	Human	0	0	0	0	0	0	0	0	0	1	1	0	0	0	0	0	0	0	0	0	0	0	0	0	0	0	0	0	0	0	0	0
Saureus_1280.25037_Contig_1280.25037.con.0016	saureus	5	CC5	1	4	1	4	12	1	10	2011_2015	2012	UK	Europe	Unknown_human	Homo sapiens	Human	1	0	0	0	0	0	0	0	0	0	0	0	0	0	0	0	0	0	0	0	0	0	0	0	0	0	0	0	0	0	0	0
Saureus_1280.25038_Contig_1280.25038.con.0025	saureus	3673		1	3	473	14	11	51	10	2011_2015	2012	UK	Europe	Unknown_human	Homo sapiens	Human	0	0	0	0	1	0	0	0	0	0	0	0	0	0	0	0	0	0	0	0	0	0	0	0	0	0	0	0	0	0	0	0
Saureus_1280.25038_Contig_1280.25038.con.0024	saureus	3673		1	3	473	14	11	51	10	2011_2015	2012	UK	Europe	Unknown_human	Homo sapiens	Human	0	0	0	0	0	0	0	0	0	0	0	0	1	0	0	0	0	0	0	0	0	0	0	0	0	0	0	0	0	0	0	0
Saureus_1280.25038_Contig_1280.25038.con.0022	saureus	3673		1	3	473	14	11	51	10	2011_2015	2012	UK	Europe	Unknown_human	Homo sapiens	Human	0	0	0	1	0	0	0	0	0	0	0	0	0	0	0	0	0	0	0	0	0	0	0	0	0	0	0	0	0	0	0	0
Saureus_1280.25039_Contig_1280.25039.con.0046	saureus	36	CC30	2	2	2	2	3	3	2	2011_2015	2012	UK	Europe	Unknown_human	Homo sapiens	Human	0	0	0	0	0	0	0	0	0	1	1	0	0	0	0	0	0	0	0	0	0	0	0	0	0	0	0	0	0	0	0	0
Saureus_1280.25042_Contig_1280.25042.con.0032	saureus	22	CC22	7	6	1	5	8	8	6	2011_2015	2012	UK	Europe	Unknown_human	Homo sapiens	Human	0	0	0	0	1	0	0	0	0	0	0	0	0	0	0	0	0	0	0	0	0	0	0	0	0	0	0	0	0	0	0	0
Saureus_1280.25043_Contig_1280.25043.con.0035	saureus	22	CC22	7	6	1	5	8	8	6	2011_2015	2012	UK	Europe	Unknown_human	Homo sapiens	Human	0	0	0	0	1	0	0	0	0	0	0	0	0	0	0	0	0	0	0	0	0	0	0	0	0	0	0	0	0	0	0	0
Saureus_1280.25045_Contig_1280.25045.con.0043	saureus	22	CC22	7	6	1	5	8	8	6	2011_2015	2012	UK	Europe	Unknown_human	Homo sapiens	Human	0	0	0	0	1	0	0	0	0	0	0	0	0	0	0	0	0	0	0	0	0	0	0	0	0	0	0	0	0	0	0	0
Saureus_1280.25046_Contig_1280.25046.con.0016	saureus	5	CC5	1	4	1	4	12	1	10	2011_2015	2012	UK	Europe	Unknown_human	Homo sapiens	Human	1	0	0	0	0	0	0	0	0	0	0	0	0	0	0	0	0	0	0	0	0	0	0	0	0	0	0	0	0	0	0	0
Saureus_1280.25047_Contig_1280.25047.con.0017	saureus	1	CC1	1	1	1	1	1	1	1	2011_2015	2012	UK	Europe	Unknown_human	Homo sapiens	Human	1	0	0	0	0	0	0	0	0	0	0	0	0	0	0	0	0	0	0	0	0	0	0	0	0	0	0	0	0	0	0	0
Saureus_1280.25047_Contig_1280.25047.con.0022	saureus	1	CC1	1	1	1	1	1	1	1	2011_2015	2012	UK	Europe	Unknown_human	Homo sapiens	Human	0	0	0	0	1	0	0	0	0	0	0	0	0	0	0	0	0	0	0	0	0	0	0	0	0	0	0	0	0	0	0	0
Saureus_1280.25047_Contig_1280.25047.con.0020	saureus	1	CC1	1	1	1	1	1	1	1	2011_2015	2012	UK	Europe	Unknown_human	Homo sapiens	Human	0	0	0	1	0	0	0	0	0	0	0	0	0	0	0	0	0	0	0	0	0	0	0	0	0	0	0	0	0	0	0	0
Saureus_1280.25048_Contig_1280.25048.con.0035	saureus	22	CC22	7	6	1	5	8	8	6	2011_2015	2012	UK	Europe	Unknown_human	Homo sapiens	Human	0	0	0	0	1	0	0	0	0	0	0	0	0	0	0	0	0	0	0	0	0	0	0	0	0	0	0	0	0	0	0	0
Saureus_1280.25048_Contig_1280.25048.con.0031	saureus	22	CC22	7	6	1	5	8	8	6	2011_2015	2012	UK	Europe	Unknown_human	Homo sapiens	Human	0	0	0	1	0	0	0	0	0	0	0	0	0	0	0	0	0	0	0	0	0	0	0	0	0	0	0	0	0	0	0	0
Saureus_1280.25051_Contig_1280.25051.con.0027	saureus	22	CC22	7	6	1	5	8	8	6	2011_2015	2012	UK	Europe	Unknown_human	Homo sapiens	Human	0	0	0	1	0	0	0	0	0	0	0	0	0	0	0	0	0	0	0	0	0	0	0	0	0	0	0	0	0	0	0	0
Saureus_1280.25052_Contig_1280.25052.con.0037	saureus	22	CC22	7	6	1	5	8	8	6	2011_2015	2012	UK	Europe	Unknown_human	Homo sapiens	Human	0	0	0	0	1	0	0	0	0	0	0	0	0	0	0	0	0	0	0	0	0	0	0	0	0	0	0	0	0	0	0	0
Saureus_1280.25052_Contig_1280.25052.con.0034	saureus	22	CC22	7	6	1	5	8	8	6	2011_2015	2012	UK	Europe	Unknown_human	Homo sapiens	Human	0	0	0	1	0	0	0	0	0	0	0	0	0	0	0	0	0	0	0	0	0	0	0	0	0	0	0	0	0	0	0	0
Saureus_1280.25053_Contig_1280.25053.con.0030	saureus	22	CC22	7	6	1	5	8	8	6	2011_2015	2012	UK	Europe	Unknown_human	Homo sapiens	Human	0	0	0	0	1	0	0	0	0	0	0	0	0	0	0	0	0	0	0	0	0	0	0	0	0	0	0	0	0	0	0	0
Saureus_1280.25054_Contig_1280.25054.con.0029	saureus	22	CC22	7	6	1	5	8	8	6	2011_2015	2012	UK	Europe	Unknown_human	Homo sapiens	Human	0	0	0	0	1	0	0	0	0	0	0	0	0	0	0	0	0	0	0	0	0	0	0	0	0	0	0	0	0	0	0	0
Saureus_1280.25055_Contig_1280.25055.con.0032	saureus	22	CC22	7	6	1	5	8	8	6	2011_2015	2012	UK	Europe	Unknown_human	Homo sapiens	Human	0	0	0	0	1	0	0	0	0	0	0	0	0	0	0	0	0	0	0	0	0	0	0	0	0	0	0	0	0	0	0	0
Saureus_1280.25057_Contig_1280.25057.con.0032	saureus	3737	CC22	401	6	1	5	8	8	6	2011_2015	2012	UK	Europe	Unknown_human	Homo sapiens	Human	0	0	0	0	1	0	0	0	0	0	0	0	0	0	0	0	0	0	0	0	0	0	0	0	0	0	0	0	0	0	0	0
Saureus_1280.25058_Contig_1280.25058.con.0037	saureus	22	CC22	7	6	1	5	8	8	6	2011_2015	2012	UK	Europe	Unknown_human	Homo sapiens	Human	0	0	0	0	1	0	0	0	0	0	0	0	0	0	0	0	0	0	0	0	0	0	0	0	0	0	0	0	0	0	0	0
Saureus_1280.25059_Contig_1280.25059.con.0027	saureus	22	CC22	7	6	1	5	8	8	6	2011_2015	2012	UK	Europe	Unknown_human	Homo sapiens	Human	0	0	0	0	1	0	0	0	0	0	0	0	0	0	0	0	0	0	0	0	0	0	0	0	0	0	0	0	0	0	0	0
Saureus_1280.25061_Contig_1280.25061.con.0030	saureus	22	CC22	7	6	1	5	8	8	6	2011_2015	2012	UK	Europe	Unknown_human	Homo sapiens	Human	0	0	0	0	1	0	0	0	0	0	0	0	0	0	0	0	0	0	0	0	0	0	0	0	0	0	0	0	0	0	0	0
Saureus_1280.25063_Contig_1280.25063.con.0036	saureus	22	CC22	7	6	1	5	8	8	6	2011_2015	2012	UK	Europe	Unknown_human	Homo sapiens	Human	0	0	0	0	1	0	0	0	0	0	0	0	0	0	0	0	0	0	0	0	0	0	0	0	0	0	0	0	0	0	0	0
Saureus_1280.25064_Contig_1280.25064.con.0020	saureus	8	CC8	3	3	1	1	4	4	3	2011_2015	2012	UK	Europe	Unknown_human	Homo sapiens	Human	1	0	0	0	0	0	0	0	0	0	0	0	0	0	0	0	0	0	0	0	0	0	0	0	0	0	0	0	0	0	0	0
Saureus_1280.25064_Contig_1280.25064.con.0024	saureus	8	CC8	3	3	1	1	4	4	3	2011_2015	2012	UK	Europe	Unknown_human	Homo sapiens	Human	0	0	0	0	0	0	0	0	0	1	1	0	0	0	0	0	0	0	0	0	0	0	0	0	0	0	0	0	0	0	0	0
Saureus_1280.25065_Contig_1280.25065.con.0033	saureus	1082	CC22	7	6	1	5	131	8	6	2011_2015	2012	UK	Europe	Unknown_human	Homo sapiens	Human	0	0	0	0	1	0	0	0	0	0	0	0	0	0	0	0	0	0	0	0	0	0	0	0	0	0	0	0	0	0	0	0
Saureus_1280.25067_Contig_1280.25067.con.0041	saureus	3738	CC22	7	6	1	5	8	8	464	2011_2015	2012	UK	Europe	Unknown_human	Homo sapiens	Human	0	0	0	0	1	0	0	0	0	0	0	0	0	0	0	0	0	0	0	0	0	0	0	0	0	0	0	0	0	0	0	0
Saureus_1280.25068_Contig_1280.25068.con.0036	saureus	22	CC22	7	6	1	5	8	8	6	2011_2015	2012	UK	Europe	Unknown_human	Homo sapiens	Human	0	0	0	0	1	0	0	0	0	0	0	0	0	0	0	0	0	0	0	0	0	0	0	0	0	0	0	0	0	0	0	0
Saureus_1280.25069_Contig_1280.25069.con.0028	saureus	22	CC22	7	6	1	5	8	8	6	2011_2015	2012	UK	Europe	Unknown_human	Homo sapiens	Human	0	0	0	0	1	0	0	0	0	0	0	0	0	0	0	0	0	0	0	0	0	0	0	0	0	0	0	0	0	0	0	0
Saureus_1280.25071_Contig_1280.25071.con.0034	saureus	22	CC22	7	6	1	5	8	8	6	2011_2015	2012	UK	Europe	Unknown_human	Homo sapiens	Human	0	0	0	0	1	0	0	0	0	0	0	0	0	0	0	0	0	0	0	0	0	0	0	0	0	0	0	0	0	0	0	0
Saureus_1280.25072_Contig_1280.25072.con.0018	saureus	97	CC97	3	1	1	1	1	5	3	2011_2015	2012	UK	Europe	Unknown_human	Homo sapiens	Human	1	0	0	0	0	0	0	0	0	0	0	0	0	0	0	0	0	0	0	0	0	0	0	0	0	0	0	0	0	0	0	0
Saureus_1280.25073_Contig_1280.25073.con.0015	saureus	5	CC5	1	4	1	4	12	1	10	2011_2015	2012	UK	Europe	Unknown_human	Homo sapiens	Human	1	0	0	0	0	0	0	0	0	0	0	0	0	0	0	0	0	0	0	0	0	0	0	0	0	0	0	0	0	0	0	0
Saureus_1280.25078_Contig_1280.25078.con.0025	saureus	22	CC22	7	6	1	5	8	8	6	2011_2015	2012	UK	Europe	Unknown_human	Homo sapiens	Human	1	0	0	0	0	0	0	0	0	0	0	0	0	0	0	0	0	0	0	0	0	0	0	0	0	0	0	0	0	0	0	0
Saureus_1280.25078_Contig_1280.25078.con.0030	saureus	22	CC22	7	6	1	5	8	8	6	2011_2015	2012	UK	Europe	Unknown_human	Homo sapiens	Human	0	0	0	0	1	0	0	0	0	0	0	0	0	0	0	0	0	0	0	0	0	0	0	0	0	0	0	0	0	0	0	0
Saureus_1280.25078_Contig_1280.25078.con.0035	saureus	22	CC22	7	6	1	5	8	8	6	2011_2015	2012	UK	Europe	Unknown_human	Homo sapiens	Human	0	0	0	0	0	0	0	0	0	0	0	0	1	0	0	0	0	0	0	0	0	0	0	0	0	0	0	0	0	0	0	0
Saureus_1280.25078_Contig_1280.25078.con.0026	saureus	22	CC22	7	6	1	5	8	8	6	2011_2015	2012	UK	Europe	Unknown_human	Homo sapiens	Human	0	0	0	1	0	0	0	0	0	0	0	0	0	0	0	0	0	0	0	0	0	0	0	0	0	0	0	0	0	0	0	0
Saureus_1280.25081_Contig_1280.25081.con.0030	saureus	22	CC22	7	6	1	5	8	8	6	2011_2015	2012	UK	Europe	Unknown_human	Homo sapiens	Human	0	0	0	0	1	0	0	0	0	0	0	0	0	0	0	0	0	0	0	0	0	0	0	0	0	0	0	0	0	0	0	0
Saureus_1280.25082_Contig_1280.25082.con.0039	saureus	22	CC22	7	6	1	5	8	8	6	2011_2015	2012	UK	Europe	Unknown_human	Homo sapiens	Human	0	0	0	0	1	0	0	0	0	0	0	0	0	0	0	0	0	0	0	0	0	0	0	0	0	0	0	0	0	0	0	0
Saureus_1280.25083_Contig_1280.25083.con.0039	saureus	36	CC30	2	2	2	2	3	3	2	2011_2015	2012	UK	Europe	Unknown_human	Homo sapiens	Human	0	0	0	0	0	0	0	0	0	1	1	0	0	0	0	0	0	0	0	0	0	0	0	0	0	0	0	0	0	0	0	0
Saureus_1280.25085_Contig_1280.25085.con.0034	saureus	22	CC22	7	6	1	5	8	8	6	2011_2015	2012	UK	Europe	Unknown_human	Homo sapiens	Human	0	0	0	0	1	0	0	0	0	0	0	0	0	0	0	0	0	0	0	0	0	0	0	0	0	0	0	0	0	0	0	0
Saureus_1280.25086_Contig_1280.25086.con.0016	saureus	526	CC5	1	4	1	4	12	81	10	2011_2015	2012	UK	Europe	Unknown_human	Homo sapiens	Human	1	0	0	0	0	0	0	0	0	0	0	0	0	0	0	0	0	0	0	0	0	0	0	0	0	0	0	0	0	0	0	0
Saureus_1280.25087_Contig_1280.25087.con.0036	saureus	22	CC22	7	6	1	5	8	8	6	2011_2015	2012	UK	Europe	Unknown_human	Homo sapiens	Human	0	0	0	0	1	0	0	0	0	0	0	0	0	0	0	0	0	0	0	0	0	0	0	0	0	0	0	0	0	0	0	0
Saureus_1280.25089_Contig_1280.25089.con.0037	saureus	22	CC22	7	6	1	5	8	8	6	2011_2015	2012	UK	Europe	Unknown_human	Homo sapiens	Human	0	0	0	0	1	0	0	0	0	0	0	0	0	0	0	0	0	0	0	0	0	0	0	0	0	0	0	0	0	0	0	0
Saureus_1280.25091_Contig_1280.25091.con.0018	saureus	7		5	4	1	4	4	6	3	2011_2015	2012	UK	Europe	Unknown_human	Homo sapiens	Human	1	0	0	0	0	0	0	0	0	0	0	0	0	0	0	0	0	0	0	0	0	0	0	0	0	0	0	0	0	0	0	0
Saureus_1280.25092_Contig_1280.25092.con.0019	saureus	105	CC5	1	4	1	4	12	1	28	2011_2015	2012	UK	Europe	Unknown_human	Homo sapiens	Human	1	0	0	0	0	0	0	0	0	0	0	0	0	0	0	0	0	0	0	0	0	0	0	0	0	0	0	0	0	0	0	0
Saureus_1280.25092_Contig_1280.25092.con.0026	saureus	105	CC5	1	4	1	4	12	1	28	2011_2015	2012	UK	Europe	Unknown_human	Homo sapiens	Human	0	0	0	0	0	0	0	0	0	1	1	0	0	0	0	0	0	0	0	0	0	0	0	0	0	0	0	0	0	0	0	0
Saureus_1280.25092_Contig_1280.25092.con.0029	saureus	105	CC5	1	4	1	4	12	1	28	2011_2015	2012	UK	Europe	Unknown_human	Homo sapiens	Human	0	0	0	0	0	0	1	1	0	0	0	0	0	0	0	0	0	0	0	0	0	0	0	0	0	0	0	0	0	0	0	0
Saureus_1280.25093_Contig_1280.25093.con.0029	saureus	22	CC22	7	6	1	5	8	8	6	2011_2015	2012	UK	Europe	Unknown_human	Homo sapiens	Human	0	0	0	0	1	0	0	0	0	0	0	0	0	0	0	0	0	0	0	0	0	0	0	0	0	0	0	0	0	0	0	0
Saureus_1280.25094_Contig_1280.25094.con.0031	saureus	22	CC22	7	6	1	5	8	8	6	2011_2015	2012	UK	Europe	Unknown_human	Homo sapiens	Human	0	0	0	0	1	0	0	0	0	0	0	0	0	0	0	0	0	0	0	0	0	0	0	0	0	0	0	0	0	0	0	0
Saureus_1280.25097_Contig_1280.25097.con.0027	saureus	30	CC30	2	2	2	2	6	3	2	2011_2015	2012	UK	Europe	Unknown_human	Homo sapiens	Human	1	0	0	0	0	0	0	0	0	0	0	0	0	0	0	0	0	0	0	0	0	0	0	0	0	0	0	0	0	0	0	0
Saureus_1280.25098_Contig_1280.25098.con.0016	saureus	5	CC5	1	4	1	4	12	1	10	2011_2015	2012	UK	Europe	Unknown_human	Homo sapiens	Human	1	0	0	0	0	0	0	0	0	0	0	0	0	0	0	0	0	0	0	0	0	0	0	0	0	0	0	0	0	0	0	0
Saureus_1280.25101_Contig_1280.25101.con.0030	saureus	22	CC22	7	6	1	5	8	8	6	2011_2015	2012	UK	Europe	Unknown_human	Homo sapiens	Human	0	0	0	0	1	0	0	0	0	0	0	0	0	0	0	0	0	0	0	0	0	0	0	0	0	0	0	0	0	0	0	0
Saureus_1280.25102_Contig_1280.25102.con.0023	saureus	772	CC1	1	1	1	1	22	1	1	2011_2015	2012	UK	Europe	Unknown_human	Homo sapiens	Human	1	0	0	0	0	0	1	1	0	0	0	0	0	0	0	0	0	0	0	0	0	0	0	0	0	0	0	0	0	0	0	0
Saureus_1280.25102_Contig_1280.25102.con.0027	saureus	772	CC1	1	1	1	1	22	1	1	2011_2015	2012	UK	Europe	Unknown_human	Homo sapiens	Human	0	0	0	0	0	0	0	0	0	0	0	0	0	0	0	1	0	0	0	0	0	0	0	0	0	0	0	0	0	0	0	0
Saureus_1280.25103_Contig_1280.25103.con.0023	saureus	8	CC8	3	3	1	1	4	4	3	2011_2015	2012	UK	Europe	Unknown_human	Homo sapiens	Human	0	0	0	0	1	0	0	0	0	0	0	0	0	0	0	0	0	0	0	0	0	0	0	0	0	0	0	0	0	0	0	0
Saureus_1280.25103_Contig_1280.25103.con.0020	saureus	8	CC8	3	3	1	1	4	4	3	2011_2015	2012	UK	Europe	Unknown_human	Homo sapiens	Human	0	0	0	1	0	0	0	0	0	0	0	0	0	0	0	0	0	0	0	0	0	0	0	0	0	0	0	0	0	0	0	0
Saureus_1280.25104_Contig_1280.25104.con.0024	saureus	22	CC22	7	6	1	5	8	8	6	2011_2015	2012	UK	Europe	Unknown_human	Homo sapiens	Human	1	0	0	0	0	0	0	0	0	0	0	0	0	0	0	0	0	0	0	0	0	0	0	0	0	0	0	0	0	0	0	0
Saureus_1280.25104_Contig_1280.25104.con.0041	saureus	22	CC22	7	6	1	5	8	8	6	2011_2015	2012	UK	Europe	Unknown_human	Homo sapiens	Human	0	0	0	0	1	0	0	0	0	0	0	0	0	0	0	0	0	0	0	0	0	0	0	0	0	0	0	0	0	0	0	0
Saureus_1280.25106_Contig_1280.25106.con.0033	saureus	22	CC22	7	6	1	5	8	8	6	2011_2015	2012	UK	Europe	Unknown_human	Homo sapiens	Human	0	0	0	0	1	0	0	0	0	0	0	0	0	0	0	0	0	0	0	0	0	0	0	0	0	0	0	0	0	0	0	0
Saureus_1280.25107_Contig_1280.25107.con.0037	saureus	22	CC22	7	6	1	5	8	8	6	2011_2015	2012	UK	Europe	Unknown_human	Homo sapiens	Human	0	0	0	0	1	0	0	0	0	0	0	0	0	0	0	0	0	0	0	0	0	0	0	0	0	0	0	0	0	0	0	0
Saureus_1280.25108_Contig_1280.25108.con.0026	saureus	22	CC22	7	6	1	5	8	8	6	2011_2015	2012	UK	Europe	Unknown_human	Homo sapiens	Human	0	0	0	0	1	0	0	0	0	0	0	0	0	0	0	0	0	0	0	0	0	0	0	0	0	0	0	0	0	0	0	0
Saureus_1280.25109_Contig_1280.25109.con.0038	saureus	22	CC22	7	6	1	5	8	8	6	2011_2015	2012	UK	Europe	Unknown_human	Homo sapiens	Human	0	0	0	0	1	0	0	0	0	0	0	0	0	0	0	0	0	0	0	0	0	0	0	0	0	0	0	0	0	0	0	0
Saureus_1280.25111_Contig_1280.25111.con.0026	saureus	22	CC22	7	6	1	5	8	8	6	2011_2015	2012	UK	Europe	Unknown_human	Homo sapiens	Human	0	0	0	0	1	0	0	0	0	0	0	0	0	0	0	0	0	0	0	0	0	0	0	0	0	0	0	0	0	0	0	0
Saureus_1280.25113_Contig_1280.25113.con.0034	saureus	36	CC30	2	2	2	2	3	3	2	2011_2015	2012	UK	Europe	Unknown_human	Homo sapiens	Human	0	0	0	0	0	0	0	0	0	1	1	0	0	0	0	0	0	0	0	0	0	0	0	0	0	0	0	0	0	0	0	0
Saureus_1280.25114_Contig_1280.25114.con.0030	saureus	22	CC22	7	6	1	5	8	8	6	2011_2015	2012	UK	Europe	Unknown_human	Homo sapiens	Human	0	0	0	0	1	0	0	0	0	0	0	0	0	0	0	0	0	0	0	0	0	0	0	0	0	0	0	0	0	0	0	0
Saureus_1280.25114_Contig_1280.25114.con.0026	saureus	22	CC22	7	6	1	5	8	8	6	2011_2015	2012	UK	Europe	Unknown_human	Homo sapiens	Human	0	0	0	1	0	0	0	0	0	0	0	0	0	0	0	0	0	0	0	0	0	0	0	0	0	0	0	0	0	0	0	0
Saureus_1280.25115_Contig_1280.25115.con.0033	saureus	8	CC8	3	3	1	1	4	4	3	2011_2015	2012	UK	Europe	Unknown_human	Homo sapiens	Human	0	1	0	0	0	0	0	0	0	0	0	0	0	0	0	0	0	0	0	0	0	0	0	0	0	0	0	0	0	0	0	0
Saureus_1280.25115_Contig_1280.25115.con.0022	saureus	8	CC8	3	3	1	1	4	4	3	2011_2015	2012	UK	Europe	Unknown_human	Homo sapiens	Human	1	0	0	0	0	0	0	0	0	0	0	0	0	0	0	0	0	0	0	0	0	0	0	0	0	0	0	0	0	0	0	0
Saureus_1280.25115_Contig_1280.25115.con.0030	saureus	8	CC8	3	3	1	1	4	4	3	2011_2015	2012	UK	Europe	Unknown_human	Homo sapiens	Human	0	0	0	0	0	0	0	0	0	1	1	0	0	0	0	0	0	0	0	0	0	0	0	0	0	0	0	0	0	0	0	0
Saureus_1280.25115_Contig_1280.25115.con.0029	saureus	8	CC8	3	3	1	1	4	4	3	2011_2015	2012	UK	Europe	Unknown_human	Homo sapiens	Human	0	0	0	0	1	0	0	0	0	0	0	0	0	0	0	0	0	0	0	0	0	0	0	0	0	0	0	0	0	0	0	0
Saureus_1280.25116_Contig_1280.25116.con.0031	saureus	22	CC22	7	6	1	5	8	8	6	2011_2015	2012	UK	Europe	Unknown_human	Homo sapiens	Human	0	0	0	0	1	0	0	0	0	0	0	0	0	0	0	0	0	0	0	0	0	0	0	0	0	0	0	0	0	0	0	0
Saureus_1280.25117_Contig_1280.25117.con.0022	saureus	30	CC30	2	2	2	2	6	3	2	2011_2015	2012	UK	Europe	Unknown_human	Homo sapiens	Human	1	0	0	0	0	0	0	0	0	0	0	0	0	0	0	0	0	0	0	0	0	0	0	0	0	0	0	0	0	0	0	0
Saureus_1280.25119_Contig_1280.25119.con.0014	saureus	5	CC5	1	4	1	4	12	1	10	2011_2015	2012	UK	Europe	Unknown_human	Homo sapiens	Human	1	0	0	0	0	0	0	0	0	0	0	0	0	0	0	0	0	0	0	0	0	0	0	0	0	0	0	0	0	0	0	0
Saureus_1280.25121_Contig_1280.25121.con.0023	saureus	97	CC97	3	1	1	1	1	5	3	2011_2015	2012	UK	Europe	Unknown_human	Homo sapiens	Human	0	0	0	1	0	0	0	0	0	0	0	0	0	0	0	0	0	0	0	0	0	0	0	0	0	0	0	0	0	0	0	0
Saureus_1280.25123_Contig_1280.25123.con.0037	saureus	22	CC22	7	6	1	5	8	8	6	2011_2015	2012	UK	Europe	Unknown_human	Homo sapiens	Human	0	0	0	0	1	0	0	0	0	0	0	0	0	0	0	0	0	0	0	0	0	0	0	0	0	0	0	0	0	0	0	0
Saureus_1280.25128_Contig_1280.25128.con.0027	saureus	22	CC22	7	6	1	5	8	8	6	2011_2015	2012	UK	Europe	Unknown_human	Homo sapiens	Human	0	0	0	0	1	0	0	0	0	0	0	0	0	0	0	0	0	0	0	0	0	0	0	0	0	0	0	0	0	0	0	0
Saureus_1280.25131_Contig_1280.25131.con.0032	saureus	241	CC8	2	3	1	1	4	4	30	2011_2015	2012	UK	Europe	Unknown_human	Homo sapiens	Human	0	0	0	0	0	0	0	0	0	0	0	0	0	0	0	0	1	0	0	0	0	0	0	0	0	0	0	0	0	0	0	0
Saureus_1280.25131_Contig_1280.25131.con.0030	saureus	241	CC8	2	3	1	1	4	4	30	2011_2015	2012	UK	Europe	Unknown_human	Homo sapiens	Human	0	0	0	0	0	0	0	0	0	0	0	0	0	0	0	1	0	0	0	0	0	0	0	0	0	0	0	0	0	0	0	0
Saureus_1280.25131_Contig_1280.25131.con.0029	saureus	241	CC8	2	3	1	1	4	4	30	2011_2015	2012	UK	Europe	Unknown_human	Homo sapiens	Human	0	0	0	0	0	0	0	0	0	1	1	0	0	0	0	0	0	0	0	0	0	0	0	0	0	0	0	0	0	0	0	0
Saureus_1280.25131_Contig_1280.25131.con.0028	saureus	241	CC8	2	3	1	1	4	4	30	2011_2015	2012	UK	Europe	Unknown_human	Homo sapiens	Human	0	0	0	1	0	0	0	0	0	0	0	0	0	0	0	0	0	0	0	0	0	0	0	0	0	0	0	0	0	0	0	0
Saureus_1280.25132_Contig_1280.25132.con.0017	saureus	1	CC1	1	1	1	1	1	1	1	2011_2015	2012	UK	Europe	Unknown_human	Homo sapiens	Human	1	0	0	0	0	0	0	0	0	0	0	0	0	0	0	0	0	0	0	0	0	0	0	0	0	0	0	0	0	0	0	0
Saureus_1280.25133_Contig_1280.25133.con.0015	saureus	5	CC5	1	4	1	4	12	1	10	2011_2015	2012	UK	Europe	Unknown_human	Homo sapiens	Human	1	0	0	0	0	0	0	0	0	0	0	0	0	0	0	0	0	0	0	0	0	0	0	0	0	0	0	0	0	0	0	0
Saureus_1280.25134_Contig_1280.25134.con.0041	saureus	36	CC30	2	2	2	2	3	3	2	2011_2015	2012	UK	Europe	Unknown_human	Homo sapiens	Human	0	0	0	0	0	0	0	0	0	1	1	0	0	0	0	0	0	0	0	0	0	0	0	0	0	0	0	0	0	0	0	0
Saureus_1280.25135_Contig_1280.25135.con.0020	saureus	1	CC1	1	1	1	1	1	1	1	2011_2015	2012	UK	Europe	Unknown_human	Homo sapiens	Human	0	0	0	0	0	0	0	0	0	0	0	0	0	1	1	0	0	0	0	0	0	0	0	0	0	0	0	0	0	0	0	0
Saureus_1280.25135_Contig_1280.25135.con.0018	saureus	1	CC1	1	1	1	1	1	1	1	2011_2015	2012	UK	Europe	Unknown_human	Homo sapiens	Human	1	0	0	0	0	0	0	0	0	0	0	0	0	0	0	0	0	0	0	0	0	0	0	0	0	0	0	0	0	0	0	0
Saureus_1280.25135_Contig_1280.25135.con.0023	saureus	1	CC1	1	1	1	1	1	1	1	2011_2015	2012	UK	Europe	Unknown_human	Homo sapiens	Human	0	0	0	0	1	0	0	0	0	0	0	0	0	0	0	0	0	0	0	0	0	0	0	0	0	0	0	0	0	0	0	0
Saureus_1280.25135_Contig_1280.25135.con.0021	saureus	1	CC1	1	1	1	1	1	1	1	2011_2015	2012	UK	Europe	Unknown_human	Homo sapiens	Human	0	0	0	1	0	0	0	0	0	0	0	0	0	0	0	0	0	0	0	0	0	0	0	0	0	0	0	0	0	0	0	0
Saureus_1280.25137_Contig_1280.25137.con.0027	saureus	22	CC22	7	6	1	5	8	8	6	2011_2015	2012	UK	Europe	Unknown_human	Homo sapiens	Human	0	0	0	0	1	0	0	0	0	0	0	0	0	0	0	0	0	0	0	0	0	0	0	0	0	0	0	0	0	0	0	0
Saureus_1280.25138_Contig_1280.25138.con.0021	saureus	8	CC8	3	3	1	1	4	4	3	2011_2015	2012	UK	Europe	Unknown_human	Homo sapiens	Human	1	0	0	0	0	0	1	1	0	0	0	0	0	0	0	0	0	0	0	0	0	0	0	0	0	0	0	0	0	0	0	0
Saureus_1280.25139_Contig_1280.25139.con.0034	saureus	22	CC22	7	6	1	5	8	8	6	2011_2015	2012	UK	Europe	Unknown_human	Homo sapiens	Human	0	0	0	0	1	0	0	0	0	0	0	0	0	0	0	0	0	0	0	0	0	0	0	0	0	0	0	0	0	0	0	0
Saureus_1280.25141_Contig_1280.25141.con.0023	saureus	8	CC8	3	3	1	1	4	4	3	2011_2015	2012	UK	Europe	Unknown_human	Homo sapiens	Human	1	0	0	0	0	0	1	1	0	0	0	0	0	0	0	0	0	0	0	0	0	0	0	0	0	0	0	0	0	0	0	0
Saureus_1280.25142_Contig_1280.25142.con.0033	saureus	241	CC8	2	3	1	1	4	4	30	2011_2015	2012	UK	Europe	Unknown_human	Homo sapiens	Human	0	0	0	0	0	0	0	0	0	0	0	0	0	0	0	0	1	0	0	0	0	0	0	0	0	0	0	0	0	0	0	0
Saureus_1280.25142_Contig_1280.25142.con.0031	saureus	241	CC8	2	3	1	1	4	4	30	2011_2015	2012	UK	Europe	Unknown_human	Homo sapiens	Human	0	0	0	0	0	0	0	0	0	0	0	0	0	0	0	1	0	0	0	0	0	0	0	0	0	0	0	0	0	0	0	0
Saureus_1280.25142_Contig_1280.25142.con.0030	saureus	241	CC8	2	3	1	1	4	4	30	2011_2015	2012	UK	Europe	Unknown_human	Homo sapiens	Human	0	0	0	0	0	0	0	0	0	1	1	0	0	0	0	0	0	0	0	0	0	0	0	0	0	0	0	0	0	0	0	0
Saureus_1280.25142_Contig_1280.25142.con.0029	saureus	241	CC8	2	3	1	1	4	4	30	2011_2015	2012	UK	Europe	Unknown_human	Homo sapiens	Human	0	0	0	1	0	0	0	0	0	0	0	0	0	0	0	0	0	0	0	0	0	0	0	0	0	0	0	0	0	0	0	0
Saureus_1280.25143_Contig_1280.25143.con.0040	saureus	3757	CC22	7	531	1	5	8	8	6	2011_2015	2012	UK	Europe	Unknown_human	Homo sapiens	Human	0	0	0	0	1	0	0	0	0	0	0	0	0	0	0	0	0	0	0	0	0	0	0	0	0	0	0	0	0	0	0	0
Saureus_1280.25144_Contig_1280.25144.con.0029	saureus	8	CC8	3	3	1	1	4	4	3	2011_2015	2012	UK	Europe	Unknown_human	Homo sapiens	Human	0	1	0	0	0	0	0	0	0	0	0	0	0	0	0	0	0	0	0	0	0	0	0	0	0	0	0	0	0	0	0	0
Saureus_1280.25144_Contig_1280.25144.con.0027	saureus	8	CC8	3	3	1	1	4	4	3	2011_2015	2012	UK	Europe	Unknown_human	Homo sapiens	Human	0	0	0	0	0	0	0	0	0	1	1	0	0	0	0	0	0	0	0	0	0	0	0	0	0	0	0	0	0	0	0	0
Saureus_1280.25144_Contig_1280.25144.con.0026	saureus	8	CC8	3	3	1	1	4	4	3	2011_2015	2012	UK	Europe	Unknown_human	Homo sapiens	Human	0	0	0	0	1	0	0	0	0	0	0	0	0	0	0	0	0	0	0	0	0	0	0	0	0	0	0	0	0	0	0	0
Saureus_1280.25145_Contig_1280.25145.con.0022	saureus	8	CC8	3	3	1	1	4	4	3	2011_2015	2012	UK	Europe	Unknown_human	Homo sapiens	Human	1	0	0	0	0	0	0	0	0	0	0	0	0	0	0	0	0	0	0	0	0	0	0	0	0	0	0	0	0	0	0	0
Saureus_1280.25145_Contig_1280.25145.con.0030	saureus	8	CC8	3	3	1	1	4	4	3	2011_2015	2012	UK	Europe	Unknown_human	Homo sapiens	Human	0	0	0	0	0	0	0	0	0	1	1	0	0	0	0	0	0	0	0	0	0	0	0	0	0	0	0	0	0	0	0	0
Saureus_1280.25145_Contig_1280.25145.con.0023	saureus	8	CC8	3	3	1	1	4	4	3	2011_2015	2012	UK	Europe	Unknown_human	Homo sapiens	Human	0	0	0	0	1	0	0	0	0	0	0	0	0	0	0	0	0	0	0	0	0	0	0	0	0	0	0	0	0	0	0	0
Saureus_1280.25146_Contig_1280.25146.con.0017	saureus	1	CC1	1	1	1	1	1	1	1	2011_2015	2012	UK	Europe	Unknown_human	Homo sapiens	Human	1	0	0	0	0	0	0	0	0	0	0	0	0	0	0	0	0	0	0	0	0	0	0	0	0	0	0	0	0	0	0	0
Saureus_1280.25147_Contig_1280.25147.con.0017	saureus	5	CC5	1	4	1	4	12	1	10	2011_2015	2012	UK	Europe	Unknown_human	Homo sapiens	Human	1	0	0	0	0	0	0	0	0	0	0	0	0	0	0	0	0	0	0	0	0	0	0	0	0	0	0	0	0	0	0	0
Saureus_1280.25148_Contig_1280.25148.con.0019	saureus	149	CC5	1	4	1	4	12	41	10	2011_2015	2012	UK	Europe	Unknown_human	Homo sapiens	Human	1	0	0	0	0	0	0	0	0	0	0	0	0	0	0	0	0	0	0	0	0	0	0	0	0	0	0	0	0	0	0	0
Saureus_1280.25151_Contig_1280.25151.con.0039	saureus	22	CC22	7	6	1	5	8	8	6	2011_2015	2012	UK	Europe	Unknown_human	Homo sapiens	Human	0	0	0	0	1	0	0	0	0	0	0	0	0	0	0	0	0	0	0	0	0	0	0	0	0	0	0	0	0	0	0	0
Saureus_1280.25152_Contig_1280.25152.con.0015	saureus	1	CC1	1	1	1	1	1	1	1	2011_2015	2012	UK	Europe	Unknown_human	Homo sapiens	Human	1	0	0	0	0	0	0	0	0	0	0	0	0	0	0	0	0	0	0	0	0	0	0	0	0	0	0	0	0	0	0	0
Saureus_1280.25152_Contig_1280.25152.con.0017	saureus	1	CC1	1	1	1	1	1	1	1	2011_2015	2012	UK	Europe	Unknown_human	Homo sapiens	Human	0	0	0	0	1	0	0	0	0	0	0	0	0	0	0	0	0	0	0	0	0	0	0	0	0	0	0	0	0	0	0	0
Saureus_1280.25154_Contig_1280.25154.con.0018	saureus	5	CC5	1	4	1	4	12	1	10	2011_2015	2012	UK	Europe	Unknown_human	Homo sapiens	Human	1	0	0	0	0	0	0	0	0	0	0	0	0	0	0	0	0	0	0	0	0	0	0	0	0	0	0	0	0	0	0	0
Saureus_1280.25154_Contig_1280.25154.con.0022	saureus	5	CC5	1	4	1	4	12	1	10	2011_2015	2012	UK	Europe	Unknown_human	Homo sapiens	Human	0	0	0	0	0	0	0	0	1	0	0	0	0	0	0	0	0	0	0	0	0	0	0	0	0	0	0	0	0	0	0	0
Saureus_1280.25155_Contig_1280.25155.con.0021	saureus	5	CC5	1	4	1	4	12	1	10	2011_2015	2012	UK	Europe	Unknown_human	Homo sapiens	Human	1	0	0	0	0	0	0	0	0	0	0	0	0	0	0	0	0	0	0	0	0	0	0	0	0	0	0	0	0	0	0	0
Saureus_1280.25155_Contig_1280.25155.con.0024	saureus	5	CC5	1	4	1	4	12	1	10	2011_2015	2012	UK	Europe	Unknown_human	Homo sapiens	Human	0	0	0	0	0	0	0	0	0	1	1	0	0	0	0	0	0	0	0	0	0	0	0	0	0	0	0	0	0	0	0	0
Saureus_1280.25155_Contig_1280.25155.con.0027	saureus	5	CC5	1	4	1	4	12	1	10	2011_2015	2012	UK	Europe	Unknown_human	Homo sapiens	Human	0	0	0	0	1	0	0	0	0	0	0	0	0	0	0	0	0	0	0	0	0	0	0	0	0	0	0	0	0	0	0	0
Saureus_1280.25156_Contig_1280.25156.con.0044	saureus	22	CC22	7	6	1	5	8	8	6	2011_2015	2012	UK	Europe	Unknown_human	Homo sapiens	Human	0	0	0	0	1	0	0	0	0	0	0	0	0	0	0	0	0	0	0	0	0	0	0	0	0	0	0	0	0	0	0	0
Saureus_1280.25157_Contig_1280.25157.con.0019	saureus	88		22	1	14	23	12	4	31	2011_2015	2012	UK	Europe	Unknown_human	Homo sapiens	Human	1	0	0	0	0	0	0	0	0	0	0	0	0	0	0	0	0	0	0	0	0	0	0	0	0	0	0	0	0	0	0	0
Saureus_1280.25157_Contig_1280.25157.con.0022	saureus	88		22	1	14	23	12	4	31	2011_2015	2012	UK	Europe	Unknown_human	Homo sapiens	Human	0	0	0	0	0	0	0	0	0	0	0	0	0	0	0	0	0	1	0	0	0	0	0	0	0	0	0	0	0	0	0	0
Saureus_1280.25158_Contig_1280.25158.con.0019	saureus	1	CC1	1	1	1	1	1	1	1	2011_2015	2012	UK	Europe	Unknown_human	Homo sapiens	Human	1	0	0	0	0	0	0	0	0	0	0	0	0	0	0	0	0	0	0	0	0	0	0	0	0	0	0	0	0	0	0	0
Saureus_1280.25161_Contig_1280.25161.con.0044	saureus	22	CC22	7	6	1	5	8	8	6	2011_2015	2012	UK	Europe	Unknown_human	Homo sapiens	Human	0	0	0	0	1	0	0	0	0	0	0	0	0	0	0	0	0	0	0	0	0	0	0	0	0	0	0	0	0	0	0	0
Saureus_1280.25162_Contig_1280.25162.con.0039	saureus	36	CC30	2	2	2	2	3	3	2	2011_2015	2012	UK	Europe	Unknown_human	Homo sapiens	Human	0	0	0	0	0	0	0	0	0	1	1	0	0	0	0	0	0	0	0	0	0	0	0	0	0	0	0	0	0	0	0	0
Saureus_1280.25163_Contig_1280.25163.con.0033	saureus	8	CC8	3	3	1	1	4	4	3	2011_2015	2012	UK	Europe	Unknown_human	Homo sapiens	Human	0	1	0	0	0	0	0	0	0	0	0	0	0	0	0	0	0	0	0	0	0	0	0	0	0	0	0	0	0	0	0	0
Saureus_1280.25163_Contig_1280.25163.con.0021	saureus	8	CC8	3	3	1	1	4	4	3	2011_2015	2012	UK	Europe	Unknown_human	Homo sapiens	Human	1	0	0	0	0	0	0	0	0	0	0	0	0	0	0	0	0	0	0	0	0	0	0	0	0	0	0	0	0	0	0	0
Saureus_1280.25163_Contig_1280.25163.con.0030	saureus	8	CC8	3	3	1	1	4	4	3	2011_2015	2012	UK	Europe	Unknown_human	Homo sapiens	Human	0	0	0	0	0	0	0	0	0	1	1	0	0	0	0	0	0	0	0	0	0	0	0	0	0	0	0	0	0	0	0	0
Saureus_1280.25163_Contig_1280.25163.con.0029	saureus	8	CC8	3	3	1	1	4	4	3	2011_2015	2012	UK	Europe	Unknown_human	Homo sapiens	Human	0	0	0	0	1	0	0	0	0	0	0	0	0	0	0	0	0	0	0	0	0	0	0	0	0	0	0	0	0	0	0	0
Saureus_1280.25164_Contig_1280.25164.con.0016	saureus	5	CC5	1	4	1	4	12	1	10	2011_2015	2012	UK	Europe	Unknown_human	Homo sapiens	Human	1	0	0	0	0	0	0	0	0	0	0	0	0	0	0	0	0	0	0	0	0	0	0	0	0	0	0	0	0	0	0	0
Saureus_1280.25165_Contig_1280.25165.con.0057	saureus	241	CC8	2	3	1	1	4	4	30	2011_2015	2012	UK	Europe	Unknown_human	Homo sapiens	Human	0	0	0	0	0	0	0	0	0	0	0	0	0	0	0	1	0	0	0	0	0	0	0	0	0	0	0	0	0	0	0	0
Saureus_1280.25165_Contig_1280.25165.con.0056	saureus	241	CC8	2	3	1	1	4	4	30	2011_2015	2012	UK	Europe	Unknown_human	Homo sapiens	Human	0	0	0	0	0	0	0	0	0	1	1	0	0	0	0	0	0	0	0	0	0	0	0	0	0	0	0	0	0	0	0	0
Saureus_1280.25166_Contig_1280.25166.con.0032	saureus	22	CC22	7	6	1	5	8	8	6	2011_2015	2012	UK	Europe	Unknown_human	Homo sapiens	Human	0	0	0	0	1	0	0	0	0	0	0	0	0	0	0	0	0	0	0	0	0	0	0	0	0	0	0	0	0	0	0	0
Saureus_1280.25167_Contig_1280.25167.con.0013	saureus	3846	CC45	10	540	8	6	10	16	2	2011_2015	2012	UK	Europe	Unknown_human	Homo sapiens	Human	1	0	0	0	0	0	0	0	0	0	0	0	0	0	0	0	0	0	0	0	0	0	0	0	0	0	0	0	0	0	0	0
Saureus_1280.25168_Contig_1280.25168.con.0038	saureus	22	CC22	7	6	1	5	8	8	6	2011_2015	2012	UK	Europe	Unknown_human	Homo sapiens	Human	0	0	0	0	1	0	0	0	0	0	0	0	0	0	0	0	0	0	0	0	0	0	0	0	0	0	0	0	0	0	0	0
Saureus_1280.25168_Contig_1280.25168.con.0034	saureus	22	CC22	7	6	1	5	8	8	6	2011_2015	2012	UK	Europe	Unknown_human	Homo sapiens	Human	0	0	1	0	0	0	0	0	0	0	0	0	0	0	0	0	0	0	0	0	0	0	0	0	0	0	0	0	0	0	0	0
Saureus_1280.25169_Contig_1280.25169.con.0024	saureus	22	CC22	7	6	1	5	8	8	6	2011_2015	2012	UK	Europe	Unknown_human	Homo sapiens	Human	0	0	0	0	1	0	0	0	0	0	0	0	0	0	0	0	0	0	0	0	0	0	0	0	0	0	0	0	0	0	0	0
Saureus_1280.25171_Contig_1280.25171.con.0031	saureus	97	CC97	3	1	1	1	1	5	3	2011_2015	2012	UK	Europe	Unknown_human	Homo sapiens	Human	1	0	0	0	0	0	0	0	0	0	0	0	0	0	0	0	0	0	0	0	0	0	0	0	0	0	0	0	0	0	0	0
Saureus_1280.25173_Contig_1280.25173.con.0040	saureus	22	CC22	7	6	1	5	8	8	6	2011_2015	2012	UK	Europe	Unknown_human	Homo sapiens	Human	0	0	0	0	1	0	0	0	0	0	0	0	0	0	0	0	0	0	0	0	0	0	0	0	0	0	0	0	0	0	0	0
Saureus_1280.25174_Contig_1280.25174.con.0038	saureus	22	CC22	7	6	1	5	8	8	6	2011_2015	2012	UK	Europe	Unknown_human	Homo sapiens	Human	0	0	0	0	1	0	0	0	0	0	0	0	0	0	0	0	0	0	0	0	0	0	0	0	0	0	0	0	0	0	0	0
Saureus_1280.25175_Contig_1280.25175.con.0036	saureus	36	CC30	2	2	2	2	3	3	2	2011_2015	2012	UK	Europe	Unknown_human	Homo sapiens	Human	0	0	0	0	0	0	0	0	0	1	1	0	0	0	0	0	0	0	0	0	0	0	0	0	0	0	0	0	0	0	0	0
Saureus_1280.25696_Contig_JAAFLG010000082	saureus	612	CC8	3	3	1	1	4	88	83	2011_2015	2015	USA	North America	Animal_clinical	Equus caballus	Animal	1	0	0	0	0	0	0	0	0	0	0	0	0	0	0	0	0	0	0	0	0	0	0	0	0	0	0	0	0	0	0	0
Saureus_1280.25696_Contig_JAAFLG010000058	saureus	612	CC8	3	3	1	1	4	88	83	2011_2015	2015	USA	North America	Animal_clinical	Equus caballus	Animal	0	0	0	0	0	1	0	0	0	0	0	0	0	0	0	0	0	0	0	0	0	0	0	0	0	0	0	0	0	0	0	0
Saureus_1280.25697_Contig_JAAFLB010000077	saureus	1	CC1	1	1	1	1	1	1	1	2016_2020	2016	USA	North America	Animal_clinical	Equus caballus	Animal	1	0	0	0	0	0	0	0	0	0	0	0	0	0	0	0	0	0	0	0	0	0	0	0	0	0	0	0	0	0	0	0
Saureus_1280.25699_Contig_JAAFLD010000011	saureus	1	CC1	1	1	1	1	1	1	1	2016_2020	2016	USA	North America	Animal_blood	Equus caballus	Animal	1	0	0	0	0	0	0	0	0	0	0	0	0	0	0	0	0	0	0	0	0	0	0	0	0	0	0	0	0	0	0	0
Saureus_1280.25699_Contig_JAAFLD010000123	saureus	1	CC1	1	1	1	1	1	1	1	2016_2020	2016	USA	North America	Animal_blood	Equus caballus	Animal	0	0	0	0	0	1	0	0	0	0	0	0	0	0	0	0	0	0	0	0	0	0	0	0	0	0	0	0	0	0	0	0
Saureus_1280.25701_Contig_JAAFMT010000046	saureus	1660		6	79	6	47	89	70	61	2006_2010	2010	USA	North America	Animal_clinical	Equus caballus	Animal	0	1	0	0	0	0	0	0	0	0	0	0	0	0	0	0	0	0	0	0	0	0	0	0	0	0	0	0	0	0	0	0
Saureus_1280.25701_Contig_JAAFMT010000023	saureus	1660		6	79	6	47	89	70	61	2006_2010	2010	USA	North America	Animal_clinical	Equus caballus	Animal	1	0	0	0	0	0	0	0	0	0	0	0	0	0	0	0	0	0	0	0	0	0	0	0	0	0	0	0	0	0	0	0
Saureus_1280.25702_Contig_JAAFLC010000113	saureus	1	CC1	1	1	1	1	1	1	1	2016_2020	2016	USA	North America	Animal_blood	Equus caballus	Animal	0	0	0	0	0	0	0	0	0	0	0	0	0	0	0	0	0	0	1	0	0	0	0	0	0	0	0	0	0	0	0	0
Saureus_1280.25702_Contig_JAAFLC010000042	saureus	1	CC1	1	1	1	1	1	1	1	2016_2020	2016	USA	North America	Animal_blood	Equus caballus	Animal	1	0	0	0	0	0	0	0	0	0	0	0	0	0	0	0	0	0	0	0	0	0	0	0	0	0	0	0	0	0	0	0
Saureus_1280.25703_Contig_JAAFLI010000102	saureus	612	CC8	3	3	1	1	4	88	83	2011_2015	2015	USA	North America	Animal_clinical	Equus caballus	Animal	0	0	0	0	0	0	0	0	0	0	0	0	0	0	0	0	0	0	1	0	0	0	0	0	0	0	0	0	0	0	0	0
Saureus_1280.25703_Contig_JAAFLI010000139	saureus	612	CC8	3	3	1	1	4	88	83	2011_2015	2015	USA	North America	Animal_clinical	Equus caballus	Animal	1	0	0	0	0	0	0	0	0	0	0	0	0	0	0	0	0	0	0	0	0	0	0	0	0	0	0	0	0	0	0	0
Saureus_1280.25705_Contig_JAAFLL010000102	saureus	816		18	140	45	2	7	14	7	2011_2015	2015	USA	North America	Animal_clinical	Equus caballus	Animal	0	0	0	0	0	1	0	0	0	0	0	0	0	0	0	0	0	0	0	0	0	0	0	0	0	0	0	0	0	0	0	0
Saureus_1280.25705_Contig_JAAFLL010000101	saureus	816		18	140	45	2	7	14	7	2011_2015	2015	USA	North America	Animal_clinical	Equus caballus	Animal	0	0	0	0	0	0	0	0	0	0	0	0	0	0	0	0	0	1	0	0	0	0	0	0	0	0	0	0	0	0	0	0
Saureus_1280.25705_Contig_JAAFLL010000103	saureus	816		18	140	45	2	7	14	7	2011_2015	2015	USA	North America	Animal_clinical	Equus caballus	Animal	0	0	0	1	0	0	0	0	0	0	0	0	0	0	0	0	0	0	0	0	0	0	0	0	0	0	0	0	0	0	0	0
Saureus_1280.25706_Contig_JAAFMZ010000108	saureus	1	CC1	1	1	1	1	1	1	1	2006_2010	2010	USA	North America	Animal_bones	Equus caballus	Animal	0	1	0	0	0	0	0	0	0	0	0	1	0	0	0	0	0	0	0	0	0	0	0	0	0	0	0	0	0	0	0	0
Saureus_1280.25706_Contig_JAAFMZ010000106	saureus	1	CC1	1	1	1	1	1	1	1	2006_2010	2010	USA	North America	Animal_bones	Equus caballus	Animal	1	0	0	0	0	0	0	0	0	0	0	0	0	0	0	0	0	0	0	0	0	0	0	0	0	0	0	0	0	0	0	0
Saureus_1280.25706_Contig_JAAFMZ010000116	saureus	1	CC1	1	1	1	1	1	1	1	2006_2010	2010	USA	North America	Animal_bones	Equus caballus	Animal	0	0	0	1	0	0	0	0	0	0	0	0	0	0	0	0	0	0	0	0	0	0	0	0	0	0	0	0	0	0	0	0
Saureus_1280.25714_Contig_JAAFNF010000154	saureus	8	CC8	3	3	1	1	4	4	3	2006_2010	2008	USA	North America	Animal_clinical	Equus caballus	Animal	1	0	0	0	0	0	0	0	0	0	0	0	0	0	0	0	0	0	0	0	0	0	0	0	0	0	0	0	0	0	0	0
Saureus_1280.25721_Contig_JAAFLF010000058	saureus	1	CC1	1	1	1	1	1	1	1	2011_2015	2015	USA	North America	Animal_clinical	Equus caballus	Animal	0	1	0	0	0	0	0	0	0	0	0	1	0	0	0	0	0	0	0	1	0	0	0	0	0	0	0	0	0	0	0	0
Saureus_1280.25721_Contig_JAAFLF010000038	saureus	1	CC1	1	1	1	1	1	1	1	2011_2015	2015	USA	North America	Animal_clinical	Equus caballus	Animal	1	0	0	0	0	0	0	0	0	0	0	0	0	0	0	0	0	0	0	0	0	0	0	0	0	0	0	0	0	0	0	0
Saureus_1280.25723_Contig_JAAFKS010000057	saureus	1	CC1	1	1	1	1	1	1	1	2016_2020	2016	USA	North America	Animal_bones	Equus caballus	Animal	0	0	0	0	0	0	0	0	0	0	0	0	0	0	0	0	0	0	1	0	0	0	0	0	0	0	0	0	0	0	0	0
Saureus_1280.25723_Contig_JAAFKS010000049	saureus	1	CC1	1	1	1	1	1	1	1	2016_2020	2016	USA	North America	Animal_bones	Equus caballus	Animal	0	1	0	0	0	0	0	0	0	0	0	1	0	0	0	0	0	0	0	1	0	0	0	0	0	0	0	0	0	0	0	0
Saureus_1280.25723_Contig_JAAFKS010000050	saureus	1	CC1	1	1	1	1	1	1	1	2016_2020	2016	USA	North America	Animal_bones	Equus caballus	Animal	1	0	0	0	0	0	0	0	0	0	0	0	0	0	0	0	0	0	0	0	0	0	0	0	0	0	0	0	0	0	0	0
Saureus_1280.25725_Contig_JAAFKY010000041	saureus	1	CC1	1	1	1	1	1	1	1	2016_2020	2016	USA	North America	Animal_clinical	Equus caballus	Animal	0	1	0	0	0	0	0	0	0	0	0	1	0	0	0	0	0	0	0	1	0	0	0	0	0	0	0	0	0	0	0	0
Saureus_1280.25725_Contig_JAAFKY010000050	saureus	1	CC1	1	1	1	1	1	1	1	2016_2020	2016	USA	North America	Animal_clinical	Equus caballus	Animal	1	0	0	0	0	0	0	0	0	0	0	0	0	0	0	0	0	0	0	0	0	0	0	0	0	0	0	0	0	0	0	0
Saureus_1280.25726_Contig_JAAFLE010000126	saureus	1181	CC8	3	3	1	1	139	4	3	2016_2020	2016	USA	North America	Animal_clinical	Equus caballus	Animal	0	0	0	1	0	0	0	0	0	0	0	0	0	0	0	0	0	0	0	0	0	0	0	0	0	0	0	0	0	0	0	0
Saureus_1280.25727_Contig_JAAFMR010000052	saureus	8	CC8	3	3	1	1	4	4	3	2006_2010	2010	USA	North America	Animal_clinical	Equus caballus	Animal	1	0	0	0	0	0	1	1	0	0	0	0	0	0	0	0	0	0	0	0	0	0	0	0	0	0	0	0	0	0	0	0
Saureus_1280.25727_Contig_JAAFMR010000123	saureus	8	CC8	3	3	1	1	4	4	3	2006_2010	2010	USA	North America	Animal_clinical	Equus caballus	Animal	0	0	0	0	0	1	0	0	0	0	0	0	0	0	0	0	0	0	0	0	0	0	0	0	0	0	0	0	0	0	0	0
Saureus_1280.25727_Contig_JAAFMR010000126	saureus	8	CC8	3	3	1	1	4	4	3	2006_2010	2010	USA	North America	Animal_clinical	Equus caballus	Animal	0	0	0	0	0	0	0	0	0	0	0	0	0	0	0	0	0	0	0	0	1	0	0	0	0	0	0	0	0	0	0	0
Saureus_1280.25727_Contig_JAAFMR010000120	saureus	8	CC8	3	3	1	1	4	4	3	2006_2010	2010	USA	North America	Animal_clinical	Equus caballus	Animal	0	0	0	1	0	0	0	0	0	0	0	0	0	0	0	0	0	0	0	0	0	0	0	0	0	0	0	0	0	0	0	0
Saureus_1280.25728_Contig_JAAFLA010000044	saureus	582	CC15	13	13	1	1	12	10	13	2016_2020	2016	USA	North America	Animal_clinical	Equus asinus africanus	Animal	0	0	0	1	0	0	1	0	0	0	0	0	0	1	1	0	0	0	0	0	0	0	0	0	0	0	0	0	0	0	0	0
Saureus_1280.25729_Contig_JAAFKZ010000032	saureus	1	CC1	1	1	1	1	1	1	1	2016_2020	2016	USA	North America	Animal_clinical	Equus caballus	Animal	0	1	0	0	0	0	0	0	0	0	0	1	0	0	0	0	0	0	0	1	0	0	0	0	0	0	0	0	0	0	0	0
Saureus_1280.25729_Contig_JAAFKZ010000039	saureus	1	CC1	1	1	1	1	1	1	1	2016_2020	2016	USA	North America	Animal_clinical	Equus caballus	Animal	1	0	0	0	0	0	0	0	0	0	0	0	0	0	0	0	0	0	0	0	0	0	0	0	0	0	0	0	0	0	0	0
Saureus_1280.25733_Contig_JAAFMF010000026	saureus	8	CC8	3	3	1	1	4	4	3	2011_2015	2012	USA	North America	Animal_bones	Equus caballus	Animal	1	0	0	0	0	0	1	1	0	0	0	0	0	0	0	0	0	0	0	0	0	0	0	0	0	0	0	0	0	0	0	0
Saureus_1280.25734_Contig_JAAFMG010000020	saureus	-		1	102?	1	4	12	1	28	2011_2015	2012	USA	North America	Animal_clinical	Equus caballus	Animal	0	1	0	0	0	0	0	0	1	1	1	0	0	0	0	0	0	0	0	0	0	0	0	0	0	0	0	0	0	0	0	0
Saureus_1280.25734_Contig_JAAFMG010000026	saureus	-		1	102?	1	4	12	1	28	2011_2015	2012	USA	North America	Animal_clinical	Equus caballus	Animal	1	0	0	0	0	0	0	0	0	0	0	0	0	0	0	0	0	0	0	0	0	0	0	0	0	0	0	0	0	0	0	0
Saureus_1280.25738_Contig_JAAFMO010000042	saureus	8	CC8	3	3	1	1	4	4	3	2011_2015	2011	USA	North America	Animal_clinical	Equus caballus	Animal	0	0	0	0	0	0	0	0	1	0	0	0	0	0	0	0	0	0	0	0	0	0	0	0	0	0	0	0	0	0	0	0
Saureus_1280.25738_Contig_JAAFMO010000127	saureus	8	CC8	3	3	1	1	4	4	3	2011_2015	2011	USA	North America	Animal_clinical	Equus caballus	Animal	0	0	0	0	0	0	0	0	0	0	0	0	0	0	0	0	0	0	0	0	1	0	0	0	0	0	0	0	0	0	0	0
Saureus_1280.25738_Contig_JAAFMO010000126	saureus	8	CC8	3	3	1	1	4	4	3	2011_2015	2011	USA	North America	Animal_clinical	Equus caballus	Animal	0	0	0	1	0	0	0	0	0	0	0	0	0	0	0	0	0	0	0	0	0	0	0	0	0	0	0	0	0	0	0	0
Saureus_1280.25742_Contig_JAAFNA010000156	saureus	97	CC97	3	1	1	1	1	5	3	2006_2010	2010	USA	North America	Animal_clinical	Equus caballus	Animal	0	0	0	0	0	0	0	0	0	0	0	0	0	0	0	1	0	0	0	0	0	0	0	0	0	0	0	0	0	0	0	0
Saureus_1280.25744_Contig_JAAFMN010000143	saureus	-		~2	2	2	2	6	3	2	2011_2015	2011	USA	North America	Animal_urine	Equus asinus africanus	Animal	1	0	0	0	0	0	0	0	0	0	0	0	0	0	0	0	0	0	0	0	0	0	0	0	0	0	0	0	0	0	0	0
Saureus_1280.25746_Contig_JAAFNB010000043	saureus	8	CC8	3	3	1	1	4	4	3	2006_2010	2010	USA	North America	Animal_clinical	Equus caballus	Animal	1	0	0	0	0	0	1	1	0	0	0	0	0	0	0	0	0	0	0	0	0	0	0	0	0	0	0	0	0	0	0	0
Saureus_1280.25747_Contig_JAAFNC010000079	saureus	97	CC97	3	1	1	1	1	5	3	2006_2010	2009	USA	North America	Animal_clinical	Equus caballus	Animal	1	0	0	0	0	0	0	0	0	0	0	0	0	0	0	0	0	0	0	0	0	0	0	0	0	0	0	0	0	0	0	0
Saureus_1280.25747_Contig_JAAFNC010000081	saureus	97	CC97	3	1	1	1	1	5	3	2006_2010	2009	USA	North America	Animal_clinical	Equus caballus	Animal	0	0	0	0	0	0	1	1	0	0	0	0	0	0	0	0	0	0	0	0	0	0	0	0	0	0	0	0	0	0	0	0
Saureus_1280.25749_Contig_JAAFNE010000260	saureus	5	CC5	1	4	1	4	12	1	10	2006_2010	2009	USA	North America	Animal_clinical	Equus caballus	Animal	0	1	0	0	0	0	0	0	0	0	0	0	0	0	0	0	0	0	0	0	0	0	0	0	0	0	0	0	0	0	0	0
Saureus_1280.25749_Contig_JAAFNE010000267	saureus	5	CC5	1	4	1	4	12	1	10	2006_2010	2009	USA	North America	Animal_clinical	Equus caballus	Animal	0	0	1	0	0	0	0	0	0	0	0	0	0	0	0	0	0	0	0	0	0	0	0	0	0	0	0	0	0	0	0	0
Saureus_1280.25752_Contig_JAAFLP010000053	saureus	1	CC1	1	1	1	1	1	1	1	2011_2015	2015	USA	North America	Animal_clinical	Equus caballus	Animal	0	0	0	0	0	0	0	0	0	0	0	0	0	0	0	0	0	0	1	0	0	0	0	0	0	0	0	0	0	0	0	0
Saureus_1280.25752_Contig_JAAFLP010000044	saureus	1	CC1	1	1	1	1	1	1	1	2011_2015	2015	USA	North America	Animal_clinical	Equus caballus	Animal	0	1	0	0	0	0	0	0	0	0	0	1	0	0	0	0	0	0	0	1	0	0	0	0	0	0	0	0	0	0	0	0
Saureus_1280.25752_Contig_JAAFLP010000048	saureus	1	CC1	1	1	1	1	1	1	1	2011_2015	2015	USA	North America	Animal_clinical	Equus caballus	Animal	1	0	0	0	0	0	0	0	0	0	0	0	0	0	0	0	0	0	0	0	0	0	0	0	0	0	0	0	0	0	0	0
Saureus_1280.25755_Contig_JAAFLR010000105	saureus	8	CC8	3	3	1	1	4	4	3	2011_2015	2014	USA	North America	Animal_clinical	Equus caballus	Animal	1	0	0	0	0	0	0	0	0	0	0	0	0	0	0	0	0	0	0	0	0	0	0	0	0	0	0	0	0	0	0	0
Saureus_1280.25765_Contig_JAAFLS010000186	saureus	8	CC8	3	3	1	1	4	4	3	2011_2015	2014	USA	North America	Animal_clinical	Equus asinus africanus	Animal	1	0	0	0	0	0	0	0	0	0	0	0	0	0	0	0	0	0	0	0	0	0	0	0	0	0	0	0	0	0	0	0
Saureus_1280.25765_Contig_JAAFLS010000130	saureus	8	CC8	3	3	1	1	4	4	3	2011_2015	2014	USA	North America	Animal_clinical	Equus asinus africanus	Animal	0	0	0	0	0	1	0	0	0	0	0	0	0	0	0	0	0	0	0	0	0	0	0	0	0	0	0	0	0	0	0	0
Saureus_1280.25765_Contig_JAAFLS010000151	saureus	8	CC8	3	3	1	1	4	4	3	2011_2015	2014	USA	North America	Animal_clinical	Equus asinus africanus	Animal	0	0	0	0	1	0	0	0	0	0	0	0	0	0	0	0	0	0	0	0	0	0	0	0	0	0	0	0	0	0	0	0
Saureus_1280.25768_Contig_JAAFYP010000042	saureus	5	CC5	1	4	1	4	12	1	10	2016_2020	2016	Netherlands	Europe	Human_clinical	Homo sapiens	Human	0	0	0	0	0	0	0	0	0	0	0	1	0	0	0	0	0	0	0	0	0	0	0	0	0	0	0	0	0	0	0	0
Saureus_1280.25771_Contig_JAAGQK010000035	saureus	188	CC1	3	1	1	8	1	1	1	2016_2020	2018	Colombia	South America	Human_blood	Homo sapiens	Human	1	0	0	0	0	0	0	0	0	0	0	0	0	0	0	0	0	0	0	0	0	0	0	0	0	0	0	0	0	0	0	0
Saureus_1280.25771_Contig_JAAGQK010000053	saureus	188	CC1	3	1	1	8	1	1	1	2016_2020	2018	Colombia	South America	Human_blood	Homo sapiens	Human	0	0	0	1	0	0	0	0	0	0	0	0	0	0	0	0	0	0	0	0	0	0	0	0	0	0	0	0	0	0	0	0
Saureus_1280.25772_Contig_JAAGQI010000034	saureus	15	CC15	13	13	1	1	12	11	13	2016_2020	2018	Colombia	South America	Human_blood	Homo sapiens	Human	1	0	0	0	0	0	0	0	0	0	0	0	0	0	0	0	0	0	0	0	0	0	0	0	0	0	0	0	0	0	0	0
Saureus_1280.25775_Contig_JAAGQL010000042	saureus	6	CC5	12	4	1	4	12	1	3	2016_2020	2018	Colombia	South America	Human_blood	Homo sapiens	Human	1	0	0	0	0	0	0	0	0	0	0	0	0	0	0	0	0	0	0	0	0	0	0	0	0	0	0	0	0	0	0	0
Saureus_1280.25781_Contig_JAAGQA010000037	saureus	1	CC1	1	1	1	1	1	1	1	2016_2020	2018	Colombia	South America	Human_blood	Homo sapiens	Human	1	0	0	0	0	0	0	0	0	0	0	0	0	0	0	0	0	0	0	0	0	0	0	0	0	0	0	0	0	0	0	0
Saureus_1280.25783_Contig_JAAGPX010000035	saureus	188	CC1	3	1	1	8	1	1	1	2016_2020	2018	Colombia	South America	Human_blood	Homo sapiens	Human	1	0	0	0	0	0	0	0	0	0	0	0	0	0	0	0	0	0	0	0	0	0	0	0	0	0	0	0	0	0	0	0
Saureus_1280.25784_Contig_JAAGPY010000065	saureus	5	CC5	1	4	1	4	12	1	10	2016_2020	2018	Colombia	South America	Human_blood	Homo sapiens	Human	1	0	0	0	0	0	0	0	0	0	0	0	0	0	0	0	0	0	0	0	0	0	0	0	0	0	0	0	0	0	0	0
Saureus_1280.25785_Contig_JAAGPW010000169	saureus	1	CC1	1	1	1	1	1	1	1	2016_2020	2018	Colombia	South America	Human_blood	Homo sapiens	Human	1	0	0	0	0	0	0	0	0	0	0	0	0	0	0	0	0	0	0	0	0	0	0	0	0	0	0	0	0	0	0	0
Saureus_1280.25785_Contig_JAAGPW010000139	saureus	1	CC1	1	1	1	1	1	1	1	2016_2020	2018	Colombia	South America	Human_blood	Homo sapiens	Human	0	0	0	1	0	0	0	0	0	0	0	0	0	0	0	0	0	0	0	0	0	0	0	0	0	0	0	0	0	0	0	0
Saureus_1280.25788_Contig_JAAGRM010000053	saureus	5	CC5	1	4	1	4	12	1	10	2016_2020	2018	Colombia	South America	Human_blood	Homo sapiens	Human	0	0	0	0	0	0	1	1	0	0	0	0	0	0	0	0	0	0	0	0	0	0	0	0	0	0	0	0	0	0	0	0
Saureus_1280.25791_Contig_JAAGRF010000078	saureus	30	CC30	2	2	2	2	6	3	2	2016_2020	2018	Colombia	South America	Human_blood	Homo sapiens	Human	0	0	0	0	0	0	0	0	0	1	1	0	0	0	0	0	0	0	0	0	0	0	0	0	0	0	0	0	0	0	0	0
Saureus_1280.25792_Contig_JAAGRI010000068	saureus	6	CC5	12	4	1	4	12	1	3	2016_2020	2018	Colombia	South America	Human_blood	Homo sapiens	Human	1	0	0	0	0	0	1	1	0	0	0	0	0	0	0	0	0	0	0	0	0	0	0	0	0	0	0	0	0	0	0	0
Saureus_1280.25792_Contig_JAAGRI010000069	saureus	6	CC5	12	4	1	4	12	1	3	2016_2020	2018	Colombia	South America	Human_blood	Homo sapiens	Human	0	0	0	1	0	0	0	0	0	0	0	0	0	0	0	0	0	0	0	0	0	0	0	0	0	0	0	0	0	0	0	0
Saureus_1280.25793_Contig_JAAGRK010000025	saureus	6	CC5	12	4	1	4	12	1	3	2016_2020	2018	Colombia	South America	Human_blood	Homo sapiens	Human	1	0	0	0	0	0	1	1	0	0	0	0	0	0	0	0	0	0	0	0	0	0	0	0	0	0	0	0	0	0	0	0
Saureus_1280.25793_Contig_JAAGRK010000040	saureus	6	CC5	12	4	1	4	12	1	3	2016_2020	2018	Colombia	South America	Human_blood	Homo sapiens	Human	0	0	0	1	0	0	0	0	0	0	0	0	0	0	0	0	0	0	0	0	0	0	0	0	0	0	0	0	0	0	0	0
Saureus_1280.25794_Contig_JAAGRG010000065	saureus	25		4	1	4	1	5	5	4	2016_2020	2018	Colombia	South America	Human_blood	Homo sapiens	Human	1	0	0	0	0	0	0	0	0	0	0	0	0	0	0	0	0	0	0	0	0	0	0	0	0	0	0	0	0	0	0	0
Saureus_1280.25794_Contig_JAAGRG010000053	saureus	25		4	1	4	1	5	5	4	2016_2020	2018	Colombia	South America	Human_blood	Homo sapiens	Human	0	0	0	0	0	0	1	0	0	0	0	0	0	0	0	0	0	0	0	0	0	0	0	0	0	0	0	0	0	0	0	0
Saureus_1280.25796_Contig_JAAGRC010000037	saureus	398	CC398	3	35	19	2	20	26	39	2016_2020	2018	Colombia	South America	Human_blood	Homo sapiens	Human	0	0	0	0	0	0	0	0	0	0	0	0	0	0	0	0	0	0	0	0	0	1	0	0	0	0	0	0	0	0	0	0
Saureus_1280.25797_Contig_JAAGQY010000035	saureus	6	CC5	12	4	1	4	12	1	3	2016_2020	2018	Colombia	South America	Human_blood	Homo sapiens	Human	1	0	0	0	0	0	0	0	0	0	0	0	0	0	0	0	0	0	0	0	0	0	0	0	0	0	0	0	0	0	0	0
Saureus_1280.25798_Contig_JAAGQV010000062	saureus	188	CC1	3	1	1	8	1	1	1	2016_2020	2018	Colombia	South America	Human_blood	Homo sapiens	Human	0	0	0	0	0	0	0	0	0	0	0	0	0	0	0	0	0	0	0	0	0	0	1	0	0	0	0	0	0	0	0	0
Saureus_1280.25801_Contig_JAAGRB010000236	saureus	30	CC30	2	2	2	2	6	3	2	2016_2020	2018	Colombia	South America	Human_blood	Homo sapiens	Human	1	0	0	0	0	0	0	0	0	0	0	0	0	0	0	0	0	0	0	0	0	0	0	0	0	0	0	0	0	0	0	0
Saureus_1280.25802_Contig_JAAGQZ010000152	saureus	-		46	75	49	44	13	~68	60	2016_2020	2018	Colombia	South America	Human_blood	Homo sapiens	Human	1	0	0	0	0	0	0	0	0	0	0	0	0	0	0	0	0	0	0	0	0	0	0	0	0	0	0	0	0	0	0	0
Saureus_1280.25803_Contig_JAAGQW010000041	saureus	6	CC5	12	4	1	4	12	1	3	2016_2020	2018	Colombia	South America	Human_blood	Homo sapiens	Human	1	0	0	0	0	0	0	0	0	0	0	0	0	0	0	0	0	0	0	0	0	0	0	0	0	0	0	0	0	0	0	0
Saureus_1280.25804_Contig_JAAGQT010000043	saureus	5	CC5	1	4	1	4	12	1	10	2016_2020	2018	Colombia	South America	Human_blood	Homo sapiens	Human	0	0	0	1	0	0	0	0	0	0	0	0	0	0	0	0	0	0	0	0	0	0	0	0	0	0	0	0	0	0	0	0
Saureus_1280.25806_Contig_JAAGQO010000042	saureus	-		13	550	1	1	12	11	13	2016_2020	2018	Colombia	South America	Human_blood	Homo sapiens	Human	1	0	0	0	0	0	0	0	0	0	0	0	0	0	0	0	0	0	0	0	0	0	0	0	0	0	0	0	0	0	0	0
Saureus_1280.25806_Contig_JAAGQO010000059	saureus	-		13	550	1	1	12	11	13	2016_2020	2018	Colombia	South America	Human_blood	Homo sapiens	Human	0	0	0	1	0	0	0	0	0	0	0	0	0	0	0	0	0	0	0	0	0	0	0	0	0	0	0	0	0	0	0	0
Saureus_1280.25811_Contig_JAAGQR010000042	saureus	45	CC45	10	14	8	6	10	3	2	2016_2020	2018	Colombia	South America	Human_blood	Homo sapiens	Human	1	0	0	0	0	0	0	0	0	0	0	0	0	0	0	0	0	0	0	0	0	0	0	0	0	0	0	0	0	0	0	0
Saureus_1280.25838_Contig_JAANVO010000043	saureus	9	CC1	3	3	1	1	1	1	10	2011_2015	2014	China	Asia	Animal_clinical	Sus scrofa	Animal	1	0	0	0	0	0	0	0	0	0	0	0	0	0	0	0	0	0	0	0	0	0	0	0	0	0	0	0	0	0	0	0
Saureus_1280.25838_Contig_JAANVO010000049	saureus	9	CC1	3	3	1	1	1	1	10	2011_2015	2014	China	Asia	Animal_clinical	Sus scrofa	Animal	0	0	0	0	1	0	0	0	0	0	0	0	0	0	0	0	0	0	0	0	0	0	0	0	0	0	0	0	0	0	0	0
Saureus_1280.25838_Contig_JAANVO010000038	saureus	9	CC1	3	3	1	1	1	1	10	2011_2015	2014	China	Asia	Animal_clinical	Sus scrofa	Animal	0	0	0	0	0	0	0	0	0	0	0	1	0	0	0	0	0	0	0	0	0	0	0	0	0	0	0	0	0	0	0	0
Saureus_1280.25839_Contig_JAANVX010000045	saureus	9	CC1	3	3	1	1	1	1	10	2011_2015	2013	China	Asia	Animal_clinical	Sus scrofa	Animal	1	0	0	0	0	0	0	0	0	0	0	0	0	0	0	0	0	0	0	0	0	0	0	0	0	0	0	0	0	0	0	0
Saureus_1280.25839_Contig_JAANVX010000042	saureus	9	CC1	3	3	1	1	1	1	10	2011_2015	2013	China	Asia	Animal_clinical	Sus scrofa	Animal	0	0	0	0	1	0	0	0	0	0	0	0	0	0	0	0	0	0	0	0	0	0	0	0	0	0	0	0	0	0	0	0
Saureus_1280.25839_Contig_JAANVX010000037	saureus	9	CC1	3	3	1	1	1	1	10	2011_2015	2013	China	Asia	Animal_clinical	Sus scrofa	Animal	0	0	0	0	0	0	0	0	0	0	0	1	0	0	0	0	0	0	0	0	0	0	0	0	0	0	0	0	0	0	0	0
Saureus_1280.25841_Contig_JAANTP010000040	saureus	9	CC1	3	3	1	1	1	1	10	2006_2010	2008	China	Asia	Animal_clinical	Sus scrofa	Animal	1	0	0	0	0	0	0	0	0	0	0	0	0	0	0	0	0	0	0	0	0	0	0	0	0	0	0	0	0	0	0	0
Saureus_1280.25841_Contig_JAANTP010000057	saureus	9	CC1	3	3	1	1	1	1	10	2006_2010	2008	China	Asia	Animal_clinical	Sus scrofa	Animal	0	0	0	0	1	0	0	0	0	0	0	0	0	0	0	0	0	0	0	0	0	0	0	0	0	0	0	0	0	0	0	0
Saureus_1280.25841_Contig_JAANTP010000038	saureus	9	CC1	3	3	1	1	1	1	10	2006_2010	2008	China	Asia	Animal_clinical	Sus scrofa	Animal	0	0	0	0	0	0	0	0	0	0	0	0	0	0	0	0	0	0	0	0	0	0	0	1	0	0	0	0	0	0	0	0
Saureus_1280.25841_Contig_JAANTP010000044	saureus	9	CC1	3	3	1	1	1	1	10	2006_2010	2008	China	Asia	Animal_clinical	Sus scrofa	Animal	0	0	0	0	0	0	0	0	0	0	0	1	0	0	0	0	0	0	0	0	0	0	0	0	0	0	0	0	0	0	0	0
Saureus_1280.25842_Contig_JAANUP010000038	saureus	9	CC1	3	3	1	1	1	1	10	2011_2015	2012	China	Asia	Animal_clinical	Sus scrofa	Animal	1	0	0	0	0	0	0	0	0	0	0	0	0	0	0	0	0	0	0	0	0	0	0	0	0	0	0	0	0	0	0	0
Saureus_1280.25842_Contig_JAANUP010000043	saureus	9	CC1	3	3	1	1	1	1	10	2011_2015	2012	China	Asia	Animal_clinical	Sus scrofa	Animal	0	0	0	0	1	0	0	0	0	0	0	0	0	0	0	0	0	0	0	0	0	0	0	0	0	0	0	0	0	0	0	0
Saureus_1280.25842_Contig_JAANUP010000030	saureus	9	CC1	3	3	1	1	1	1	10	2011_2015	2012	China	Asia	Animal_clinical	Sus scrofa	Animal	0	0	0	0	0	0	0	0	0	0	0	1	0	0	0	0	0	0	0	0	0	0	0	0	0	0	0	0	0	0	0	0
Saureus_1280.25843_Contig_JAANUN010000040	saureus	9	CC1	3	3	1	1	1	1	10	2011_2015	2011	China	Asia	Animal_clinical	Sus scrofa	Animal	1	0	0	0	0	0	0	0	0	0	0	0	0	0	0	0	0	0	0	0	0	0	0	0	0	0	0	0	0	0	0	0
Saureus_1280.25843_Contig_JAANUN010000047	saureus	9	CC1	3	3	1	1	1	1	10	2011_2015	2011	China	Asia	Animal_clinical	Sus scrofa	Animal	0	0	0	0	1	0	0	0	0	0	0	0	0	0	0	0	0	0	0	0	0	0	0	0	0	0	0	0	0	0	0	0
Saureus_1280.25843_Contig_JAANUN010000035	saureus	9	CC1	3	3	1	1	1	1	10	2011_2015	2011	China	Asia	Animal_clinical	Sus scrofa	Animal	0	0	0	0	0	0	0	0	0	0	0	1	0	0	0	0	0	0	0	0	0	0	0	0	0	0	0	0	0	0	0	0
Saureus_1280.25844_Contig_JAANUI010000040	saureus	1376	CC1	3	73	1	1	1	1	10	2011_2015	2012	China	Asia	Animal_clinical	Sus scrofa	Animal	1	0	0	0	0	0	0	0	0	0	0	0	0	0	0	0	0	0	0	0	0	0	0	0	0	0	0	0	0	0	0	0
Saureus_1280.25844_Contig_JAANUI010000047	saureus	1376	CC1	3	73	1	1	1	1	10	2011_2015	2012	China	Asia	Animal_clinical	Sus scrofa	Animal	0	0	0	0	1	0	0	0	0	0	0	0	0	0	0	0	0	0	0	0	0	0	0	0	0	0	0	0	0	0	0	0
Saureus_1280.25844_Contig_JAANUI010000033	saureus	1376	CC1	3	73	1	1	1	1	10	2011_2015	2012	China	Asia	Animal_clinical	Sus scrofa	Animal	0	0	0	0	0	0	0	0	0	0	0	1	0	0	0	0	0	0	0	0	0	0	0	0	0	0	0	0	0	0	0	0
Saureus_1280.25845_Contig_JAANVU010000049	saureus	9	CC1	3	3	1	1	1	1	10	2011_2015	2013	China	Asia	Animal_clinical	Sus scrofa	Animal	1	0	0	0	0	0	0	0	0	0	0	0	0	0	0	0	0	0	0	0	0	0	0	0	0	0	0	0	0	0	0	0
Saureus_1280.25845_Contig_JAANVU010000048	saureus	9	CC1	3	3	1	1	1	1	10	2011_2015	2013	China	Asia	Animal_clinical	Sus scrofa	Animal	0	0	0	0	1	0	0	0	0	0	0	0	0	0	0	0	0	0	0	0	0	0	0	0	0	0	0	0	0	0	0	0
Saureus_1280.25845_Contig_JAANVU010000035	saureus	9	CC1	3	3	1	1	1	1	10	2011_2015	2013	China	Asia	Animal_clinical	Sus scrofa	Animal	0	0	0	0	0	0	0	0	0	0	0	1	0	0	0	0	0	0	0	0	0	0	0	0	0	0	0	0	0	0	0	0
Saureus_1280.25846_Contig_JAANVY010000046	saureus	9	CC1	3	3	1	1	1	1	10	2011_2015	2013	China	Asia	Animal_clinical	Sus scrofa	Animal	1	0	0	0	0	0	0	0	0	0	0	0	0	0	0	0	0	0	0	0	0	0	0	0	0	0	0	0	0	0	0	0
Saureus_1280.25846_Contig_JAANVY010000041	saureus	9	CC1	3	3	1	1	1	1	10	2011_2015	2013	China	Asia	Animal_clinical	Sus scrofa	Animal	0	0	0	0	1	0	0	0	0	0	0	0	0	0	0	0	0	0	0	0	0	0	0	0	0	0	0	0	0	0	0	0
Saureus_1280.25846_Contig_JAANVY010000035	saureus	9	CC1	3	3	1	1	1	1	10	2011_2015	2013	China	Asia	Animal_clinical	Sus scrofa	Animal	0	0	0	0	0	0	0	0	0	0	0	1	0	0	0	0	0	0	0	0	0	0	0	0	0	0	0	0	0	0	0	0
Saureus_1280.25847_Contig_JAANTK010000045	saureus	9	CC1	3	3	1	1	1	1	10	2006_2010	2009	China	Asia	Animal_clinical	Sus scrofa	Animal	0	0	0	0	1	0	0	0	0	0	0	0	0	0	0	0	0	0	0	0	0	0	0	0	0	0	0	0	0	0	0	0
Saureus_1280.25847_Contig_JAANTK010000032	saureus	9	CC1	3	3	1	1	1	1	10	2006_2010	2009	China	Asia	Animal_clinical	Sus scrofa	Animal	0	0	0	0	0	0	0	0	0	0	0	1	0	0	0	0	0	0	0	0	0	0	0	0	0	0	0	0	0	0	0	0
Saureus_1280.25848_Contig_JAANVV010000046	saureus	9	CC1	3	3	1	1	1	1	10	2011_2015	2013	China	Asia	Animal_clinical	Sus scrofa	Animal	1	0	0	0	0	0	0	0	0	0	0	0	0	0	0	0	0	0	0	0	0	0	0	0	0	0	0	0	0	0	0	0
Saureus_1280.25848_Contig_JAANVV010000040	saureus	9	CC1	3	3	1	1	1	1	10	2011_2015	2013	China	Asia	Animal_clinical	Sus scrofa	Animal	0	0	0	0	1	0	0	0	0	0	0	0	0	0	0	0	0	0	0	0	0	0	0	0	0	0	0	0	0	0	0	0
Saureus_1280.25848_Contig_JAANVV010000036	saureus	9	CC1	3	3	1	1	1	1	10	2011_2015	2013	China	Asia	Animal_clinical	Sus scrofa	Animal	0	0	0	0	0	0	0	0	0	0	0	1	0	0	0	0	0	0	0	0	0	0	0	0	0	0	0	0	0	0	0	0
Saureus_1280.25849_Contig_JAANWA010000040	saureus	9	CC1	3	3	1	1	1	1	10	2011_2015	2013	China	Asia	Animal_clinical	Sus scrofa	Animal	1	0	0	0	0	0	0	0	0	0	0	0	0	0	0	0	0	0	0	0	0	0	0	0	0	0	0	0	0	0	0	0
Saureus_1280.25849_Contig_JAANWA010000034	saureus	9	CC1	3	3	1	1	1	1	10	2011_2015	2013	China	Asia	Animal_clinical	Sus scrofa	Animal	0	0	0	0	0	0	0	0	0	0	0	1	0	0	0	0	0	0	0	0	0	0	0	0	0	0	0	0	0	0	0	0
Saureus_1280.25851_Contig_JAANUO010000056	saureus	1376	CC1	3	73	1	1	1	1	10	2011_2015	2011	China	Asia	Animal_clinical	Sus scrofa	Animal	1	0	0	0	0	0	0	0	0	0	0	0	0	0	0	0	0	0	0	0	0	0	0	0	0	0	0	0	0	0	0	0
Saureus_1280.25851_Contig_JAANUO010000083	saureus	1376	CC1	3	73	1	1	1	1	10	2011_2015	2011	China	Asia	Animal_clinical	Sus scrofa	Animal	0	0	0	0	1	0	0	0	0	0	0	0	0	0	0	0	0	0	0	0	0	0	0	0	0	0	0	0	0	0	0	0
Saureus_1280.25851_Contig_JAANUO010000052	saureus	1376	CC1	3	73	1	1	1	1	10	2011_2015	2011	China	Asia	Animal_clinical	Sus scrofa	Animal	0	0	0	0	0	0	0	0	0	0	0	1	0	0	0	0	0	0	0	0	0	0	0	0	0	0	0	0	0	0	0	0
Saureus_1280.25852_Contig_JAANUQ010000045	saureus	9	CC1	3	3	1	1	1	1	10	2011_2015	2012	China	Asia	Animal_clinical	Sus scrofa	Animal	1	0	0	0	0	0	0	0	0	0	0	0	0	0	0	0	0	0	0	0	0	0	0	0	0	0	0	0	0	0	0	0
Saureus_1280.25852_Contig_JAANUQ010000055	saureus	9	CC1	3	3	1	1	1	1	10	2011_2015	2012	China	Asia	Animal_clinical	Sus scrofa	Animal	0	0	0	0	1	0	0	0	0	0	0	0	0	0	0	0	0	0	0	0	0	0	0	0	0	0	0	0	0	0	0	0
Saureus_1280.25852_Contig_JAANUQ010000037	saureus	9	CC1	3	3	1	1	1	1	10	2011_2015	2012	China	Asia	Animal_clinical	Sus scrofa	Animal	0	0	0	0	0	0	0	0	0	0	0	1	0	0	0	0	0	0	0	0	0	0	0	0	0	0	0	0	0	0	0	0
Saureus_1280.25853_Contig_JAANUF010000035	saureus	9	CC1	3	3	1	1	1	1	10	2011_2015	2012	China	Asia	Animal_clinical	Sus scrofa	Animal	1	0	0	0	0	0	0	0	0	0	0	0	0	0	0	0	0	0	0	0	0	0	0	0	0	0	0	0	0	0	0	0
Saureus_1280.25853_Contig_JAANUF010000041	saureus	9	CC1	3	3	1	1	1	1	10	2011_2015	2012	China	Asia	Animal_clinical	Sus scrofa	Animal	0	0	0	0	1	0	0	0	0	0	0	0	0	0	0	0	0	0	0	0	0	0	0	0	0	0	0	0	0	0	0	0
Saureus_1280.25853_Contig_JAANUF010000020	saureus	9	CC1	3	3	1	1	1	1	10	2011_2015	2012	China	Asia	Animal_clinical	Sus scrofa	Animal	0	0	0	0	0	0	0	0	1	0	0	0	0	0	0	0	0	0	0	0	0	0	0	0	0	0	0	0	0	0	0	0
Saureus_1280.25853_Contig_JAANUF010000028	saureus	9	CC1	3	3	1	1	1	1	10	2011_2015	2012	China	Asia	Animal_clinical	Sus scrofa	Animal	0	0	0	0	0	0	0	0	0	0	0	1	0	0	0	0	0	0	0	0	0	0	0	0	0	0	0	0	0	0	0	0
Saureus_1280.25854_Contig_JAANVB010000038	saureus	9	CC1	3	3	1	1	1	1	10	2011_2015	2014	China	Asia	Animal_clinical	Sus scrofa	Animal	1	0	0	0	0	0	0	0	0	0	0	0	0	0	0	0	0	0	0	0	0	0	0	0	0	0	0	0	0	0	0	0
Saureus_1280.25854_Contig_JAANVB010000030	saureus	9	CC1	3	3	1	1	1	1	10	2011_2015	2014	China	Asia	Animal_clinical	Sus scrofa	Animal	0	0	0	0	1	0	0	0	0	0	0	0	0	0	0	0	0	0	0	0	0	0	0	0	0	0	0	0	0	0	0	0
Saureus_1280.25854_Contig_JAANVB010000027	saureus	9	CC1	3	3	1	1	1	1	10	2011_2015	2014	China	Asia	Animal_clinical	Sus scrofa	Animal	0	0	0	0	0	0	0	0	0	0	0	1	0	0	0	0	0	0	0	0	0	0	0	0	0	0	0	0	0	0	0	0
Saureus_1280.25855_Contig_JAANUS010000034	saureus	9	CC1	3	3	1	1	1	1	10	2011_2015	2013	China	Asia	Animal_clinical	Sus scrofa	Animal	1	0	0	0	0	0	0	0	0	0	0	0	0	0	0	0	0	0	0	0	0	0	0	0	0	0	0	0	0	0	0	0
Saureus_1280.25855_Contig_JAANUS010000041	saureus	9	CC1	3	3	1	1	1	1	10	2011_2015	2013	China	Asia	Animal_clinical	Sus scrofa	Animal	0	0	0	0	1	0	0	0	0	0	0	0	0	0	0	0	0	0	0	0	0	0	0	0	0	0	0	0	0	0	0	0
Saureus_1280.25855_Contig_JAANUS010000028	saureus	9	CC1	3	3	1	1	1	1	10	2011_2015	2013	China	Asia	Animal_clinical	Sus scrofa	Animal	0	0	0	0	0	0	0	0	0	0	0	1	0	0	0	0	0	0	0	0	0	0	0	0	0	0	0	0	0	0	0	0
Saureus_1280.25856_Contig_JAANVS010000041	saureus	-		~3	3	1	1	1	1	10	2011_2015	2012	China	Asia	Animal_clinical	Sus scrofa	Animal	1	0	0	0	0	0	0	0	0	0	0	0	0	0	0	0	0	0	0	0	0	0	0	0	0	0	0	0	0	0	0	0
Saureus_1280.25856_Contig_JAANVS010000034	saureus	-		~3	3	1	1	1	1	10	2011_2015	2012	China	Asia	Animal_clinical	Sus scrofa	Animal	0	0	0	0	0	0	0	0	0	0	0	1	0	0	0	0	0	0	0	0	0	0	0	0	0	0	0	0	0	0	0	0
Saureus_1280.25857_Contig_JAANVT010000041	saureus	-		~3	3	1	1	1	1	10	2011_2015	2012	China	Asia	Animal_clinical	Sus scrofa	Animal	1	0	0	0	0	0	0	0	0	0	0	0	0	0	0	0	0	0	0	0	0	0	0	0	0	0	0	0	0	0	0	0
Saureus_1280.25857_Contig_JAANVT010000038	saureus	-		~3	3	1	1	1	1	10	2011_2015	2012	China	Asia	Animal_clinical	Sus scrofa	Animal	0	0	0	0	1	0	0	0	0	0	0	0	0	0	0	0	0	0	0	0	0	0	0	0	0	0	0	0	0	0	0	0
Saureus_1280.25857_Contig_JAANVT010000033	saureus	-		~3	3	1	1	1	1	10	2011_2015	2012	China	Asia	Animal_clinical	Sus scrofa	Animal	0	0	0	0	0	0	0	0	0	0	0	1	0	0	0	0	0	0	0	0	0	0	0	0	0	0	0	0	0	0	0	0
Saureus_1280.25858_Contig_JAANUH010000037	saureus	9	CC1	3	3	1	1	1	1	10	2011_2015	2012	China	Asia	Animal_clinical	Sus scrofa	Animal	1	0	0	0	0	0	0	0	0	0	0	0	0	0	0	0	0	0	0	0	0	0	0	0	0	0	0	0	0	0	0	0
Saureus_1280.25858_Contig_JAANUH010000043	saureus	9	CC1	3	3	1	1	1	1	10	2011_2015	2012	China	Asia	Animal_clinical	Sus scrofa	Animal	0	0	0	0	1	0	0	0	0	0	0	0	0	0	0	0	0	0	0	0	0	0	0	0	0	0	0	0	0	0	0	0
Saureus_1280.25858_Contig_JAANUH010000021	saureus	9	CC1	3	3	1	1	1	1	10	2011_2015	2012	China	Asia	Animal_clinical	Sus scrofa	Animal	0	0	0	0	0	0	0	0	1	0	0	0	0	0	0	0	0	0	0	0	0	0	0	0	0	0	0	0	0	0	0	0
Saureus_1280.25858_Contig_JAANUH010000030	saureus	9	CC1	3	3	1	1	1	1	10	2011_2015	2012	China	Asia	Animal_clinical	Sus scrofa	Animal	0	0	0	0	0	0	0	0	0	0	0	1	0	0	0	0	0	0	0	0	0	0	0	0	0	0	0	0	0	0	0	0
Saureus_1280.25859_Contig_JAANVP010000045	saureus	9	CC1	3	3	1	1	1	1	10	2011_2015	2014	China	Asia	Animal_clinical	Sus scrofa	Animal	1	0	0	0	0	0	0	0	0	0	0	0	0	0	0	0	0	0	0	0	0	0	0	0	0	0	0	0	0	0	0	0
Saureus_1280.25859_Contig_JAANVP010000051	saureus	9	CC1	3	3	1	1	1	1	10	2011_2015	2014	China	Asia	Animal_clinical	Sus scrofa	Animal	0	0	0	0	1	0	0	0	0	0	0	0	0	0	0	0	0	0	0	0	0	0	0	0	0	0	0	0	0	0	0	0
Saureus_1280.25859_Contig_JAANVP010000037	saureus	9	CC1	3	3	1	1	1	1	10	2011_2015	2014	China	Asia	Animal_clinical	Sus scrofa	Animal	0	0	0	0	0	0	0	0	0	0	0	1	0	0	0	0	0	0	0	0	0	0	0	0	0	0	0	0	0	0	0	0
Saureus_1280.25861_Contig_JAANTL010000047	saureus	9	CC1	3	3	1	1	1	1	10	2006_2010	2009	China	Asia	Animal_clinical	Sus scrofa	Animal	0	0	0	0	1	0	0	0	0	0	0	0	0	0	0	0	0	0	0	0	0	0	0	0	0	0	0	0	0	0	0	0
Saureus_1280.25861_Contig_JAANTL010000034	saureus	9	CC1	3	3	1	1	1	1	10	2006_2010	2009	China	Asia	Animal_clinical	Sus scrofa	Animal	0	0	0	0	0	0	0	0	0	0	0	1	0	0	0	0	0	0	0	0	0	0	0	0	0	0	0	0	0	0	0	0
Saureus_1280.25862_Contig_JAANVD010000038	saureus	9	CC1	3	3	1	1	1	1	10	2011_2015	2014	China	Asia	Animal_clinical	Sus scrofa	Animal	1	0	0	0	0	0	0	0	0	0	0	0	0	0	0	0	0	0	0	0	0	0	0	0	0	0	0	0	0	0	0	0
Saureus_1280.25862_Contig_JAANVD010000032	saureus	9	CC1	3	3	1	1	1	1	10	2011_2015	2014	China	Asia	Animal_clinical	Sus scrofa	Animal	0	0	0	0	0	0	0	0	0	0	0	1	0	0	0	0	0	0	0	0	0	0	0	0	0	0	0	0	0	0	0	0
Saureus_1280.25863_Contig_JAANVC010000038	saureus	9	CC1	3	3	1	1	1	1	10	2011_2015	2014	China	Asia	Animal_clinical	Sus scrofa	Animal	1	0	0	0	0	0	0	0	0	0	0	0	0	0	0	0	0	0	0	0	0	0	0	0	0	0	0	0	0	0	0	0
Saureus_1280.25863_Contig_JAANVC010000030	saureus	9	CC1	3	3	1	1	1	1	10	2011_2015	2014	China	Asia	Animal_clinical	Sus scrofa	Animal	0	0	0	0	0	0	0	0	0	0	0	1	0	0	0	0	0	0	0	0	0	0	0	0	0	0	0	0	0	0	0	0
Saureus_1280.25864_Contig_JAANUT010000036	saureus	9	CC1	3	3	1	1	1	1	10	2011_2015	2013	China	Asia	Animal_clinical	Sus scrofa	Animal	1	0	0	0	0	0	0	0	0	0	0	0	0	0	0	0	0	0	0	0	0	0	0	0	0	0	0	0	0	0	0	0
Saureus_1280.25864_Contig_JAANUT010000043	saureus	9	CC1	3	3	1	1	1	1	10	2011_2015	2013	China	Asia	Animal_clinical	Sus scrofa	Animal	0	0	0	0	1	0	0	0	0	0	0	0	0	0	0	0	0	0	0	0	0	0	0	0	0	0	0	0	0	0	0	0
Saureus_1280.25864_Contig_JAANUT010000031	saureus	9	CC1	3	3	1	1	1	1	10	2011_2015	2013	China	Asia	Animal_clinical	Sus scrofa	Animal	0	0	0	0	0	0	0	0	0	0	0	1	0	0	0	0	0	0	0	0	0	0	0	0	0	0	0	0	0	0	0	0
Saureus_1280.25865_Contig_JAANVA010000032	saureus	9	CC1	3	3	1	1	1	1	10	2011_2015	2014	China	Asia	Animal_clinical	Sus scrofa	Animal	0	0	0	1	0	0	0	0	0	0	0	0	0	0	0	0	0	0	0	0	0	0	0	0	0	0	0	0	0	0	0	0
Saureus_1280.25865_Contig_JAANVA010000033	saureus	9	CC1	3	3	1	1	1	1	10	2011_2015	2014	China	Asia	Animal_clinical	Sus scrofa	Animal	0	0	0	0	0	0	0	0	0	0	0	1	0	0	0	0	0	0	0	0	0	0	0	0	0	0	0	0	0	0	0	0
Saureus_1280.25866_Contig_JAANUG010000035	saureus	9	CC1	3	3	1	1	1	1	10	2011_2015	2012	China	Asia	Animal_clinical	Sus scrofa	Animal	1	0	0	0	0	0	0	0	0	0	0	0	0	0	0	0	0	0	0	0	0	0	0	0	0	0	0	0	0	0	0	0
Saureus_1280.25866_Contig_JAANUG010000042	saureus	9	CC1	3	3	1	1	1	1	10	2011_2015	2012	China	Asia	Animal_clinical	Sus scrofa	Animal	0	0	0	0	1	0	0	0	0	0	0	0	0	0	0	0	0	0	0	0	0	0	0	0	0	0	0	0	0	0	0	0
Saureus_1280.25866_Contig_JAANUG010000029	saureus	9	CC1	3	3	1	1	1	1	10	2011_2015	2012	China	Asia	Animal_clinical	Sus scrofa	Animal	0	0	0	0	0	0	0	0	0	0	0	1	0	0	0	0	0	0	0	0	0	0	0	0	0	0	0	0	0	0	0	0
Saureus_1280.25867_Contig_JAANVE010000048	saureus	9	CC1	3	3	1	1	1	1	10	2011_2015	2014	China	Asia	Animal_clinical	Sus scrofa	Animal	1	0	0	0	0	0	0	0	0	0	0	0	0	0	0	0	0	0	0	0	0	0	0	0	0	0	0	0	0	0	0	0
Saureus_1280.25867_Contig_JAANVE010000045	saureus	9	CC1	3	3	1	1	1	1	10	2011_2015	2014	China	Asia	Animal_clinical	Sus scrofa	Animal	0	0	0	0	1	0	0	0	0	0	0	0	0	0	0	0	0	0	0	0	0	0	0	0	0	0	0	0	0	0	0	0
Saureus_1280.25867_Contig_JAANVE010000038	saureus	9	CC1	3	3	1	1	1	1	10	2011_2015	2014	China	Asia	Animal_clinical	Sus scrofa	Animal	0	0	0	0	0	0	0	0	0	0	0	1	0	0	0	0	0	0	0	0	0	0	0	0	0	0	0	0	0	0	0	0
Saureus_1280.25868_Contig_JAANVF010000041	saureus	9	CC1	3	3	1	1	1	1	10	2011_2015	2014	China	Asia	Animal_clinical	Sus scrofa	Animal	1	0	0	0	0	0	0	0	0	0	0	0	0	0	0	0	0	0	0	0	0	0	0	0	0	0	0	0	0	0	0	0
Saureus_1280.25868_Contig_JAANVF010000050	saureus	9	CC1	3	3	1	1	1	1	10	2011_2015	2014	China	Asia	Animal_clinical	Sus scrofa	Animal	0	0	0	0	1	0	0	0	0	0	0	0	0	0	0	0	0	0	0	0	0	0	0	0	0	0	0	0	0	0	0	0
Saureus_1280.25868_Contig_JAANVF010000044	saureus	9	CC1	3	3	1	1	1	1	10	2011_2015	2014	China	Asia	Animal_clinical	Sus scrofa	Animal	0	0	0	0	0	0	0	0	0	0	0	1	0	0	0	0	0	0	0	0	0	0	0	0	0	0	0	0	0	0	0	0
Saureus_1280.25869_Contig_JAANUY010000041	saureus	9	CC1	3	3	1	1	1	1	10	2006_2010	2009	China	Asia	Animal_clinical	Sus scrofa	Animal	1	0	0	0	0	0	0	0	0	0	0	0	0	0	0	0	0	0	0	0	0	0	0	0	0	0	0	0	0	0	0	0
Saureus_1280.25869_Contig_JAANUY010000035	saureus	9	CC1	3	3	1	1	1	1	10	2006_2010	2009	China	Asia	Animal_clinical	Sus scrofa	Animal	0	0	0	0	0	0	0	0	0	0	0	1	0	0	0	0	0	0	0	0	0	0	0	0	0	0	0	0	0	0	0	0
Saureus_1280.25871_Contig_JAANUZ010000037	saureus	9	CC1	3	3	1	1	1	1	10	2011_2015	2014	China	Asia	Animal_clinical	Sus scrofa	Animal	1	0	0	0	0	0	0	0	0	0	0	0	0	0	0	0	0	0	0	0	0	0	0	0	0	0	0	0	0	0	0	0
Saureus_1280.25871_Contig_JAANUZ010000038	saureus	9	CC1	3	3	1	1	1	1	10	2011_2015	2014	China	Asia	Animal_clinical	Sus scrofa	Animal	0	0	0	0	1	0	0	0	0	0	0	0	0	0	0	0	0	0	0	0	0	0	0	0	0	0	0	0	0	0	0	0
Saureus_1280.25871_Contig_JAANUZ010000033	saureus	9	CC1	3	3	1	1	1	1	10	2011_2015	2014	China	Asia	Animal_clinical	Sus scrofa	Animal	0	0	0	1	0	0	0	0	0	0	0	0	0	0	0	0	0	0	0	0	0	0	0	0	0	0	0	0	0	0	0	0
Saureus_1280.25871_Contig_JAANUZ010000034	saureus	9	CC1	3	3	1	1	1	1	10	2011_2015	2014	China	Asia	Animal_clinical	Sus scrofa	Animal	0	0	0	0	0	0	0	0	0	0	0	1	0	0	0	0	0	0	0	0	0	0	0	0	0	0	0	0	0	0	0	0
Saureus_1280.25872_Contig_JAANUL010000034	saureus	9	CC1	3	3	1	1	1	1	10	2011_2015	2011	China	Asia	Animal_clinical	Sus scrofa	Animal	0	0	0	0	0	0	0	0	0	0	0	1	0	0	0	0	0	0	0	0	0	0	0	0	0	0	0	0	0	0	0	0
Saureus_1280.25873_Contig_JAANUK010000033	saureus	9	CC1	3	3	1	1	1	1	10	2011_2015	2011	China	Asia	Animal_clinical	Sus scrofa	Animal	1	0	0	0	0	0	0	0	0	0	0	0	0	0	0	0	0	0	0	0	0	0	0	0	0	0	0	0	0	0	0	0
Saureus_1280.25873_Contig_JAANUK010000041	saureus	9	CC1	3	3	1	1	1	1	10	2011_2015	2011	China	Asia	Animal_clinical	Sus scrofa	Animal	0	0	0	0	1	0	0	0	0	0	0	0	0	0	0	0	0	0	0	0	0	0	0	0	0	0	0	0	0	0	0	0
Saureus_1280.25873_Contig_JAANUK010000027	saureus	9	CC1	3	3	1	1	1	1	10	2011_2015	2011	China	Asia	Animal_clinical	Sus scrofa	Animal	0	0	0	0	0	0	0	0	0	0	0	1	0	0	0	0	0	0	0	0	0	0	0	0	0	0	0	0	0	0	0	0
Saureus_1280.25874_Contig_JAANVI010000039	saureus	9	CC1	3	3	1	1	1	1	10	2011_2015	2014	China	Asia	Animal_clinical	Sus scrofa	Animal	1	0	0	0	0	0	0	0	0	0	0	0	0	0	0	0	0	0	0	0	0	0	0	0	0	0	0	0	0	0	0	0
Saureus_1280.25874_Contig_JAANVI010000034	saureus	9	CC1	3	3	1	1	1	1	10	2011_2015	2014	China	Asia	Animal_clinical	Sus scrofa	Animal	0	0	0	0	1	0	0	0	0	0	0	0	0	0	0	0	0	0	0	0	0	0	0	0	0	0	0	0	0	0	0	0
Saureus_1280.25874_Contig_JAANVI010000030	saureus	9	CC1	3	3	1	1	1	1	10	2011_2015	2014	China	Asia	Animal_clinical	Sus scrofa	Animal	0	0	0	1	0	0	0	0	0	0	0	0	0	0	0	0	0	0	0	0	0	0	0	0	0	0	0	0	0	0	0	0
Saureus_1280.25874_Contig_JAANVI010000031	saureus	9	CC1	3	3	1	1	1	1	10	2011_2015	2014	China	Asia	Animal_clinical	Sus scrofa	Animal	0	0	0	0	0	0	0	0	0	0	0	1	0	0	0	0	0	0	0	0	0	0	0	0	0	0	0	0	0	0	0	0
Saureus_1280.25875_Contig_JAANTO010000045	saureus	9	CC1	3	3	1	1	1	1	10	2006_2010	2009	China	Asia	Animal_clinical	Sus scrofa	Animal	0	0	0	0	1	0	0	0	0	0	0	0	0	0	0	0	0	0	0	0	0	0	0	0	0	0	0	0	0	0	0	0
Saureus_1280.25875_Contig_JAANTO010000032	saureus	9	CC1	3	3	1	1	1	1	10	2006_2010	2009	China	Asia	Animal_clinical	Sus scrofa	Animal	0	0	0	0	0	0	0	0	0	0	0	1	0	0	0	0	0	0	0	0	0	0	0	0	0	0	0	0	0	0	0	0
Saureus_1280.25876_Contig_JAANUX010000047	saureus	9	CC1	3	3	1	1	1	1	10	2006_2010	2009	China	Asia	Animal_clinical	Sus scrofa	Animal	1	0	0	0	0	0	0	0	0	0	0	0	0	0	0	0	0	0	0	0	0	0	0	0	0	0	0	0	0	0	0	0
Saureus_1280.25876_Contig_JAANUX010000039	saureus	9	CC1	3	3	1	1	1	1	10	2006_2010	2009	China	Asia	Animal_clinical	Sus scrofa	Animal	0	0	0	0	0	0	0	0	0	0	0	1	0	0	0	0	0	0	0	0	0	0	0	0	0	0	0	0	0	0	0	0
Saureus_1280.25877_Contig_JAANUU010000035	saureus	9	CC1	3	3	1	1	1	1	10	2011_2015	2013	China	Asia	Animal_clinical	Sus scrofa	Animal	1	0	0	0	0	0	0	0	0	0	0	0	0	0	0	0	0	0	0	0	0	0	0	0	0	0	0	0	0	0	0	0
Saureus_1280.25877_Contig_JAANUU010000042	saureus	9	CC1	3	3	1	1	1	1	10	2011_2015	2013	China	Asia	Animal_clinical	Sus scrofa	Animal	0	0	0	0	1	0	0	0	0	0	0	0	0	0	0	0	0	0	0	0	0	0	0	0	0	0	0	0	0	0	0	0
Saureus_1280.25877_Contig_JAANUU010000029	saureus	9	CC1	3	3	1	1	1	1	10	2011_2015	2013	China	Asia	Animal_clinical	Sus scrofa	Animal	0	0	0	0	0	0	0	0	0	0	0	1	0	0	0	0	0	0	0	0	0	0	0	0	0	0	0	0	0	0	0	0
Saureus_1280.25878_Contig_JAANUM010000038	saureus	9	CC1	3	3	1	1	1	1	10	2011_2015	2011	China	Asia	Animal_clinical	Sus scrofa	Animal	1	0	0	0	0	0	0	0	0	0	0	0	0	0	0	0	0	0	0	0	0	0	0	0	0	0	0	0	0	0	0	0
Saureus_1280.25878_Contig_JAANUM010000044	saureus	9	CC1	3	3	1	1	1	1	10	2011_2015	2011	China	Asia	Animal_clinical	Sus scrofa	Animal	0	0	0	0	1	0	0	0	0	0	0	0	0	0	0	0	0	0	0	0	0	0	0	0	0	0	0	0	0	0	0	0
Saureus_1280.25878_Contig_JAANUM010000028	saureus	9	CC1	3	3	1	1	1	1	10	2011_2015	2011	China	Asia	Animal_clinical	Sus scrofa	Animal	0	0	0	0	0	0	0	0	0	0	0	1	0	0	0	0	0	0	0	0	0	0	0	0	0	0	0	0	0	0	0	0
Saureus_1280.25879_Contig_JAANUW010000035	saureus	9	CC1	3	3	1	1	1	1	10	2006_2010	2009	China	Asia	Animal_clinical	Sus scrofa	Animal	1	0	0	0	0	0	0	0	0	0	0	0	0	0	0	0	0	0	0	0	0	0	0	0	0	0	0	0	0	0	0	0
Saureus_1280.25879_Contig_JAANUW010000044	saureus	9	CC1	3	3	1	1	1	1	10	2006_2010	2009	China	Asia	Animal_clinical	Sus scrofa	Animal	0	0	0	0	1	0	0	0	0	0	0	0	0	0	0	0	0	0	0	0	0	0	0	0	0	0	0	0	0	0	0	0
Saureus_1280.25879_Contig_JAANUW010000030	saureus	9	CC1	3	3	1	1	1	1	10	2006_2010	2009	China	Asia	Animal_clinical	Sus scrofa	Animal	0	0	0	0	0	0	0	0	0	0	0	1	0	0	0	0	0	0	0	0	0	0	0	0	0	0	0	0	0	0	0	0
Saureus_1280.25881_Contig_JAANTR010000044	saureus	164	CC8	3	3	1	1	1	264	10	2006_2010	2008	China	Asia	Animal_clinical	Sus scrofa	Animal	1	0	0	0	0	0	0	0	0	0	0	0	0	0	0	0	0	0	0	0	0	0	0	0	0	0	0	0	0	0	0	0
Saureus_1280.25881_Contig_JAANTR010000049	saureus	164	CC8	3	3	1	1	1	264	10	2006_2010	2008	China	Asia	Animal_clinical	Sus scrofa	Animal	0	0	0	0	1	0	0	0	0	0	0	0	0	0	0	0	0	0	0	0	0	0	0	0	0	0	0	0	0	0	0	0
Saureus_1280.25881_Contig_JAANTR010000028	saureus	164	CC8	3	3	1	1	1	264	10	2006_2010	2008	China	Asia	Animal_clinical	Sus scrofa	Animal	0	0	0	0	0	0	0	0	1	0	0	0	0	0	0	0	0	0	0	0	0	0	0	0	0	0	0	0	0	0	0	0
Saureus_1280.25881_Contig_JAANTR010000037	saureus	164	CC8	3	3	1	1	1	264	10	2006_2010	2008	China	Asia	Animal_clinical	Sus scrofa	Animal	0	0	0	0	0	0	0	0	0	0	0	1	0	0	0	0	0	0	0	0	0	0	0	0	0	0	0	0	0	0	0	0
Saureus_1280.25882_Contig_JAANUV010000047	saureus	9	CC1	3	3	1	1	1	1	10	2006_2010	2009	China	Asia	Animal_clinical	Sus scrofa	Animal	1	0	0	0	0	0	0	0	0	0	0	0	0	0	0	0	0	0	0	0	0	0	0	0	0	0	0	0	0	0	0	0
Saureus_1280.25882_Contig_JAANUV010000039	saureus	9	CC1	3	3	1	1	1	1	10	2006_2010	2009	China	Asia	Animal_clinical	Sus scrofa	Animal	0	0	0	0	0	0	0	0	0	0	0	1	0	0	0	0	0	0	0	0	0	0	0	0	0	0	0	0	0	0	0	0
Saureus_1280.25883_Contig_JAANTQ010000043	saureus	164	CC8	3	3	1	1	1	264	10	2006_2010	2008	China	Asia	Animal_clinical	Sus scrofa	Animal	1	0	0	0	0	0	0	0	0	0	0	0	0	0	0	0	0	0	0	0	0	0	0	0	0	0	0	0	0	0	0	0
Saureus_1280.25883_Contig_JAANTQ010000047	saureus	164	CC8	3	3	1	1	1	264	10	2006_2010	2008	China	Asia	Animal_clinical	Sus scrofa	Animal	0	0	0	0	1	0	0	0	0	0	0	0	0	0	0	0	0	0	0	0	0	0	0	0	0	0	0	0	0	0	0	0
Saureus_1280.25883_Contig_JAANTQ010000027	saureus	164	CC8	3	3	1	1	1	264	10	2006_2010	2008	China	Asia	Animal_clinical	Sus scrofa	Animal	0	0	0	0	0	0	0	0	1	0	0	0	0	0	0	0	0	0	0	0	0	0	0	0	0	0	0	0	0	0	0	0
Saureus_1280.25883_Contig_JAANTQ010000036	saureus	164	CC8	3	3	1	1	1	264	10	2006_2010	2008	China	Asia	Animal_clinical	Sus scrofa	Animal	0	0	0	0	0	0	0	0	0	0	0	1	0	0	0	0	0	0	0	0	0	0	0	0	0	0	0	0	0	0	0	0
Saureus_1280.25884_Contig_JAANUR010000041	saureus	9	CC1	3	3	1	1	1	1	10	2011_2015	2013	China	Asia	Animal_clinical	Sus scrofa	Animal	1	0	0	0	0	0	0	0	0	0	0	0	0	0	0	0	0	0	0	0	0	0	0	0	0	0	0	0	0	0	0	0
Saureus_1280.25884_Contig_JAANUR010000032	saureus	9	CC1	3	3	1	1	1	1	10	2011_2015	2013	China	Asia	Animal_clinical	Sus scrofa	Animal	0	0	0	0	0	1	0	0	0	0	0	0	0	0	0	0	0	0	0	0	0	0	0	0	0	0	0	0	0	0	0	0
Saureus_1280.25884_Contig_JAANUR010000048	saureus	9	CC1	3	3	1	1	1	1	10	2011_2015	2013	China	Asia	Animal_clinical	Sus scrofa	Animal	0	0	0	0	1	0	0	0	0	0	0	0	0	0	0	0	0	0	0	0	0	0	0	0	0	0	0	0	0	0	0	0
Saureus_1280.25884_Contig_JAANUR010000033	saureus	9	CC1	3	3	1	1	1	1	10	2011_2015	2013	China	Asia	Animal_clinical	Sus scrofa	Animal	0	0	0	0	0	0	0	0	0	0	0	1	0	0	0	0	0	0	0	0	0	0	0	0	0	0	0	0	0	0	0	0
Saureus_1280.25885_Contig_JAANUB010000044	saureus	9	CC1	3	3	1	1	1	1	10	2011_2015	2012	China	Asia	Animal_clinical	Sus scrofa	Animal	1	0	0	0	0	0	0	0	0	0	0	0	0	0	0	0	0	0	0	0	0	0	0	0	0	0	0	0	0	0	0	0
Saureus_1280.25885_Contig_JAANUB010000049	saureus	9	CC1	3	3	1	1	1	1	10	2011_2015	2012	China	Asia	Animal_clinical	Sus scrofa	Animal	0	0	0	0	1	0	0	0	0	0	0	0	0	0	0	0	0	0	0	0	0	0	0	0	0	0	0	0	0	0	0	0
Saureus_1280.25885_Contig_JAANUB010000025	saureus	9	CC1	3	3	1	1	1	1	10	2011_2015	2012	China	Asia	Animal_clinical	Sus scrofa	Animal	0	0	0	0	0	0	0	0	1	0	0	0	0	0	0	0	0	0	0	0	0	0	0	0	0	0	0	0	0	0	0	0
Saureus_1280.25885_Contig_JAANUB010000035	saureus	9	CC1	3	3	1	1	1	1	10	2011_2015	2012	China	Asia	Animal_clinical	Sus scrofa	Animal	0	0	0	0	0	0	0	0	0	0	0	1	0	0	0	0	0	0	0	0	0	0	0	0	0	0	0	0	0	0	0	0
Saureus_1280.25886_Contig_JAANTM010000048	saureus	9	CC1	3	3	1	1	1	1	10	2006_2010	2009	China	Asia	Animal_clinical	Sus scrofa	Animal	0	0	0	0	1	0	0	0	0	0	0	0	0	0	0	0	0	0	0	0	0	0	0	0	0	0	0	0	0	0	0	0
Saureus_1280.25886_Contig_JAANTM010000034	saureus	9	CC1	3	3	1	1	1	1	10	2006_2010	2009	China	Asia	Animal_clinical	Sus scrofa	Animal	0	0	0	0	0	0	0	0	0	0	0	1	0	0	0	0	0	0	0	0	0	0	0	0	0	0	0	0	0	0	0	0
Saureus_1280.25887_Contig_JAANUE010000046	saureus	1376	CC1	3	73	1	1	1	1	10	2011_2015	2012	China	Asia	Animal_clinical	Sus scrofa	Animal	1	0	0	0	0	0	0	0	0	0	0	0	0	0	0	0	0	0	0	0	0	0	0	0	0	0	0	0	0	0	0	0
Saureus_1280.25887_Contig_JAANUE010000054	saureus	1376	CC1	3	73	1	1	1	1	10	2011_2015	2012	China	Asia	Animal_clinical	Sus scrofa	Animal	0	0	0	0	1	0	0	0	0	0	0	0	0	0	0	0	0	0	0	0	0	0	0	0	0	0	0	0	0	0	0	0
Saureus_1280.25887_Contig_JAANUE010000038	saureus	1376	CC1	3	73	1	1	1	1	10	2011_2015	2012	China	Asia	Animal_clinical	Sus scrofa	Animal	0	0	0	0	0	0	0	0	0	0	0	1	0	0	0	0	0	0	0	0	0	0	0	0	0	0	0	0	0	0	0	0
Saureus_1280.25888_Contig_JAANWR010000029	saureus	-		3	~3	1	1	1	1	10	2006_2010	2010	China	Asia	Animal_clinical	Sus scrofa	Animal	1	0	0	0	0	0	0	0	0	0	0	0	0	0	0	0	0	0	0	0	0	0	0	0	0	0	0	0	0	0	0	0
Saureus_1280.25888_Contig_JAANWR010000048	saureus	-		3	~3	1	1	1	1	10	2006_2010	2010	China	Asia	Animal_clinical	Sus scrofa	Animal	0	0	0	0	1	0	0	0	0	0	0	0	0	0	0	0	0	0	0	0	0	0	0	0	0	0	0	0	0	0	0	0
Saureus_1280.25888_Contig_JAANWR010000033	saureus	-		3	~3	1	1	1	1	10	2006_2010	2010	China	Asia	Animal_clinical	Sus scrofa	Animal	0	0	0	0	0	0	0	0	0	0	0	1	0	0	0	0	0	0	0	0	0	0	0	0	0	0	0	0	0	0	0	0
Saureus_1280.25889_Contig_JAANWU010000060	saureus	9	CC1	3	3	1	1	1	1	10	2006_2010	2010	China	Asia	Animal_clinical	Sus scrofa	Animal	0	0	0	0	1	0	0	0	0	0	0	0	0	0	0	0	0	0	0	0	0	0	0	0	0	0	0	0	0	0	0	0
Saureus_1280.25889_Contig_JAANWU010000042	saureus	9	CC1	3	3	1	1	1	1	10	2006_2010	2010	China	Asia	Animal_clinical	Sus scrofa	Animal	0	0	0	0	0	0	0	0	0	0	0	1	0	0	0	0	0	0	0	0	0	0	0	0	0	0	0	0	0	0	0	0
Saureus_1280.25891_Contig_JAANWV010000043	saureus	9	CC1	3	3	1	1	1	1	10	2006_2010	2010	China	Asia	Animal_clinical	Sus scrofa	Animal	1	0	0	0	0	0	0	0	0	0	0	0	0	0	0	0	0	0	0	0	0	0	0	0	0	0	0	0	0	0	0	0
Saureus_1280.25891_Contig_JAANWV010000049	saureus	9	CC1	3	3	1	1	1	1	10	2006_2010	2010	China	Asia	Animal_clinical	Sus scrofa	Animal	0	0	0	0	1	0	0	0	0	0	0	0	0	0	0	0	0	0	0	0	0	0	0	0	0	0	0	0	0	0	0	0
Saureus_1280.25891_Contig_JAANWV010000036	saureus	9	CC1	3	3	1	1	1	1	10	2006_2010	2010	China	Asia	Animal_clinical	Sus scrofa	Animal	0	0	0	0	0	0	0	0	0	0	0	1	0	0	0	0	0	0	0	0	0	0	0	0	0	0	0	0	0	0	0	0
Saureus_1280.25892_Contig_JAANWW010000048	saureus	9	CC1	3	3	1	1	1	1	10	2006_2010	2010	China	Asia	Animal_clinical	Sus scrofa	Animal	1	0	0	0	0	0	0	0	0	0	0	0	0	0	0	0	0	0	0	0	0	0	0	0	0	0	0	0	0	0	0	0
Saureus_1280.25892_Contig_JAANWW010000053	saureus	9	CC1	3	3	1	1	1	1	10	2006_2010	2010	China	Asia	Animal_clinical	Sus scrofa	Animal	0	0	0	0	1	0	0	0	0	0	0	0	0	0	0	0	0	0	0	0	0	0	0	0	0	0	0	0	0	0	0	0
Saureus_1280.25892_Contig_JAANWW010000039	saureus	9	CC1	3	3	1	1	1	1	10	2006_2010	2010	China	Asia	Animal_clinical	Sus scrofa	Animal	0	0	0	0	0	0	0	0	0	0	0	1	0	0	0	0	0	0	0	0	0	0	0	0	0	0	0	0	0	0	0	0
Saureus_1280.25893_Contig_JAANTN010000047	saureus	9	CC1	3	3	1	1	1	1	10	2006_2010	2009	China	Asia	Animal_clinical	Sus scrofa	Animal	0	0	0	0	1	0	0	0	0	0	0	0	0	0	0	0	0	0	0	0	0	0	0	0	0	0	0	0	0	0	0	0
Saureus_1280.25893_Contig_JAANTN010000031	saureus	9	CC1	3	3	1	1	1	1	10	2006_2010	2009	China	Asia	Animal_clinical	Sus scrofa	Animal	0	0	0	0	0	0	0	0	0	0	0	1	0	0	0	0	0	0	0	0	0	0	0	0	0	0	0	0	0	0	0	0
Saureus_1280.25894_Contig_JAANWT010000039	saureus	-		3	~3	1	1	1	1	10	2006_2010	2010	China	Asia	Animal_clinical	Sus scrofa	Animal	1	0	0	0	0	0	0	0	0	0	0	0	0	0	0	0	0	0	0	0	0	0	0	0	0	0	0	0	0	0	0	0
Saureus_1280.25894_Contig_JAANWT010000046	saureus	-		3	~3	1	1	1	1	10	2006_2010	2010	China	Asia	Animal_clinical	Sus scrofa	Animal	0	0	0	0	1	0	0	0	0	0	0	0	0	0	0	0	0	0	0	0	0	0	0	0	0	0	0	0	0	0	0	0
Saureus_1280.25894_Contig_JAANWT010000025	saureus	-		3	~3	1	1	1	1	10	2006_2010	2010	China	Asia	Animal_clinical	Sus scrofa	Animal	0	0	0	0	0	0	0	0	1	0	0	0	0	0	0	0	0	0	0	0	0	0	0	0	0	0	0	0	0	0	0	0
Saureus_1280.25894_Contig_JAANWT010000033	saureus	-		3	~3	1	1	1	1	10	2006_2010	2010	China	Asia	Animal_clinical	Sus scrofa	Animal	0	0	0	0	0	0	0	0	0	0	0	1	0	0	0	0	0	0	0	0	0	0	0	0	0	0	0	0	0	0	0	0
Saureus_1280.25895_Contig_JAANVN010000042	saureus	9	CC1	3	3	1	1	1	1	10	2011_2015	2014	China	Asia	Animal_clinical	Sus scrofa	Animal	1	0	0	0	0	0	0	0	0	0	0	0	0	0	0	0	0	0	0	0	0	0	0	0	0	0	0	0	0	0	0	0
Saureus_1280.25895_Contig_JAANVN010000049	saureus	9	CC1	3	3	1	1	1	1	10	2011_2015	2014	China	Asia	Animal_clinical	Sus scrofa	Animal	0	0	0	0	1	0	0	0	0	0	0	0	0	0	0	0	0	0	0	0	0	0	0	0	0	0	0	0	0	0	0	0
Saureus_1280.25895_Contig_JAANVN010000037	saureus	9	CC1	3	3	1	1	1	1	10	2011_2015	2014	China	Asia	Animal_clinical	Sus scrofa	Animal	0	0	0	0	0	0	0	0	0	0	0	1	0	0	0	0	0	0	0	0	0	0	0	0	0	0	0	0	0	0	0	0
Saureus_1280.25896_Contig_JAANWJ010000037	saureus	9	CC1	3	3	1	1	1	1	10	2011_2015	2011	China	Asia	Animal_clinical	Sus scrofa	Animal	1	0	0	0	0	0	0	0	0	0	0	0	0	0	0	0	0	0	0	0	0	0	0	0	0	0	0	0	0	0	0	0
Saureus_1280.25896_Contig_JAANWJ010000043	saureus	9	CC1	3	3	1	1	1	1	10	2011_2015	2011	China	Asia	Animal_clinical	Sus scrofa	Animal	0	0	0	0	1	0	0	0	0	0	0	0	0	0	0	0	0	0	0	0	0	0	0	0	0	0	0	0	0	0	0	0
Saureus_1280.25896_Contig_JAANWJ010000025	saureus	9	CC1	3	3	1	1	1	1	10	2011_2015	2011	China	Asia	Animal_clinical	Sus scrofa	Animal	0	0	0	0	0	0	0	0	1	0	0	0	0	0	0	0	0	0	0	0	0	0	0	0	0	0	0	0	0	0	0	0
Saureus_1280.25896_Contig_JAANWJ010000030	saureus	9	CC1	3	3	1	1	1	1	10	2011_2015	2011	China	Asia	Animal_clinical	Sus scrofa	Animal	0	0	0	0	0	0	0	0	0	0	0	1	0	0	0	0	0	0	0	0	0	0	0	0	0	0	0	0	0	0	0	0
Saureus_1280.25897_Contig_JAANWS010000055	saureus	9	CC1	3	3	1	1	1	1	10	2006_2010	2010	China	Asia	Animal_clinical	Sus scrofa	Animal	1	0	0	0	0	0	0	0	0	0	0	0	0	0	0	0	0	0	0	0	0	0	0	0	0	0	0	0	0	0	0	0
Saureus_1280.25897_Contig_JAANWS010000062	saureus	9	CC1	3	3	1	1	1	1	10	2006_2010	2010	China	Asia	Animal_clinical	Sus scrofa	Animal	0	0	0	0	1	0	0	0	0	0	0	0	0	0	0	0	0	0	0	0	0	0	0	0	0	0	0	0	0	0	0	0
Saureus_1280.25897_Contig_JAANWS010000033	saureus	9	CC1	3	3	1	1	1	1	10	2006_2010	2010	China	Asia	Animal_clinical	Sus scrofa	Animal	0	0	0	0	0	0	0	0	1	0	0	0	0	0	0	0	0	0	0	0	0	0	0	0	0	0	0	0	0	0	0	0
Saureus_1280.25898_Contig_JAANWG010000036	saureus	9	CC1	3	3	1	1	1	1	10	2011_2015	2011	China	Asia	Animal_clinical	Sus scrofa	Animal	1	0	0	0	0	0	0	0	0	0	0	0	0	0	0	0	0	0	0	0	0	0	0	0	0	0	0	0	0	0	0	0
Saureus_1280.25898_Contig_JAANWG010000041	saureus	9	CC1	3	3	1	1	1	1	10	2011_2015	2011	China	Asia	Animal_clinical	Sus scrofa	Animal	0	0	0	0	1	0	0	0	0	0	0	0	0	0	0	0	0	0	0	0	0	0	0	0	0	0	0	0	0	0	0	0
Saureus_1280.25898_Contig_JAANWG010000027	saureus	9	CC1	3	3	1	1	1	1	10	2011_2015	2011	China	Asia	Animal_clinical	Sus scrofa	Animal	0	0	0	0	0	0	0	0	0	0	0	1	0	0	0	0	0	0	0	0	0	0	0	0	0	0	0	0	0	0	0	0
Saureus_1280.25899_Contig_JAANWQ010000057	saureus	9	CC1	3	3	1	1	1	1	10	2006_2010	2010	China	Asia	Animal_clinical	Sus scrofa	Animal	0	0	0	0	1	0	0	0	0	0	0	0	0	0	0	0	0	0	0	0	0	0	0	0	0	0	0	0	0	0	0	0
Saureus_1280.25899_Contig_JAANWQ010000040	saureus	9	CC1	3	3	1	1	1	1	10	2006_2010	2010	China	Asia	Animal_clinical	Sus scrofa	Animal	0	0	0	0	0	0	0	0	0	0	0	1	0	0	0	0	0	0	0	0	0	0	0	0	0	0	0	0	0	0	0	0
Saureus_1280.25901_Contig_JAANVL010000046	saureus	9	CC1	3	3	1	1	1	1	10	2011_2015	2014	China	Asia	Animal_clinical	Sus scrofa	Animal	0	0	0	0	0	0	0	0	0	0	0	1	0	0	0	0	0	0	0	0	0	0	0	0	0	0	0	0	0	0	0	0
Saureus_1280.25902_Contig_JAANWN010000040	saureus	9	CC1	3	3	1	1	1	1	10	2006_2010	2010	China	Asia	Animal_clinical	Sus scrofa	Animal	0	0	0	0	1	0	0	0	0	0	0	0	0	0	0	0	0	0	0	0	0	0	0	0	0	0	0	0	0	0	0	0
Saureus_1280.25902_Contig_JAANWN010000027	saureus	9	CC1	3	3	1	1	1	1	10	2006_2010	2010	China	Asia	Animal_clinical	Sus scrofa	Animal	0	0	0	0	0	0	0	0	0	0	0	1	0	0	0	0	0	0	0	0	0	0	0	0	0	0	0	0	0	0	0	0
Saureus_1280.25903_Contig_JAANWL010000024	saureus	9	CC1	3	3	1	1	1	1	10	2011_2015	2013	China	Asia	Animal_clinical	Sus scrofa	Animal	1	0	0	0	0	0	0	0	0	0	0	0	0	0	0	0	0	0	0	0	0	0	0	0	0	0	0	0	0	0	0	0
Saureus_1280.25903_Contig_JAANWL010000038	saureus	9	CC1	3	3	1	1	1	1	10	2011_2015	2013	China	Asia	Animal_clinical	Sus scrofa	Animal	0	0	0	0	1	0	0	0	0	0	0	0	0	0	0	0	0	0	0	0	0	0	0	0	0	0	0	0	0	0	0	0
Saureus_1280.25903_Contig_JAANWL010000027	saureus	9	CC1	3	3	1	1	1	1	10	2011_2015	2013	China	Asia	Animal_clinical	Sus scrofa	Animal	0	0	0	0	0	0	0	0	0	0	0	1	0	0	0	0	0	0	0	0	0	0	0	0	0	0	0	0	0	0	0	0
Saureus_1280.25904_Contig_JAANWK010000044	saureus	9	CC1	3	3	1	1	1	1	10	2011_2015	2013	China	Asia	Animal_clinical	Sus scrofa	Animal	1	0	0	0	0	0	0	0	0	0	0	0	0	0	0	0	0	0	0	0	0	0	0	0	0	0	0	0	0	0	0	0
Saureus_1280.25904_Contig_JAANWK010000050	saureus	9	CC1	3	3	1	1	1	1	10	2011_2015	2013	China	Asia	Animal_clinical	Sus scrofa	Animal	0	0	0	0	1	0	0	0	0	0	0	0	0	0	0	0	0	0	0	0	0	0	0	0	0	0	0	0	0	0	0	0
Saureus_1280.25904_Contig_JAANWK010000037	saureus	9	CC1	3	3	1	1	1	1	10	2011_2015	2013	China	Asia	Animal_clinical	Sus scrofa	Animal	0	0	0	0	0	0	0	0	0	0	0	0	0	0	0	0	0	0	0	0	0	0	0	0	1	0	0	0	0	0	0	0
Saureus_1280.25904_Contig_JAANWK010000036	saureus	9	CC1	3	3	1	1	1	1	10	2011_2015	2013	China	Asia	Animal_clinical	Sus scrofa	Animal	0	0	0	0	0	0	0	0	0	0	0	1	0	0	0	0	0	0	0	0	0	0	0	0	0	0	0	0	0	0	0	0
Saureus_1280.25905_Contig_JAANUJ010000034	saureus	9	CC1	3	3	1	1	1	1	10	2011_2015	2011	China	Asia	Animal_clinical	Sus scrofa	Animal	0	0	0	0	0	0	0	0	0	0	0	1	0	0	0	0	0	0	0	0	0	0	0	0	0	0	0	0	0	0	0	0
Saureus_1280.25906_Contig_JAANWF010000039	saureus	9	CC1	3	3	1	1	1	1	10	2011_2015	2011	China	Asia	Animal_clinical	Sus scrofa	Animal	1	0	0	0	0	0	0	0	0	0	0	0	0	0	0	0	0	0	0	0	0	0	0	0	0	0	0	0	0	0	0	0
Saureus_1280.25906_Contig_JAANWF010000044	saureus	9	CC1	3	3	1	1	1	1	10	2011_2015	2011	China	Asia	Animal_clinical	Sus scrofa	Animal	0	0	0	0	1	0	0	0	0	0	0	0	0	0	0	0	0	0	0	0	0	0	0	0	0	0	0	0	0	0	0	0
Saureus_1280.25906_Contig_JAANWF010000032	saureus	9	CC1	3	3	1	1	1	1	10	2011_2015	2011	China	Asia	Animal_clinical	Sus scrofa	Animal	0	0	0	0	0	0	0	0	0	0	0	1	0	0	0	0	0	0	0	0	0	0	0	0	0	0	0	0	0	0	0	0
Saureus_1280.25907_Contig_JAANWC010000042	saureus	9	CC1	3	3	1	1	1	1	10	2011_2015	2013	China	Asia	Animal_clinical	Sus scrofa	Animal	1	0	0	0	0	0	0	0	0	0	0	0	0	0	0	0	0	0	0	0	0	0	0	0	0	0	0	0	0	0	0	0
Saureus_1280.25907_Contig_JAANWC010000035	saureus	9	CC1	3	3	1	1	1	1	10	2011_2015	2013	China	Asia	Animal_clinical	Sus scrofa	Animal	0	0	0	0	0	0	0	0	0	0	0	1	0	0	0	0	0	0	0	0	0	0	0	0	0	0	0	0	0	0	0	0
Saureus_1280.25908_Contig_JAANWH010000041	saureus	9	CC1	3	3	1	1	1	1	10	2011_2015	2011	China	Asia	Animal_clinical	Sus scrofa	Animal	1	0	0	0	0	0	0	0	0	0	0	0	0	0	0	0	0	0	0	0	0	0	0	0	0	0	0	0	0	0	0	0
Saureus_1280.25908_Contig_JAANWH010000047	saureus	9	CC1	3	3	1	1	1	1	10	2011_2015	2011	China	Asia	Animal_clinical	Sus scrofa	Animal	0	0	0	0	1	0	0	0	0	0	0	0	0	0	0	0	0	0	0	0	0	0	0	0	0	0	0	0	0	0	0	0
Saureus_1280.25908_Contig_JAANWH010000032	saureus	9	CC1	3	3	1	1	1	1	10	2011_2015	2011	China	Asia	Animal_clinical	Sus scrofa	Animal	0	0	0	0	0	0	0	0	0	0	0	0	0	0	0	0	0	0	0	0	0	0	0	1	0	0	0	0	0	0	0	0
Saureus_1280.25908_Contig_JAANWH010000033	saureus	9	CC1	3	3	1	1	1	1	10	2011_2015	2011	China	Asia	Animal_clinical	Sus scrofa	Animal	0	0	0	0	0	0	0	0	0	0	0	1	0	0	0	0	0	0	0	0	0	0	0	0	0	0	0	0	0	0	0	0
Saureus_1280.25909_Contig_JAANVK010000046	saureus	9	CC1	3	3	1	1	1	1	10	2011_2015	2014	China	Asia	Animal_clinical	Sus scrofa	Animal	1	0	0	0	0	0	0	0	0	0	0	0	0	0	0	0	0	0	0	0	0	0	0	0	0	0	0	0	0	0	0	0
Saureus_1280.25909_Contig_JAANVK010000040	saureus	9	CC1	3	3	1	1	1	1	10	2011_2015	2014	China	Asia	Animal_clinical	Sus scrofa	Animal	0	0	0	0	1	0	0	0	0	0	0	0	0	0	0	0	0	0	0	0	0	0	0	0	0	0	0	0	0	0	0	0
Saureus_1280.25909_Contig_JAANVK010000036	saureus	9	CC1	3	3	1	1	1	1	10	2011_2015	2014	China	Asia	Animal_clinical	Sus scrofa	Animal	0	0	0	0	0	0	0	0	0	0	0	1	0	0	0	0	0	0	0	0	0	0	0	0	0	0	0	0	0	0	0	0
Saureus_1280.25911_Contig_JAANVZ010000044	saureus	9	CC1	3	3	1	1	1	1	10	2011_2015	2013	China	Asia	Animal_clinical	Sus scrofa	Animal	1	0	0	0	0	0	0	0	0	0	0	0	0	0	0	0	0	0	0	0	0	0	0	0	0	0	0	0	0	0	0	0
Saureus_1280.25911_Contig_JAANVZ010000041	saureus	9	CC1	3	3	1	1	1	1	10	2011_2015	2013	China	Asia	Animal_clinical	Sus scrofa	Animal	0	0	0	0	1	0	0	0	0	0	0	0	0	0	0	0	0	0	0	0	0	0	0	0	0	0	0	0	0	0	0	0
Saureus_1280.25911_Contig_JAANVZ010000036	saureus	9	CC1	3	3	1	1	1	1	10	2011_2015	2013	China	Asia	Animal_clinical	Sus scrofa	Animal	0	0	0	0	0	0	0	0	0	0	0	1	0	0	0	0	0	0	0	0	0	0	0	0	0	0	0	0	0	0	0	0
Saureus_1280.25912_Contig_JAANVQ010000042	saureus	9	CC1	3	3	1	1	1	1	10	2011_2015	2014	China	Asia	Animal_clinical	Sus scrofa	Animal	1	0	0	0	0	0	0	0	0	0	0	0	0	0	0	0	0	0	0	0	0	0	0	0	0	0	0	0	0	0	0	0
Saureus_1280.25912_Contig_JAANVQ010000049	saureus	9	CC1	3	3	1	1	1	1	10	2011_2015	2014	China	Asia	Animal_clinical	Sus scrofa	Animal	0	0	0	0	1	0	0	0	0	0	0	0	0	0	0	0	0	0	0	0	0	0	0	0	0	0	0	0	0	0	0	0
Saureus_1280.25912_Contig_JAANVQ010000037	saureus	9	CC1	3	3	1	1	1	1	10	2011_2015	2014	China	Asia	Animal_clinical	Sus scrofa	Animal	0	0	0	0	0	0	0	0	0	0	0	1	0	0	0	0	0	0	0	0	0	0	0	0	0	0	0	0	0	0	0	0
Saureus_1280.25913_Contig_JAANVM010000046	saureus	9	CC1	3	3	1	1	1	1	10	2011_2015	2014	China	Asia	Animal_clinical	Sus scrofa	Animal	1	0	0	0	0	0	0	0	0	0	0	0	0	0	0	0	0	0	0	0	0	0	0	0	0	0	0	0	0	0	0	0
Saureus_1280.25913_Contig_JAANVM010000053	saureus	9	CC1	3	3	1	1	1	1	10	2011_2015	2014	China	Asia	Animal_clinical	Sus scrofa	Animal	0	0	0	0	1	0	0	0	0	0	0	0	0	0	0	0	0	0	0	0	0	0	0	0	0	0	0	0	0	0	0	0
Saureus_1280.25913_Contig_JAANVM010000041	saureus	9	CC1	3	3	1	1	1	1	10	2011_2015	2014	China	Asia	Animal_clinical	Sus scrofa	Animal	0	0	0	0	0	0	0	0	0	0	0	1	0	0	0	0	0	0	0	0	0	0	0	0	0	0	0	0	0	0	0	0
Saureus_1280.25914_Contig_JAANVJ010000051	saureus	9	CC1	3	3	1	1	1	1	10	2011_2015	2014	China	Asia	Animal_clinical	Sus scrofa	Animal	0	0	0	0	1	0	0	0	0	0	0	0	0	0	0	0	0	0	0	0	0	0	0	0	0	0	0	0	0	0	0	0
Saureus_1280.25914_Contig_JAANVJ010000046	saureus	9	CC1	3	3	1	1	1	1	10	2011_2015	2014	China	Asia	Animal_clinical	Sus scrofa	Animal	0	0	0	1	0	0	0	0	0	0	0	0	0	0	0	0	0	0	0	0	0	0	0	0	0	0	0	0	0	0	0	0
Saureus_1280.25914_Contig_JAANVJ010000048	saureus	9	CC1	3	3	1	1	1	1	10	2011_2015	2014	China	Asia	Animal_clinical	Sus scrofa	Animal	0	0	0	0	0	0	0	0	0	0	0	1	0	0	0	0	0	0	0	0	0	0	0	0	0	0	0	0	0	0	0	0
Saureus_1280.25915_Contig_JAANWE010000037	saureus	9	CC1	3	3	1	1	1	1	10	2011_2015	2011	China	Asia	Animal_clinical	Sus scrofa	Animal	1	0	0	0	0	0	0	0	0	0	0	0	0	0	0	0	0	0	0	0	0	0	0	0	0	0	0	0	0	0	0	0
Saureus_1280.25915_Contig_JAANWE010000043	saureus	9	CC1	3	3	1	1	1	1	10	2011_2015	2011	China	Asia	Animal_clinical	Sus scrofa	Animal	0	0	0	0	1	0	0	0	0	0	0	0	0	0	0	0	0	0	0	0	0	0	0	0	0	0	0	0	0	0	0	0
Saureus_1280.25915_Contig_JAANWE010000028	saureus	9	CC1	3	3	1	1	1	1	10	2011_2015	2011	China	Asia	Animal_clinical	Sus scrofa	Animal	0	0	0	0	0	0	0	0	0	0	0	1	0	0	0	0	0	0	0	0	0	0	0	0	0	0	0	0	0	0	0	0
Saureus_1280.25916_Contig_JAANTX010000039	saureus	9	CC1	3	3	1	1	1	1	10	2006_2010	2008	China	Asia	Animal_clinical	Sus scrofa	Animal	1	0	0	0	0	0	0	0	0	0	0	0	0	0	0	0	0	0	0	0	0	0	0	0	0	0	0	0	0	0	0	0
Saureus_1280.25916_Contig_JAANTX010000046	saureus	9	CC1	3	3	1	1	1	1	10	2006_2010	2008	China	Asia	Animal_clinical	Sus scrofa	Animal	0	0	0	0	1	0	0	0	0	0	0	0	0	0	0	0	0	0	0	0	0	0	0	0	0	0	0	0	0	0	0	0
Saureus_1280.25916_Contig_JAANTX010000031	saureus	9	CC1	3	3	1	1	1	1	10	2006_2010	2008	China	Asia	Animal_clinical	Sus scrofa	Animal	0	0	0	0	0	0	0	0	0	0	0	1	0	0	0	0	0	0	0	0	0	0	0	0	0	0	0	0	0	0	0	0
Saureus_1280.25917_Contig_JAANTT010000041	saureus	9	CC1	3	3	1	1	1	1	10	2006_2010	2008	China	Asia	Animal_clinical	Sus scrofa	Animal	1	0	0	0	0	0	0	0	0	0	0	0	0	0	0	0	0	0	0	0	0	0	0	0	0	0	0	0	0	0	0	0
Saureus_1280.25917_Contig_JAANTT010000048	saureus	9	CC1	3	3	1	1	1	1	10	2006_2010	2008	China	Asia	Animal_clinical	Sus scrofa	Animal	0	0	0	0	1	0	0	0	0	0	0	0	0	0	0	0	0	0	0	0	0	0	0	0	0	0	0	0	0	0	0	0
Saureus_1280.25917_Contig_JAANTT010000036	saureus	9	CC1	3	3	1	1	1	1	10	2006_2010	2008	China	Asia	Animal_clinical	Sus scrofa	Animal	0	0	0	0	0	0	0	0	0	0	0	1	0	0	0	0	0	0	0	0	0	0	0	0	0	0	0	0	0	0	0	0
Saureus_1280.25918_Contig_JAANUC010000045	saureus	1376	CC1	3	73	1	1	1	1	10	2011_2015	2012	China	Asia	Animal_clinical	Sus scrofa	Animal	1	0	0	0	0	0	0	0	0	0	0	0	0	0	0	0	0	0	0	0	0	0	0	0	0	0	0	0	0	0	0	0
Saureus_1280.25918_Contig_JAANUC010000053	saureus	1376	CC1	3	73	1	1	1	1	10	2011_2015	2012	China	Asia	Animal_clinical	Sus scrofa	Animal	0	0	0	0	1	0	0	0	0	0	0	0	0	0	0	0	0	0	0	0	0	0	0	0	0	0	0	0	0	0	0	0
Saureus_1280.25918_Contig_JAANUC010000035	saureus	1376	CC1	3	73	1	1	1	1	10	2011_2015	2012	China	Asia	Animal_clinical	Sus scrofa	Animal	0	0	0	0	0	0	0	0	0	0	0	1	0	0	0	0	0	0	0	0	0	0	0	0	0	0	0	0	0	0	0	0
Saureus_1280.25919_Contig_JAANTV010000037	saureus	9	CC1	3	3	1	1	1	1	10	2006_2010	2008	China	Asia	Animal_clinical	Sus scrofa	Animal	1	0	0	0	0	0	0	0	0	0	0	0	0	0	0	0	0	0	0	0	0	0	0	0	0	0	0	0	0	0	0	0
Saureus_1280.25919_Contig_JAANTV010000042	saureus	9	CC1	3	3	1	1	1	1	10	2006_2010	2008	China	Asia	Animal_clinical	Sus scrofa	Animal	0	0	0	0	1	0	0	0	0	0	0	0	0	0	0	0	0	0	0	0	0	0	0	0	0	0	0	0	0	0	0	0
Saureus_1280.25919_Contig_JAANTV010000028	saureus	9	CC1	3	3	1	1	1	1	10	2006_2010	2008	China	Asia	Animal_clinical	Sus scrofa	Animal	0	0	0	0	0	0	0	0	0	0	0	1	0	0	0	0	0	0	0	0	0	0	0	0	0	0	0	0	0	0	0	0
Saureus_1280.25921_Contig_JAANTY010000041	saureus	9	CC1	3	3	1	1	1	1	10	2006_2010	2008	China	Asia	Animal_clinical	Sus scrofa	Animal	1	0	0	0	0	0	0	0	0	0	0	0	0	0	0	0	0	0	0	0	0	0	0	0	0	0	0	0	0	0	0	0
Saureus_1280.25921_Contig_JAANTY010000047	saureus	9	CC1	3	3	1	1	1	1	10	2006_2010	2008	China	Asia	Animal_clinical	Sus scrofa	Animal	0	0	0	0	1	0	0	0	0	0	0	0	0	0	0	0	0	0	0	0	0	0	0	0	0	0	0	0	0	0	0	0
Saureus_1280.25921_Contig_JAANTY010000035	saureus	9	CC1	3	3	1	1	1	1	10	2006_2010	2008	China	Asia	Animal_clinical	Sus scrofa	Animal	0	0	0	0	0	0	0	0	0	0	0	1	0	0	0	0	0	0	0	0	0	0	0	0	0	0	0	0	0	0	0	0
Saureus_1280.25922_Contig_JAANTW010000086	saureus	9	CC1	3	3	1	1	1	1	10	2006_2010	2008	China	Asia	Animal_clinical	Sus scrofa	Animal	1	0	0	0	0	0	0	0	0	0	0	0	0	0	0	0	0	0	0	0	0	0	0	0	0	0	0	0	0	0	0	0
Saureus_1280.25922_Contig_JAANTW010000076	saureus	9	CC1	3	3	1	1	1	1	10	2006_2010	2008	China	Asia	Animal_clinical	Sus scrofa	Animal	0	0	0	0	1	0	0	0	0	0	0	0	0	0	0	0	0	0	0	0	0	0	0	0	0	0	0	0	0	0	0	0
Saureus_1280.25922_Contig_JAANTW010000040	saureus	9	CC1	3	3	1	1	1	1	10	2006_2010	2008	China	Asia	Animal_clinical	Sus scrofa	Animal	0	0	0	0	0	0	0	0	0	0	0	0	0	0	0	0	0	0	0	0	0	0	0	1	0	0	0	0	0	0	0	0
Saureus_1280.25922_Contig_JAANTW010000047	saureus	9	CC1	3	3	1	1	1	1	10	2006_2010	2008	China	Asia	Animal_clinical	Sus scrofa	Animal	0	0	0	0	0	0	0	0	0	0	0	1	0	0	0	0	0	0	0	0	0	0	0	0	0	0	0	0	0	0	0	0
Saureus_1280.25923_Contig_JAANTZ010000043	saureus	9	CC1	3	3	1	1	1	1	10	2011_2015	2012	China	Asia	Animal_clinical	Sus scrofa	Animal	1	0	0	0	0	0	0	0	0	0	0	0	0	0	0	0	0	0	0	0	0	0	0	0	0	0	0	0	0	0	0	0
Saureus_1280.25923_Contig_JAANTZ010000055	saureus	9	CC1	3	3	1	1	1	1	10	2011_2015	2012	China	Asia	Animal_clinical	Sus scrofa	Animal	0	0	0	0	1	0	0	0	0	0	0	0	0	0	0	0	0	0	0	0	0	0	0	0	0	0	0	0	0	0	0	0
Saureus_1280.25923_Contig_JAANTZ010000025	saureus	9	CC1	3	3	1	1	1	1	10	2011_2015	2012	China	Asia	Animal_clinical	Sus scrofa	Animal	0	0	0	0	0	0	0	0	1	0	0	0	0	0	0	0	0	0	0	0	0	0	0	0	0	0	0	0	0	0	0	0
Saureus_1280.25923_Contig_JAANTZ010000035	saureus	9	CC1	3	3	1	1	1	1	10	2011_2015	2012	China	Asia	Animal_clinical	Sus scrofa	Animal	0	0	0	0	0	0	0	0	0	0	0	1	0	0	0	0	0	0	0	0	0	0	0	0	0	0	0	0	0	0	0	0
Saureus_1280.25924_Contig_JAANUA010000045	saureus	9	CC1	3	3	1	1	1	1	10	2011_2015	2012	China	Asia	Animal_clinical	Sus scrofa	Animal	0	0	0	0	0	0	0	0	0	0	0	0	0	0	0	0	0	0	1	0	0	0	0	0	0	0	0	0	0	0	0	0
Saureus_1280.25924_Contig_JAANUA010000044	saureus	9	CC1	3	3	1	1	1	1	10	2011_2015	2012	China	Asia	Animal_clinical	Sus scrofa	Animal	1	0	0	0	0	0	0	0	0	0	0	0	0	0	0	0	0	0	0	0	0	0	0	0	0	0	0	0	0	0	0	0
Saureus_1280.25924_Contig_JAANUA010000049	saureus	9	CC1	3	3	1	1	1	1	10	2011_2015	2012	China	Asia	Animal_clinical	Sus scrofa	Animal	0	0	0	0	1	0	0	0	0	0	0	0	0	0	0	0	0	0	0	0	0	0	0	0	0	0	0	0	0	0	0	0
Saureus_1280.25924_Contig_JAANUA010000028	saureus	9	CC1	3	3	1	1	1	1	10	2011_2015	2012	China	Asia	Animal_clinical	Sus scrofa	Animal	0	0	0	0	0	0	0	0	1	0	0	0	0	0	0	0	0	0	0	0	0	0	0	0	0	0	0	0	0	0	0	0
Saureus_1280.25924_Contig_JAANUA010000038	saureus	9	CC1	3	3	1	1	1	1	10	2011_2015	2012	China	Asia	Animal_clinical	Sus scrofa	Animal	0	0	0	0	0	0	0	0	0	0	0	1	0	0	0	0	0	0	0	0	0	0	0	0	0	0	0	0	0	0	0	0
Saureus_1280.25925_Contig_JAANUD010000039	saureus	9	CC1	3	3	1	1	1	1	10	2011_2015	2012	China	Asia	Animal_clinical	Sus scrofa	Animal	1	0	0	0	0	0	0	0	0	0	0	0	0	0	0	0	0	0	0	0	0	0	0	0	0	0	0	0	0	0	0	0
Saureus_1280.25925_Contig_JAANUD010000031	saureus	9	CC1	3	3	1	1	1	1	10	2011_2015	2012	China	Asia	Animal_clinical	Sus scrofa	Animal	0	0	0	0	0	0	0	0	0	0	0	1	0	0	0	0	0	0	0	0	0	0	0	0	0	0	0	0	0	0	0	0
Saureus_1280.25926_Contig_JAANWI010000039	saureus	9	CC1	3	3	1	1	1	1	10	2011_2015	2011	China	Asia	Animal_clinical	Sus scrofa	Animal	1	0	0	0	0	0	0	0	0	0	0	0	0	0	0	0	0	0	0	0	0	0	0	0	0	0	0	0	0	0	0	0
Saureus_1280.25926_Contig_JAANWI010000044	saureus	9	CC1	3	3	1	1	1	1	10	2011_2015	2011	China	Asia	Animal_clinical	Sus scrofa	Animal	0	0	0	0	1	0	0	0	0	0	0	0	0	0	0	0	0	0	0	0	0	0	0	0	0	0	0	0	0	0	0	0
Saureus_1280.25926_Contig_JAANWI010000031	saureus	9	CC1	3	3	1	1	1	1	10	2011_2015	2011	China	Asia	Animal_clinical	Sus scrofa	Animal	0	0	0	0	0	0	0	0	0	0	0	1	0	0	0	0	0	0	0	0	0	0	0	0	0	0	0	0	0	0	0	0
Saureus_1280.25927_Contig_JAANWB010000051	saureus	9	CC1	3	3	1	1	1	1	10	2011_2015	2013	China	Asia	Animal_clinical	Sus scrofa	Animal	1	0	0	0	0	0	0	0	0	0	0	0	0	0	0	0	0	0	0	0	0	0	0	0	0	0	0	0	0	0	0	0
Saureus_1280.25927_Contig_JAANWB010000044	saureus	9	CC1	3	3	1	1	1	1	10	2011_2015	2013	China	Asia	Animal_clinical	Sus scrofa	Animal	0	0	0	0	1	0	0	0	0	0	0	0	0	0	0	0	0	0	0	0	0	0	0	0	0	0	0	0	0	0	0	0
Saureus_1280.25927_Contig_JAANWB010000028	saureus	9	CC1	3	3	1	1	1	1	10	2011_2015	2013	China	Asia	Animal_clinical	Sus scrofa	Animal	0	0	1	0	0	0	0	0	0	0	0	0	0	0	0	0	0	0	0	0	0	0	0	0	0	0	0	0	0	0	0	0
Saureus_1280.25927_Contig_JAANWB010000037	saureus	9	CC1	3	3	1	1	1	1	10	2011_2015	2013	China	Asia	Animal_clinical	Sus scrofa	Animal	0	0	0	0	0	0	0	0	0	0	0	0	0	0	0	0	0	0	0	0	1	0	0	0	0	0	0	0	0	0	0	0
Saureus_1280.25927_Contig_JAANWB010000029	saureus	9	CC1	3	3	1	1	1	1	10	2011_2015	2013	China	Asia	Animal_clinical	Sus scrofa	Animal	0	0	0	1	0	0	0	0	0	0	0	0	0	0	0	0	0	0	0	0	0	0	0	0	0	0	0	0	0	0	0	0
Saureus_1280.25927_Contig_JAANWB010000039	saureus	9	CC1	3	3	1	1	1	1	10	2011_2015	2013	China	Asia	Animal_clinical	Sus scrofa	Animal	0	0	0	0	0	0	0	0	0	0	0	1	0	0	0	0	0	0	0	0	0	0	0	0	0	0	0	0	0	0	0	0
Saureus_1280.25928_Contig_JAANTS010000046	saureus	9	CC1	3	3	1	1	1	1	10	2006_2010	2008	China	Asia	Animal_clinical	Sus scrofa	Animal	1	0	0	0	0	0	0	0	0	0	0	0	0	0	0	0	0	0	0	0	0	0	0	0	0	0	0	0	0	0	0	0
Saureus_1280.25928_Contig_JAANTS010000042	saureus	9	CC1	3	3	1	1	1	1	10	2006_2010	2008	China	Asia	Animal_clinical	Sus scrofa	Animal	0	0	0	0	1	0	0	0	0	0	0	0	0	0	0	0	0	0	0	0	0	0	0	0	0	0	0	0	0	0	0	0
Saureus_1280.25928_Contig_JAANTS010000038	saureus	9	CC1	3	3	1	1	1	1	10	2006_2010	2008	China	Asia	Animal_clinical	Sus scrofa	Animal	0	0	0	0	0	0	0	0	0	0	0	1	0	0	0	0	0	0	0	0	0	0	0	0	0	0	0	0	0	0	0	0
Saureus_1280.25929_Contig_JAANTJ010000046	saureus	9	CC1	3	3	1	1	1	1	10	2006_2010	2009	China	Asia	Animal_clinical	Sus scrofa	Animal	0	0	0	0	1	0	0	0	0	0	0	0	0	0	0	0	0	0	0	0	0	0	0	0	0	0	0	0	0	0	0	0
Saureus_1280.25929_Contig_JAANTJ010000032	saureus	9	CC1	3	3	1	1	1	1	10	2006_2010	2009	China	Asia	Animal_clinical	Sus scrofa	Animal	0	0	0	0	0	0	0	0	0	0	0	1	0	0	0	0	0	0	0	0	0	0	0	0	0	0	0	0	0	0	0	0
Saureus_1280.25973_Contig_1280.25973.con.0053	saureus	109	CC1	3	27	1	1	1	1	10	2011_2015	2012	Ireland	Europe	Unknown	Unknown	Unknown	0	0	0	0	0	0	0	0	0	1	0	0	0	0	0	0	0	0	0	0	0	0	0	0	0	0	0	0	0	0	0	0
Saureus_1280.25974_Contig_1280.25974.con.0018	saureus	45	CC45	10	14	8	6	10	3	2	2011_2015	2012	Ireland	Europe	Unknown	Unknown	Unknown	1	0	0	0	0	0	0	0	0	0	0	0	0	0	0	0	0	0	0	0	0	0	0	0	0	0	0	0	0	0	0	0
Saureus_1280.25975_Contig_1280.25975.con.0032	saureus	8	CC8	3	3	1	1	4	4	3	2011_2015	2012	Ireland	Europe	Unknown	Unknown	Unknown	1	0	0	0	0	0	0	0	0	0	0	0	0	0	0	0	0	0	0	0	0	0	0	0	0	0	0	0	0	0	0	0
Saureus_1280.25976_Contig_1280.25976.con.0025	saureus	15	CC15	13	13	1	1	12	11	13	2011_2015	2012	Ireland	Europe	Unknown	Unknown	Unknown	1	0	0	0	0	0	0	0	0	0	0	0	0	0	0	0	0	0	0	0	0	0	0	0	0	0	0	0	0	0	0	0
Saureus_1280.25977_Contig_1280.25977.con.0183	saureus	5	CC5	1	4	1	4	12	1	10	2011_2015	2012	Ireland	Europe	Unknown	Unknown	Unknown	1	0	0	0	0	0	0	0	0	0	0	0	0	0	0	0	0	0	0	0	0	0	0	0	0	0	0	0	0	0	0	0
Saureus_1280.25978_Contig_1280.25978.con.0016	saureus	5	CC5	1	4	1	4	12	1	10	2011_2015	2012	Ireland	Europe	Unknown	Unknown	Unknown	1	0	0	0	0	0	0	0	0	0	0	0	0	0	0	0	0	0	0	0	0	0	0	0	0	0	0	0	0	0	0	0
Saureus_1280.25979_Contig_1280.25979.con.0017	saureus	1	CC1	1	1	1	1	1	1	1	2011_2015	2012	Ireland	Europe	Unknown	Unknown	Unknown	1	0	0	0	0	0	0	0	0	0	0	0	0	0	0	0	0	0	0	0	0	0	0	0	0	0	0	0	0	0	0	0
Saureus_1280.25982_Contig_1280.25982.con.0025	saureus	8	CC8	3	3	1	1	4	4	3	2011_2015	2012	Ireland	Europe	Unknown	Unknown	Unknown	0	0	0	1	0	0	0	0	0	0	0	0	0	0	0	0	0	0	0	0	0	0	0	0	0	0	0	0	0	0	0	0
Saureus_1280.25983_Contig_1280.25983.con.0090	saureus	15	CC15	13	13	1	1	12	11	13	2011_2015	2012	Ireland	Europe	Unknown	Unknown	Unknown	1	0	0	0	0	0	0	0	0	0	0	0	0	0	0	0	0	0	0	0	0	0	0	0	0	0	0	0	0	0	0	0
Saureus_1280.25984_Contig_1280.25984.con.0016	saureus	1	CC1	1	1	1	1	1	1	1	2011_2015	2012	Ireland	Europe	Unknown	Unknown	Unknown	1	0	0	0	0	0	0	0	0	0	0	0	0	0	0	0	0	0	0	0	0	0	0	0	0	0	0	0	0	0	0	0
Saureus_1280.25986_Contig_1280.25986.con.0024	saureus	109	CC1	3	27	1	1	1	1	10	2011_2015	2012	Ireland	Europe	Unknown	Unknown	Unknown	0	0	0	0	0	0	0	0	0	1	1	0	0	0	0	0	0	0	0	0	0	0	0	0	0	0	0	0	0	0	0	0
Saureus_1280.25988_Contig_1280.25988.con.0028	saureus	8	CC8	3	3	1	1	4	4	3	2011_2015	2012	Ireland	Europe	Unknown	Unknown	Unknown	0	0	0	1	0	0	0	0	0	0	0	0	0	0	0	0	0	0	0	0	0	0	0	0	0	0	0	0	0	0	0	0
Saureus_1280.25989_Contig_1280.25989.con.0012	saureus	1	CC1	1	1	1	1	1	1	1	2011_2015	2012	Ireland	Europe	Unknown	Unknown	Unknown	1	0	0	0	0	0	0	0	0	0	0	0	0	0	0	0	0	0	0	0	0	0	0	0	0	0	0	0	0	0	0	0
Saureus_1280.25991_Contig_1280.25991.con.0021	saureus	5	CC5	1	4	1	4	12	1	10	2011_2015	2012	Ireland	Europe	Unknown	Unknown	Unknown	1	0	0	0	0	0	0	0	0	0	0	0	0	0	0	0	0	0	0	0	0	0	0	0	0	0	0	0	0	0	0	0
Saureus_1280.25992_Contig_1280.25992.con.0023	saureus	7		5	4	1	4	4	6	3	2011_2015	2012	Ireland	Europe	Unknown	Unknown	Unknown	1	0	0	0	0	0	0	0	0	0	0	0	0	0	0	0	0	0	0	0	0	0	0	0	0	0	0	0	0	0	0	0
Saureus_1280.25993_Contig_1280.25993.con.0013	saureus	45	CC45	10	14	8	6	10	3	2	2011_2015	2012	Ireland	Europe	Unknown	Unknown	Unknown	1	0	0	0	0	0	0	0	0	0	0	0	0	0	0	0	0	0	0	0	0	0	0	0	0	0	0	0	0	0	0	0
Saureus_1280.25994_Contig_1280.25994.con.0017	saureus	5	CC5	1	4	1	4	12	1	10	2011_2015	2012	Ireland	Europe	Unknown	Unknown	Unknown	1	0	0	0	0	0	0	0	0	0	0	0	0	0	0	0	0	0	0	0	0	0	0	0	0	0	0	0	0	0	0	0
Saureus_1280.25998_Contig_1280.25998.con.0027	saureus	7		5	4	1	4	4	6	3	2011_2015	2012	Ireland	Europe	Unknown	Unknown	Unknown	1	0	0	0	0	0	0	0	0	0	0	0	0	0	0	0	0	0	0	0	0	0	0	0	0	0	0	0	0	0	0	0
Saureus_1280.25999_Contig_1280.25999.con.0022	saureus	1	CC1	1	1	1	1	1	1	1	2011_2015	2012	Ireland	Europe	Unknown	Unknown	Unknown	1	0	0	0	0	0	0	0	0	0	0	0	0	0	0	0	0	0	0	0	0	0	0	0	0	0	0	0	0	0	0	0
Saureus_1280.25999_Contig_1280.25999.con.0029	saureus	1	CC1	1	1	1	1	1	1	1	2011_2015	2012	Ireland	Europe	Unknown	Unknown	Unknown	0	0	0	0	1	0	0	0	0	0	0	0	0	0	0	0	0	0	0	0	0	0	0	0	0	0	0	0	0	0	0	0
Saureus_1280.26003_Contig_1280.26003.con.0017	saureus	1908	CC1	1	1	1	1	211	1	1	2011_2015	2012	Ireland	Europe	Unknown	Unknown	Unknown	1	0	0	0	0	0	0	0	0	0	0	0	0	0	0	0	0	0	0	0	0	0	0	0	0	0	0	0	0	0	0	0
Saureus_1280.26004_Contig_1280.26004.con.0021	saureus	5	CC5	1	4	1	4	12	1	10	2011_2015	2012	Ireland	Europe	Unknown	Unknown	Unknown	1	0	0	0	0	0	0	0	0	0	0	0	0	0	0	0	0	0	0	0	0	0	0	0	0	0	0	0	0	0	0	0
Saureus_1280.26005_Contig_1280.26005.con.0021	saureus	1	CC1	1	1	1	1	1	1	1	2011_2015	2012	Ireland	Europe	Unknown	Unknown	Unknown	1	0	0	0	0	0	0	0	0	0	0	0	0	0	0	0	0	0	0	0	0	0	0	0	0	0	0	0	0	0	0	0
Saureus_1280.26007_Contig_1280.26007.con.0014	saureus	45	CC45	10	14	8	6	10	3	2	2011_2015	2012	Ireland	Europe	Unknown	Unknown	Unknown	1	0	0	0	0	0	0	0	0	0	0	0	0	0	0	0	0	0	0	0	0	0	0	0	0	0	0	0	0	0	0	0
Saureus_1280.26013_Contig_1280.26013.con.0018	saureus	3072	CC45	53	14	8	6	10	3	2	2011_2015	2012	Ireland	Europe	Unknown	Unknown	Unknown	1	0	0	0	0	0	0	0	0	0	0	0	0	0	0	0	0	0	0	0	0	0	0	0	0	0	0	0	0	0	0	0
Saureus_1280.26014_Contig_1280.26014.con.0022	saureus	7		5	4	1	4	4	6	3	2011_2015	2012	Ireland	Europe	Unknown	Unknown	Unknown	1	0	0	0	0	0	0	0	0	0	0	0	0	0	0	0	0	0	0	0	0	0	0	0	0	0	0	0	0	0	0	0
Saureus_1280.26014_Contig_1280.26014.con.0025	saureus	7		5	4	1	4	4	6	3	2011_2015	2012	Ireland	Europe	Unknown	Unknown	Unknown	0	0	0	0	0	0	0	0	0	0	0	0	1	0	0	0	0	0	0	0	0	0	0	0	0	0	0	0	0	0	0	0
Saureus_1280.26015_Contig_1280.26015.con.0040	saureus	45	CC45	10	14	8	6	10	3	2	2011_2015	2012	Ireland	Europe	Unknown	Unknown	Unknown	1	0	0	0	0	0	0	0	0	0	0	0	0	0	0	0	0	0	0	0	0	0	0	0	0	0	0	0	0	0	0	0
Saureus_1280.26016_Contig_1280.26016.con.0057	saureus	8	CC8	3	3	1	1	4	4	3	2011_2015	2012	Ireland	Europe	Unknown	Unknown	Unknown	0	0	0	0	0	0	0	0	0	0	0	0	0	0	0	0	0	0	1	0	0	0	0	0	0	0	0	0	0	0	0	0
Saureus_1280.26016_Contig_1280.26016.con.0056	saureus	8	CC8	3	3	1	1	4	4	3	2011_2015	2012	Ireland	Europe	Unknown	Unknown	Unknown	0	0	0	0	0	0	0	0	0	1	1	0	0	0	0	0	0	0	0	0	0	0	0	0	0	0	0	0	0	0	0	0
Saureus_1280.26016_Contig_1280.26016.con.0068	saureus	8	CC8	3	3	1	1	4	4	3	2011_2015	2012	Ireland	Europe	Unknown	Unknown	Unknown	0	0	0	0	1	0	0	0	0	0	0	0	0	0	0	0	0	0	0	0	0	0	0	0	0	0	0	0	0	0	0	0
Saureus_1280.26017_Contig_1280.26017.con.0028	saureus	1	CC1	1	1	1	1	1	1	1	2011_2015	2012	Ireland	Europe	Unknown	Unknown	Unknown	0	0	0	0	0	0	0	0	0	0	0	0	0	1	1	0	0	0	0	0	0	0	0	0	0	0	0	0	0	0	0	0
Saureus_1280.26017_Contig_1280.26017.con.0024	saureus	1	CC1	1	1	1	1	1	1	1	2011_2015	2012	Ireland	Europe	Unknown	Unknown	Unknown	1	0	0	0	0	0	0	0	0	0	0	0	0	0	0	0	0	0	0	0	0	0	0	0	0	0	0	0	0	0	0	0
Saureus_1280.26017_Contig_1280.26017.con.0030	saureus	1	CC1	1	1	1	1	1	1	1	2011_2015	2012	Ireland	Europe	Unknown	Unknown	Unknown	0	0	0	0	1	0	0	0	0	0	0	0	0	0	0	0	0	0	0	0	0	0	0	0	0	0	0	0	0	0	0	0
Saureus_1280.26018_Contig_1280.26018.con.0018	saureus	1	CC1	1	1	1	1	1	1	1	2011_2015	2012	Ireland	Europe	Unknown	Unknown	Unknown	1	0	0	0	0	0	0	0	0	0	0	0	0	0	0	0	0	0	0	0	0	0	0	0	0	0	0	0	0	0	0	0
Saureus_1280.26019_Contig_1280.26019.con.0015	saureus	45	CC45	10	14	8	6	10	3	2	2011_2015	2012	Ireland	Europe	Unknown	Unknown	Unknown	1	0	0	0	0	0	0	0	0	0	0	0	0	0	0	0	0	0	0	0	0	0	0	0	0	0	0	0	0	0	0	0
Saureus_1280.26021_Contig_1280.26021.con.0019	saureus	-		~3	3	1	1	4	4	~187	2011_2015	2012	Ireland	Europe	Unknown	Unknown	Unknown	1	0	0	0	0	0	0	0	0	0	0	0	0	0	0	0	0	0	0	0	0	0	0	0	0	0	0	0	0	0	0	0
Saureus_1280.26022_Contig_1280.26022.con.0022	saureus	-		1	4	512	4	12	1	10	2011_2015	2012	Ireland	Europe	Unknown	Unknown	Unknown	1	0	0	0	0	0	0	0	0	0	0	0	0	0	0	0	0	0	0	0	0	0	0	0	0	0	0	0	0	0	0	0
Saureus_1280.26025_Contig_1280.26025.con.0047	saureus	8	CC8	3	3	1	1	4	4	3	2011_2015	2012	Ireland	Europe	Unknown	Unknown	Unknown	1	0	0	0	0	0	0	0	0	0	0	0	0	0	0	0	0	0	0	0	0	0	0	0	0	0	0	0	0	0	0	0
Saureus_1280.26026_Contig_1280.26026.con.0018	saureus	45	CC45	10	14	8	6	10	3	2	2011_2015	2012	Ireland	Europe	Unknown	Unknown	Unknown	1	0	0	0	0	0	0	0	0	0	0	0	0	0	0	0	0	0	0	0	0	0	0	0	0	0	0	0	0	0	0	0
Saureus_1280.26028_Contig_1280.26028.con.0031	saureus	30	CC30	2	2	2	2	6	3	2	2011_2015	2012	Ireland	Europe	Unknown	Unknown	Unknown	0	0	0	1	0	0	0	0	0	0	0	0	0	0	0	0	0	0	0	0	0	0	0	0	0	0	0	0	0	0	0	0
Saureus_1280.26031_Contig_1280.26031.con.0031	saureus	45	CC45	10	14	8	6	10	3	2	2011_2015	2012	Ireland	Europe	Unknown	Unknown	Unknown	1	0	0	0	0	0	0	0	0	0	0	0	0	0	0	0	0	0	0	0	0	0	0	0	0	0	0	0	0	0	0	0
Saureus_1280.26032_Contig_1280.26032.con.0034	saureus	15	CC15	13	13	1	1	12	11	13	2011_2015	2012	Ireland	Europe	Unknown	Unknown	Unknown	1	0	0	0	0	0	0	0	0	0	0	0	0	0	0	0	0	0	0	0	0	0	0	0	0	0	0	0	0	0	0	0
Saureus_1280.26034_Contig_1280.26034.con.0035	saureus	121	CC121	6	5	6	2	7	14	5	2011_2015	2012	Ireland	Europe	Unknown	Unknown	Unknown	0	0	0	1	0	0	0	0	0	0	0	0	0	0	0	0	0	0	0	0	0	0	0	0	0	0	0	0	0	0	0	0
Saureus_1280.26037_Contig_1280.26037.con.0015	saureus	45	CC45	10	14	8	6	10	3	2	2011_2015	2012	Ireland	Europe	Unknown	Unknown	Unknown	1	0	0	0	0	0	0	0	0	0	0	0	0	0	0	0	0	0	0	0	0	0	0	0	0	0	0	0	0	0	0	0
Saureus_1280.26039_Contig_1280.26039.con.0020	saureus	39	CC30	2	2	2	2	2	2	2	2011_2015	2012	Ireland	Europe	Unknown	Unknown	Unknown	0	0	0	0	1	0	0	0	0	0	0	0	0	0	0	0	0	0	0	0	0	0	0	0	0	1	0	0	0	0	0	0
Saureus_1280.26041_Contig_1280.26041.con.0014	saureus	45	CC45	10	14	8	6	10	3	2	2011_2015	2012	Ireland	Europe	Unknown	Unknown	Unknown	1	0	0	0	0	0	0	0	0	0	0	0	0	0	0	0	0	0	0	0	0	0	0	0	0	0	0	0	0	0	0	0
Saureus_1280.26042_Contig_1280.26042.con.0019	saureus	188	CC1	3	1	1	8	1	1	1	2011_2015	2012	Ireland	Europe	Unknown	Unknown	Unknown	1	0	0	0	0	0	0	0	0	0	0	0	0	0	0	0	0	0	0	0	0	0	0	0	0	0	0	0	0	0	0	0
Saureus_1280.26043_Contig_1280.26043.con.0021	saureus	5	CC5	1	4	1	4	12	1	10	2011_2015	2012	Ireland	Europe	Unknown	Unknown	Unknown	1	0	0	0	0	0	0	0	0	0	0	0	0	0	0	0	0	0	0	0	0	0	0	0	0	0	0	0	0	0	0	0
Saureus_1280.26044_Contig_1280.26044.con.0025	saureus	2700	CC1	4	1	1	14	1	1	1	2011_2015	2012	Ireland	Europe	Unknown	Unknown	Unknown	1	0	0	0	0	0	0	0	0	0	0	0	0	0	0	0	0	0	0	0	0	0	0	0	0	0	0	0	0	0	0	0
Saureus_1280.26046_Contig_1280.26046.con.0034	saureus	6	CC5	12	4	1	4	12	1	3	2011_2015	2012	Ireland	Europe	Unknown	Unknown	Unknown	1	0	0	0	0	0	0	0	0	0	0	0	0	0	0	0	0	0	0	0	0	0	0	0	0	0	0	0	0	0	0	0
Saureus_1280.26047_Contig_1280.26047.con.0022	saureus	45	CC45	10	14	8	6	10	3	2	2011_2015	2012	Ireland	Europe	Unknown	Unknown	Unknown	1	0	0	0	0	0	0	0	0	0	0	0	0	0	0	0	0	0	0	0	0	0	0	0	0	0	0	0	0	0	0	0
Saureus_1280.26047_Contig_1280.26047.con.0027	saureus	45	CC45	10	14	8	6	10	3	2	2011_2015	2012	Ireland	Europe	Unknown	Unknown	Unknown	0	0	0	0	0	0	0	0	0	0	0	0	1	0	0	0	0	0	0	0	0	0	0	0	0	0	0	0	0	0	0	0
Saureus_1280.26048_Contig_1280.26048.con.0020	saureus	5	CC5	1	4	1	4	12	1	10	2011_2015	2012	Ireland	Europe	Unknown	Unknown	Unknown	1	0	0	0	0	0	0	0	0	0	0	0	0	0	0	0	0	0	0	0	0	0	0	0	0	0	0	0	0	0	0	0
Saureus_1280.26053_Contig_1280.26053.con.0023	saureus	45	CC45	10	14	8	6	10	3	2	2011_2015	2012	Ireland	Europe	Unknown	Unknown	Unknown	1	0	0	0	0	0	0	0	0	0	0	0	0	0	0	0	0	0	0	0	0	0	0	0	0	0	0	0	0	0	0	0
Saureus_1280.26055_Contig_1280.26055.con.0021	saureus	5	CC5	1	4	1	4	12	1	10	2011_2015	2012	Ireland	Europe	Unknown	Unknown	Unknown	1	0	0	0	0	0	0	0	0	0	0	0	0	0	0	0	0	0	0	0	0	0	0	0	0	0	0	0	0	0	0	0
Saureus_1280.26057_Contig_1280.26057.con.0017	saureus	1	CC1	1	1	1	1	1	1	1	2011_2015	2012	Ireland	Europe	Unknown	Unknown	Unknown	0	0	0	0	0	0	0	0	0	0	0	0	0	1	1	0	0	0	0	0	0	0	0	0	0	0	0	0	0	0	0	0
Saureus_1280.26057_Contig_1280.26057.con.0015	saureus	1	CC1	1	1	1	1	1	1	1	2011_2015	2012	Ireland	Europe	Unknown	Unknown	Unknown	1	0	0	0	0	0	0	0	0	0	0	0	0	0	0	0	0	0	0	0	0	0	0	0	0	0	0	0	0	0	0	0
Saureus_1280.26057_Contig_1280.26057.con.0019	saureus	1	CC1	1	1	1	1	1	1	1	2011_2015	2012	Ireland	Europe	Unknown	Unknown	Unknown	0	0	0	1	0	0	0	0	0	0	0	0	0	0	0	0	0	0	0	0	0	0	0	0	0	0	0	0	0	0	0	0
Saureus_1280.26062_Contig_1280.26062.con.0015	saureus	6	CC5	12	4	1	4	12	1	3	2011_2015	2012	Ireland	Europe	Unknown	Unknown	Unknown	1	0	0	0	0	0	0	0	0	0	0	0	0	0	0	0	0	0	0	0	0	0	0	0	0	0	0	0	0	0	0	0
Saureus_1280.26063_Contig_1280.26063.con.0017	saureus	1	CC1	1	1	1	1	1	1	1	2011_2015	2012	Ireland	Europe	Unknown	Unknown	Unknown	1	0	0	0	0	0	0	0	0	0	0	0	0	0	0	0	0	0	0	0	0	0	0	0	0	0	0	0	0	0	0	0
Saureus_1280.26068_Contig_1280.26068.con.0013	saureus	25		4	1	4	1	5	5	4	2011_2015	2012	Ireland	Europe	Unknown	Unknown	Unknown	1	0	0	0	0	0	0	0	0	0	0	0	0	0	0	0	0	0	0	0	0	0	0	0	0	0	0	0	0	0	0	0
Saureus_1280.26074_Contig_1280.26074.con.0055	saureus	2371	CC22	258	6	1	5	8	8	6			UK	Europe	Human_clinical	Unknown	Human	0	0	0	0	1	0	0	0	0	0	0	0	0	0	0	0	0	0	0	0	0	0	0	0	0	0	0	0	0	0	0	0
Saureus_1280.26075_Contig_1280.26075.con.0056	saureus	2371	CC22	258	6	1	5	8	8	6			UK	Europe	Human_clinical	Unknown	Human	0	0	0	0	1	0	0	0	0	0	0	0	0	0	0	0	0	0	0	0	0	0	0	0	0	0	0	0	0	0	0	0
Saureus_1280.26076_Contig_1280.26076.con.0053	saureus	2371	CC22	258	6	1	5	8	8	6			UK	Europe	Human_clinical	Unknown	Human	0	0	0	0	1	0	0	0	0	0	0	0	0	0	0	0	0	0	0	0	0	0	0	0	0	0	0	0	0	0	0	0
Saureus_1280.26077_Contig_1280.26077.con.0057	saureus	2371	CC22	258	6	1	5	8	8	6			UK	Europe	Human_clinical	Unknown	Human	0	0	0	0	1	0	0	0	0	0	0	0	0	0	0	0	0	0	0	0	0	0	0	0	0	0	0	0	0	0	0	0
Saureus_1280.26078_Contig_1280.26078.con.0058	saureus	2371	CC22	258	6	1	5	8	8	6			UK	Europe	Human_clinical	Unknown	Human	0	0	0	0	1	0	0	0	0	0	0	0	0	0	0	0	0	0	0	0	0	0	0	0	0	0	0	0	0	0	0	0
Saureus_1280.26079_Contig_1280.26079.con.0056	saureus	2371	CC22	258	6	1	5	8	8	6			UK	Europe	Human_clinical	Unknown	Human	0	0	0	0	1	0	0	0	0	0	0	0	0	0	0	0	0	0	0	0	0	0	0	0	0	0	0	0	0	0	0	0
Saureus_1280.26081_Contig_1280.26081.con.0060	saureus	2371	CC22	258	6	1	5	8	8	6			UK	Europe	Human_clinical	Unknown	Human	0	0	0	0	1	0	0	0	0	0	0	0	0	0	0	0	0	0	0	0	0	0	0	0	0	0	0	0	0	0	0	0
Saureus_1280.26082_Contig_1280.26082.con.0056	saureus	2371	CC22	258	6	1	5	8	8	6			UK	Europe	Human_clinical	Unknown	Human	0	0	0	0	1	0	0	0	0	0	0	0	0	0	0	0	0	0	0	0	0	0	0	0	0	0	0	0	0	0	0	0
Saureus_1280.26083_Contig_1280.26083.con.0055	saureus	2371	CC22	258	6	1	5	8	8	6			UK	Europe	Human_clinical	Unknown	Human	0	0	0	0	1	0	0	0	0	0	0	0	0	0	0	0	0	0	0	0	0	0	0	0	0	0	0	0	0	0	0	0
Saureus_1280.26084_Contig_1280.26084.con.0056	saureus	2371	CC22	258	6	1	5	8	8	6			UK	Europe	Human_clinical	Unknown	Human	0	0	0	0	1	0	0	0	0	0	0	0	0	0	0	0	0	0	0	0	0	0	0	0	0	0	0	0	0	0	0	0
Saureus_1280.26085_Contig_1280.26085.con.0055	saureus	2371	CC22	258	6	1	5	8	8	6			UK	Europe	Human_clinical	Unknown	Human	0	0	0	0	1	0	0	0	0	0	0	0	0	0	0	0	0	0	0	0	0	0	0	0	0	0	0	0	0	0	0	0
Saureus_1280.26086_Contig_1280.26086.con.0051	saureus	2371	CC22	258	6	1	5	8	8	6			UK	Europe	Human_clinical	Unknown	Human	0	0	0	0	1	0	0	0	0	0	0	0	0	0	0	0	0	0	0	0	0	0	0	0	0	0	0	0	0	0	0	0
Saureus_1280.26087_Contig_1280.26087.con.0052	saureus	2371	CC22	258	6	1	5	8	8	6			UK	Europe	Human_clinical	Unknown	Human	0	0	0	0	1	0	0	0	0	0	0	0	0	0	0	0	0	0	0	0	0	0	0	0	0	0	0	0	0	0	0	0
Saureus_1280.26088_Contig_1280.26088.con.0057	saureus	2371	CC22	258	6	1	5	8	8	6			UK	Europe	Unknown	Unknown	Unknown	0	0	0	0	1	0	0	0	0	0	0	0	0	0	0	0	0	0	0	0	0	0	0	0	0	0	0	0	0	0	0	0
Saureus_1280.26089_Contig_1280.26089.con.0053	saureus	2371	CC22	258	6	1	5	8	8	6			UK	Europe	Unknown	Unknown	Unknown	0	0	0	0	1	0	0	0	0	0	0	0	0	0	0	0	0	0	0	0	0	0	0	0	0	0	0	0	0	0	0	0
Saureus_1280.26091_Contig_1280.26091.con.0052	saureus	2371	CC22	258	6	1	5	8	8	6			UK	Europe	Unknown	Unknown	Unknown	0	0	0	0	1	0	0	0	0	0	0	0	0	0	0	0	0	0	0	0	0	0	0	0	0	0	0	0	0	0	0	0
Saureus_1280.26092_Contig_1280.26092.con.0053	saureus	2371	CC22	258	6	1	5	8	8	6			UK	Europe	Human_clinical	Unknown	Human	0	0	0	0	1	0	0	0	0	0	0	0	0	0	0	0	0	0	0	0	0	0	0	0	0	0	0	0	0	0	0	0
Saureus_1280.26093_Contig_1280.26093.con.0052	saureus	2371	CC22	258	6	1	5	8	8	6			UK	Europe	Human_clinical	Unknown	Human	0	0	0	0	1	0	0	0	0	0	0	0	0	0	0	0	0	0	0	0	0	0	0	0	0	0	0	0	0	0	0	0
Saureus_1280.26094_Contig_1280.26094.con.0042	saureus	2371	CC22	258	6	1	5	8	8	6			UK	Europe	Human_clinical	Unknown	Human	0	1	0	0	0	0	0	0	0	0	0	0	0	0	0	0	0	0	0	0	0	0	0	0	0	0	0	0	0	0	0	0
Saureus_1280.26095_Contig_1280.26095.con.0055	saureus	2371	CC22	258	6	1	5	8	8	6			UK	Europe	Unknown	Unknown	Unknown	0	0	0	0	1	0	0	0	0	0	0	0	0	0	0	0	0	0	0	0	0	0	0	0	0	0	0	0	0	0	0	0
Saureus_1280.26096_Contig_1280.26096.con.0037	saureus	2371	CC22	258	6	1	5	8	8	6			UK	Europe	Healthcare_worker	Unknown	Human	0	1	0	0	0	0	0	0	0	0	0	0	0	0	0	0	0	0	0	0	0	0	0	0	0	0	0	0	0	0	0	0
Saureus_1280.26097_Contig_1280.26097.con.0037	saureus	2371	CC22	258	6	1	5	8	8	6			UK	Europe	Healthcare_worker	Unknown	Human	0	1	0	0	0	0	0	0	0	0	0	0	0	0	0	0	0	0	0	0	0	0	0	0	0	0	0	0	0	0	0	0
Saureus_1280.26097_Contig_1280.26097.con.0041	saureus	2371	CC22	258	6	1	5	8	8	6			UK	Europe	Healthcare_worker	Unknown	Human	0	0	0	0	1	0	0	0	0	0	0	0	0	0	0	0	0	0	0	0	0	0	0	0	0	0	0	0	0	0	0	0
Saureus_1280.26099_Contig_1280.26099.con.0036	saureus	2371	CC22	258	6	1	5	8	8	6			UK	Europe	Healthcare_worker	Unknown	Human	0	1	0	0	0	0	0	0	0	0	0	0	0	0	0	0	0	0	0	0	0	0	0	0	0	0	0	0	0	0	0	0
Saureus_1280.26101_Contig_1280.26101.con.0037	saureus	2371	CC22	258	6	1	5	8	8	6			UK	Europe	Unknown	Unknown	Unknown	0	1	0	0	0	0	0	0	0	0	0	0	0	0	0	0	0	0	0	0	0	0	0	0	0	0	0	0	0	0	0	0
Saureus_1280.26101_Contig_1280.26101.con.0041	saureus	2371	CC22	258	6	1	5	8	8	6			UK	Europe	Unknown	Unknown	Unknown	0	0	0	0	1	0	0	0	0	0	0	0	0	0	0	0	0	0	0	0	0	0	0	0	0	0	0	0	0	0	0	0
Saureus_1280.26102_Contig_1280.26102.con.0038	saureus	2371	CC22	258	6	1	5	8	8	6			UK	Europe	Healthcare_worker	Unknown	Human	0	1	0	0	0	0	0	0	0	0	0	0	0	0	0	0	0	0	0	0	0	0	0	0	0	0	0	0	0	0	0	0
Saureus_1280.26103_Contig_1280.26103.con.0037	saureus	2371	CC22	258	6	1	5	8	8	6			UK	Europe	Unknown	Unknown	Unknown	0	1	0	0	0	0	0	0	0	0	0	0	0	0	0	0	0	0	0	0	0	0	0	0	0	0	0	0	0	0	0	0
Saureus_1280.26103_Contig_1280.26103.con.0041	saureus	2371	CC22	258	6	1	5	8	8	6			UK	Europe	Unknown	Unknown	Unknown	0	0	0	0	1	0	0	0	0	0	0	0	0	0	0	0	0	0	0	0	0	0	0	0	0	0	0	0	0	0	0	0
Saureus_1280.26104_Contig_1280.26104.con.0038	saureus	2371	CC22	258	6	1	5	8	8	6			UK	Europe	Healthcare_worker	Unknown	Human	0	1	0	0	0	0	0	0	0	0	0	0	0	0	0	0	0	0	0	0	0	0	0	0	0	0	0	0	0	0	0	0
Saureus_1280.26105_Contig_1280.26105.con.0038	saureus	2371	CC22	258	6	1	5	8	8	6			UK	Europe	Healthcare_worker	Unknown	Human	0	1	0	0	0	0	0	0	0	0	0	0	0	0	0	0	0	0	0	0	0	0	0	0	0	0	0	0	0	0	0	0
Saureus_1280.26106_Contig_1280.26106.con.0038	saureus	2371	CC22	258	6	1	5	8	8	6			UK	Europe	Healthcare_worker	Unknown	Human	0	1	0	0	0	0	0	0	0	0	0	0	0	0	0	0	0	0	0	0	0	0	0	0	0	0	0	0	0	0	0	0
Saureus_1280.26107_Contig_1280.26107.con.0039	saureus	2371	CC22	258	6	1	5	8	8	6			UK	Europe	Healthcare_worker	Unknown	Human	0	1	0	0	0	0	0	0	0	0	0	0	0	0	0	0	0	0	0	0	0	0	0	0	0	0	0	0	0	0	0	0
Saureus_1280.26108_Contig_1280.26108.con.0039	saureus	2371	CC22	258	6	1	5	8	8	6			UK	Europe	Healthcare_worker	Unknown	Human	0	1	0	0	0	0	0	0	0	0	0	0	0	0	0	0	0	0	0	0	0	0	0	0	0	0	0	0	0	0	0	0
Saureus_1280.26109_Contig_1280.26109.con.0038	saureus	2371	CC22	258	6	1	5	8	8	6			UK	Europe	Healthcare_worker	Unknown	Human	0	1	0	0	0	0	0	0	0	0	0	0	0	0	0	0	0	0	0	0	0	0	0	0	0	0	0	0	0	0	0	0
Saureus_1280.26111_Contig_1280.26111.con.0039	saureus	2371	CC22	258	6	1	5	8	8	6			UK	Europe	Healthcare_worker	Unknown	Human	0	1	0	0	0	0	0	0	0	0	0	0	0	0	0	0	0	0	0	0	0	0	0	0	0	0	0	0	0	0	0	0
Saureus_1280.26112_Contig_1280.26112.con.0040	saureus	2371	CC22	258	6	1	5	8	8	6			UK	Europe	Healthcare_worker	Unknown	Human	0	1	0	0	0	0	0	0	0	0	0	0	0	0	0	0	0	0	0	0	0	0	0	0	0	0	0	0	0	0	0	0
Saureus_1280.26113_Contig_1280.26113.con.0041	saureus	2371	CC22	258	6	1	5	8	8	6			UK	Europe	Healthcare_worker	Unknown	Human	0	1	0	0	0	0	0	0	0	0	0	0	0	0	0	0	0	0	0	0	0	0	0	0	0	0	0	0	0	0	0	0
Saureus_1280.26114_Contig_1280.26114.con.0036	saureus	2371	CC22	258	6	1	5	8	8	6			UK	Europe	Healthcare_worker	Unknown	Human	0	1	0	0	0	0	0	0	0	0	0	0	0	0	0	0	0	0	0	0	0	0	0	0	0	0	0	0	0	0	0	0
Saureus_1280.26115_Contig_1280.26115.con.0038	saureus	2371	CC22	258	6	1	5	8	8	6			UK	Europe	Healthcare_worker	Unknown	Human	0	1	0	0	0	0	0	0	0	0	0	0	0	0	0	0	0	0	0	0	0	0	0	0	0	0	0	0	0	0	0	0
Saureus_1280.26116_Contig_1280.26116.con.0038	saureus	2371	CC22	258	6	1	5	8	8	6			UK	Europe	Healthcare_worker	Unknown	Human	0	1	0	0	0	0	0	0	0	0	0	0	0	0	0	0	0	0	0	0	0	0	0	0	0	0	0	0	0	0	0	0
Saureus_1280.26117_Contig_1280.26117.con.0037	saureus	2371	CC22	258	6	1	5	8	8	6			UK	Europe	Healthcare_worker	Unknown	Human	0	1	0	0	0	0	0	0	0	0	0	0	0	0	0	0	0	0	0	0	0	0	0	0	0	0	0	0	0	0	0	0
Saureus_1280.26118_Contig_1280.26118.con.0033	saureus	2371	CC22	258	6	1	5	8	8	6			UK	Europe	Healthcare_worker	Unknown	Human	0	1	0	0	0	0	0	0	0	0	0	0	0	0	0	0	0	0	0	0	0	0	0	0	0	0	0	0	0	0	0	0
Saureus_1280.26118_Contig_1280.26118.con.0038	saureus	2371	CC22	258	6	1	5	8	8	6			UK	Europe	Healthcare_worker	Unknown	Human	0	0	0	0	1	0	0	0	0	0	0	0	0	0	0	0	0	0	0	0	0	0	0	0	0	0	0	0	0	0	0	0
Saureus_1280.26121_Contig_1280.26121.con.0038	saureus	1	CC1	1	1	1	1	1	1	1			New Zealand	Oceania	Unknown_human	Homo sapiens	Human	1	0	0	0	0	0	0	0	0	0	0	0	0	0	0	0	0	0	0	0	0	0	0	0	0	0	0	0	0	0	0	0
Saureus_1280.26122_Contig_1280.26122.con.0028	saureus	1	CC1	1	1	1	1	1	1	1			New Zealand	Oceania	Unknown_human	Homo sapiens	Human	1	0	0	0	0	0	0	0	0	0	0	0	0	0	0	0	0	0	0	0	0	0	0	0	0	0	0	0	0	0	0	0
Saureus_1280.26125_Contig_1280.26125.con.0018	saureus	1	CC1	1	1	1	1	1	1	1			New Zealand	Oceania	Unknown_human	Homo sapiens	Human	1	0	0	0	0	0	0	0	0	0	0	0	0	0	0	0	0	0	0	0	0	0	0	0	0	0	0	0	0	0	0	0
Saureus_1280.26126_Contig_1280.26126.con.0026	saureus	1	CC1	1	1	1	1	1	1	1			New Zealand	Oceania	Unknown_human	Homo sapiens	Human	1	0	0	0	0	0	0	0	0	0	0	0	0	0	0	0	0	0	0	0	0	0	0	0	0	0	0	0	0	0	0	0
Saureus_1280.26127_Contig_1280.26127.con.0025	saureus	1	CC1	1	1	1	1	1	1	1			New Zealand	Oceania	Unknown_human	Homo sapiens	Human	1	0	0	0	0	0	0	0	0	0	0	0	0	0	0	0	0	0	0	0	0	0	0	0	0	0	0	0	0	0	0	0
Saureus_1280.26128_Contig_1280.26128.con.0029	saureus	1	CC1	1	1	1	1	1	1	1			New Zealand	Oceania	Unknown_human	Homo sapiens	Human	1	0	0	0	0	0	0	0	0	0	0	0	0	0	0	0	0	0	0	0	0	0	0	0	0	0	0	0	0	0	0	0
Saureus_1280.26129_Contig_1280.26129.con.0033	saureus	1	CC1	1	1	1	1	1	1	1			New Zealand	Oceania	Unknown_human	Homo sapiens	Human	1	0	0	0	0	0	0	0	0	0	0	0	0	0	0	0	0	0	0	0	0	0	0	0	0	0	0	0	0	0	0	0
Saureus_1280.26131_Contig_1280.26131.con.0015	saureus	1	CC1	1	1	1	1	1	1	1			New Zealand	Oceania	Unknown_human	Homo sapiens	Human	1	0	0	0	0	0	0	0	0	0	0	0	0	0	0	0	0	0	0	0	0	0	0	0	0	0	0	0	0	0	0	0
Saureus_1280.26133_Contig_1280.26133.con.0020	saureus	1	CC1	1	1	1	1	1	1	1			New Zealand	Oceania	Unknown_human	Homo sapiens	Human	1	0	0	0	0	0	0	0	0	0	0	0	0	0	0	0	0	0	0	0	0	0	0	0	0	0	0	0	0	0	0	0
Saureus_1280.26135_Contig_1280.26135.con.0019	saureus	1	CC1	1	1	1	1	1	1	1			New Zealand	Oceania	Unknown_human	Homo sapiens	Human	1	0	0	0	0	0	0	0	0	0	0	0	0	0	0	0	0	0	0	0	0	0	0	0	0	0	0	0	0	0	0	0
Saureus_1280.26138_Contig_1280.26138.con.0017	saureus	1	CC1	1	1	1	1	1	1	1			New Zealand	Oceania	Unknown_human	Homo sapiens	Human	1	0	0	0	0	0	0	0	0	0	0	0	0	0	0	0	0	0	0	0	0	0	0	0	0	0	0	0	0	0	0	0
Saureus_1280.26141_Contig_1280.26141.con.0024	saureus	1	CC1	1	1	1	1	1	1	1			New Zealand	Oceania	Unknown_human	Homo sapiens	Human	1	0	0	0	0	0	0	0	0	0	0	0	0	0	0	0	0	0	0	0	0	0	0	0	0	0	0	0	0	0	0	0
Saureus_1280.26142_Contig_1280.26142.con.0032	saureus	1	CC1	1	1	1	1	1	1	1			New Zealand	Oceania	Unknown_human	Homo sapiens	Human	1	0	0	0	0	0	0	0	0	0	0	0	0	0	0	0	0	0	0	0	0	0	0	0	0	0	0	0	0	0	0	0
Saureus_1280.26143_Contig_1280.26143.con.0018	saureus	1	CC1	1	1	1	1	1	1	1			New Zealand	Oceania	Unknown_human	Homo sapiens	Human	1	0	0	0	0	0	0	0	0	0	0	0	0	0	0	0	0	0	0	0	0	0	0	0	0	0	0	0	0	0	0	0
Saureus_1280.26144_Contig_1280.26144.con.0022	saureus	1	CC1	1	1	1	1	1	1	1			New Zealand	Oceania	Unknown_human	Homo sapiens	Human	1	0	0	0	0	0	0	0	0	0	0	0	0	0	0	0	0	0	0	0	0	0	0	0	0	0	0	0	0	0	0	0
Saureus_1280.26145_Contig_1280.26145.con.0019	saureus	1	CC1	1	1	1	1	1	1	1			New Zealand	Oceania	Unknown_human	Homo sapiens	Human	1	0	0	0	0	0	0	0	0	0	0	0	0	0	0	0	0	0	0	0	0	0	0	0	0	0	0	0	0	0	0	0
Saureus_1280.26146_Contig_1280.26146.con.0020	saureus	1	CC1	1	1	1	1	1	1	1			New Zealand	Oceania	Unknown_human	Homo sapiens	Human	1	0	0	0	0	0	0	0	0	0	0	0	0	0	0	0	0	0	0	0	0	0	0	0	0	0	0	0	0	0	0	0
Saureus_1280.26147_Contig_1280.26147.con.0025	saureus	1	CC1	1	1	1	1	1	1	1			New Zealand	Oceania	Unknown_human	Homo sapiens	Human	1	0	0	0	0	0	0	0	0	0	0	0	0	0	0	0	0	0	0	0	0	0	0	0	0	0	0	0	0	0	0	0
Saureus_1280.26148_Contig_1280.26148.con.0025	saureus	1	CC1	1	1	1	1	1	1	1			New Zealand	Oceania	Unknown_human	Homo sapiens	Human	1	0	0	0	0	0	0	0	0	0	0	0	0	0	0	0	0	0	0	0	0	0	0	0	0	0	0	0	0	0	0	0
Saureus_1280.26151_Contig_1280.26151.con.0018	saureus	1	CC1	1	1	1	1	1	1	1			New Zealand	Oceania	Unknown_human	Homo sapiens	Human	1	0	0	0	0	0	0	0	0	0	0	0	0	0	0	0	0	0	0	0	0	0	0	0	0	0	0	0	0	0	0	0
Saureus_1280.26151_Contig_1280.26151.con.0023	saureus	1	CC1	1	1	1	1	1	1	1			New Zealand	Oceania	Unknown_human	Homo sapiens	Human	0	0	0	0	1	0	0	0	0	0	0	0	0	0	0	0	0	0	0	0	0	0	0	0	0	0	0	0	0	0	0	0
Saureus_1280.26152_Contig_1280.26152.con.0036	saureus	1	CC1	1	1	1	1	1	1	1			New Zealand	Oceania	Unknown_human	Homo sapiens	Human	1	0	0	0	0	0	0	0	0	0	0	0	0	0	0	0	0	0	0	0	0	0	0	0	0	0	0	0	0	0	0	0
Saureus_1280.26153_Contig_1280.26153.con.0022	saureus	1	CC1	1	1	1	1	1	1	1			New Zealand	Oceania	Unknown_human	Homo sapiens	Human	1	0	0	0	0	0	0	0	0	0	0	0	0	0	0	0	0	0	0	0	0	0	0	0	0	0	0	0	0	0	0	0
Saureus_1280.26154_Contig_1280.26154.con.0018	saureus	1	CC1	1	1	1	1	1	1	1			New Zealand	Oceania	Unknown_human	Homo sapiens	Human	1	0	0	0	0	0	0	0	0	0	0	0	0	0	0	0	0	0	0	0	0	0	0	0	0	0	0	0	0	0	0	0
Saureus_1280.26155_Contig_1280.26155.con.0017	saureus	1	CC1	1	1	1	1	1	1	1			New Zealand	Oceania	Unknown_human	Homo sapiens	Human	1	0	0	0	0	0	0	0	0	0	0	0	0	0	0	0	0	0	0	0	0	0	0	0	0	0	0	0	0	0	0	0
Saureus_1280.26156_Contig_1280.26156.con.0024	saureus	1	CC1	1	1	1	1	1	1	1			New Zealand	Oceania	Unknown_human	Homo sapiens	Human	1	0	0	0	0	0	0	0	0	0	0	0	0	0	0	0	0	0	0	0	0	0	0	0	0	0	0	0	0	0	0	0
Saureus_1280.26157_Contig_1280.26157.con.0021	saureus	1	CC1	1	1	1	1	1	1	1			New Zealand	Oceania	Unknown_human	Homo sapiens	Human	1	0	0	0	0	0	0	0	0	0	0	0	0	0	0	0	0	0	0	0	0	0	0	0	0	0	0	0	0	0	0	0
Saureus_1280.26158_Contig_1280.26158.con.0019	saureus	1	CC1	1	1	1	1	1	1	1			New Zealand	Oceania	Unknown_human	Homo sapiens	Human	1	0	0	0	0	0	0	0	0	0	0	0	0	0	0	0	0	0	0	0	0	0	0	0	0	0	0	0	0	0	0	0
Saureus_1280.26159_Contig_1280.26159.con.0035	saureus	1	CC1	1	1	1	1	1	1	1			New Zealand	Oceania	Unknown_human	Homo sapiens	Human	1	0	0	0	0	0	0	0	0	0	0	0	0	0	0	0	0	0	0	0	0	0	0	0	0	0	0	0	0	0	0	0
Saureus_1280.26163_Contig_1280.26163.con.0021	saureus	1	CC1	1	1	1	1	1	1	1			New Zealand	Oceania	Unknown_human	Homo sapiens	Human	1	0	0	0	0	0	0	0	0	0	0	0	0	0	0	0	0	0	0	0	0	0	0	0	0	0	0	0	0	0	0	0
Saureus_1280.26164_Contig_1280.26164.con.0028	saureus	1	CC1	1	1	1	1	1	1	1			New Zealand	Oceania	Unknown_human	Homo sapiens	Human	1	0	0	0	0	0	0	0	0	0	0	0	0	0	0	0	0	0	0	0	0	0	0	0	0	0	0	0	0	0	0	0
Saureus_1280.26165_Contig_1280.26165.con.0023	saureus	1	CC1	1	1	1	1	1	1	1			New Zealand	Oceania	Unknown_human	Homo sapiens	Human	1	0	0	0	0	0	0	0	0	0	0	0	0	0	0	0	0	0	0	0	0	0	0	0	0	0	0	0	0	0	0	0
Saureus_1280.26166_Contig_1280.26166.con.0020	saureus	1	CC1	1	1	1	1	1	1	1			New Zealand	Oceania	Unknown_human	Homo sapiens	Human	1	0	0	0	0	0	0	0	0	0	0	0	0	0	0	0	0	0	0	0	0	0	0	0	0	0	0	0	0	0	0	0
Saureus_1280.26167_Contig_1280.26167.con.0016	saureus	1	CC1	1	1	1	1	1	1	1			New Zealand	Oceania	Unknown_human	Homo sapiens	Human	1	0	0	0	0	0	0	0	0	0	0	0	0	0	0	0	0	0	0	0	0	0	0	0	0	0	0	0	0	0	0	0
Saureus_1280.26171_Contig_1280.26171.con.0019	saureus	1	CC1	1	1	1	1	1	1	1			New Zealand	Oceania	Unknown_human	Homo sapiens	Human	1	0	0	0	0	0	0	0	0	0	0	0	0	0	0	0	0	0	0	0	0	0	0	0	0	0	0	0	0	0	0	0
Saureus_1280.26172_Contig_1280.26172.con.0027	saureus	1	CC1	1	1	1	1	1	1	1			New Zealand	Oceania	Unknown_human	Homo sapiens	Human	1	0	0	0	0	0	0	0	0	0	0	0	0	0	0	0	0	0	0	0	0	0	0	0	0	0	0	0	0	0	0	0
Saureus_1280.26173_Contig_1280.26173.con.0024	saureus	1	CC1	1	1	1	1	1	1	1			New Zealand	Oceania	Unknown_human	Homo sapiens	Human	1	0	0	0	0	0	0	0	0	0	0	0	0	0	0	0	0	0	0	0	0	0	0	0	0	0	0	0	0	0	0	0
Saureus_1280.26174_Contig_1280.26174.con.0018	saureus	1	CC1	1	1	1	1	1	1	1			New Zealand	Oceania	Unknown_human	Homo sapiens	Human	1	0	0	0	0	0	0	0	0	0	0	0	0	0	0	0	0	0	0	0	0	0	0	0	0	0	0	0	0	0	0	0
Saureus_1280.26175_Contig_1280.26175.con.0028	saureus	1	CC1	1	1	1	1	1	1	1			New Zealand	Oceania	Unknown_human	Homo sapiens	Human	1	0	0	0	0	0	0	0	0	0	0	0	0	0	0	0	0	0	0	0	0	0	0	0	0	0	0	0	0	0	0	0
Saureus_1280.26176_Contig_1280.26176.con.0020	saureus	1	CC1	1	1	1	1	1	1	1			New Zealand	Oceania	Unknown_human	Homo sapiens	Human	1	0	0	0	0	0	0	0	0	0	0	0	0	0	0	0	0	0	0	0	0	0	0	0	0	0	0	0	0	0	0	0
Saureus_1280.26177_Contig_1280.26177.con.0026	saureus	1	CC1	1	1	1	1	1	1	1			New Zealand	Oceania	Unknown_human	Homo sapiens	Human	1	0	0	0	0	0	0	0	0	0	0	0	0	0	0	0	0	0	0	0	0	0	0	0	0	0	0	0	0	0	0	0
Saureus_1280.26178_Contig_1280.26178.con.0018	saureus	1	CC1	1	1	1	1	1	1	1			New Zealand	Oceania	Unknown_human	Homo sapiens	Human	1	0	0	0	0	0	0	0	0	0	0	0	0	0	0	0	0	0	0	0	0	0	0	0	0	0	0	0	0	0	0	0
Saureus_1280.26179_Contig_1280.26179.con.0020	saureus	1	CC1	1	1	1	1	1	1	1			New Zealand	Oceania	Unknown_human	Homo sapiens	Human	1	0	0	0	0	0	0	0	0	0	0	0	0	0	0	0	0	0	0	0	0	0	0	0	0	0	0	0	0	0	0	0
Saureus_1280.26181_Contig_1280.26181.con.0025	saureus	1	CC1	1	1	1	1	1	1	1			New Zealand	Oceania	Unknown_human	Homo sapiens	Human	1	0	0	0	0	0	0	0	0	0	0	0	0	0	0	0	0	0	0	0	0	0	0	0	0	0	0	0	0	0	0	0
Saureus_1280.26181_Contig_1280.26181.con.0057	saureus	1	CC1	1	1	1	1	1	1	1			New Zealand	Oceania	Unknown_human	Homo sapiens	Human	0	0	0	0	1	0	0	0	0	0	0	0	0	0	0	0	0	0	0	0	0	0	0	0	0	0	0	0	0	0	0	0
Saureus_1280.26183_Contig_1280.26183.con.0026	saureus	1	CC1	1	1	1	1	1	1	1			New Zealand	Oceania	Unknown_human	Homo sapiens	Human	1	0	0	0	0	0	0	0	0	0	0	0	0	0	0	0	0	0	0	0	0	0	0	0	0	0	0	0	0	0	0	0
Saureus_1280.26184_Contig_1280.26184.con.0045	saureus	1	CC1	1	1	1	1	1	1	1			New Zealand	Oceania	Unknown_human	Homo sapiens	Human	0	0	0	0	1	0	0	0	0	0	0	0	0	0	0	0	0	0	0	0	0	0	0	0	0	0	0	0	0	0	0	0
Saureus_1280.26185_Contig_1280.26185.con.0020	saureus	1	CC1	1	1	1	1	1	1	1			New Zealand	Oceania	Unknown_human	Homo sapiens	Human	1	0	0	0	0	0	0	0	0	0	0	0	0	0	0	0	0	0	0	0	0	0	0	0	0	0	0	0	0	0	0	0
Saureus_1280.26186_Contig_1280.26186.con.0069	saureus	1	CC1	1	1	1	1	1	1	1			New Zealand	Oceania	Unknown_human	Homo sapiens	Human	1	0	0	0	0	0	0	0	0	0	0	0	0	0	0	0	0	0	0	0	0	0	0	0	0	0	0	0	0	0	0	0
Saureus_1280.26186_Contig_1280.26186.con.0127	saureus	1	CC1	1	1	1	1	1	1	1			New Zealand	Oceania	Unknown_human	Homo sapiens	Human	0	0	0	0	1	0	0	0	0	0	0	0	0	0	0	0	0	0	0	0	0	0	0	0	0	0	0	0	0	0	0	0
Saureus_1280.26187_Contig_1280.26187.con.0026	saureus	1	CC1	1	1	1	1	1	1	1			New Zealand	Oceania	Unknown_human	Homo sapiens	Human	1	0	0	0	0	0	0	0	0	0	0	0	0	0	0	0	0	0	0	0	0	0	0	0	0	0	0	0	0	0	0	0
Saureus_1280.26188_Contig_1280.26188.con.0031	saureus	1	CC1	1	1	1	1	1	1	1			New Zealand	Oceania	Unknown_human	Homo sapiens	Human	1	0	0	0	0	0	0	0	0	0	0	0	0	0	0	0	0	0	0	0	0	0	0	0	0	0	0	0	0	0	0	0
Saureus_1280.26189_Contig_1280.26189.con.0032	saureus	1	CC1	1	1	1	1	1	1	1			New Zealand	Oceania	Unknown_human	Homo sapiens	Human	1	0	0	0	0	0	0	0	0	0	0	0	0	0	0	0	0	0	0	0	0	0	0	0	0	0	0	0	0	0	0	0
Saureus_1280.26191_Contig_1280.26191.con.0027	saureus	1	CC1	1	1	1	1	1	1	1			New Zealand	Oceania	Unknown_human	Homo sapiens	Human	1	0	0	0	0	0	0	0	0	0	0	0	0	0	0	0	0	0	0	0	0	0	0	0	0	0	0	0	0	0	0	0
Saureus_1280.26192_Contig_1280.26192.con.0027	saureus	1	CC1	1	1	1	1	1	1	1			New Zealand	Oceania	Unknown_human	Homo sapiens	Human	1	0	0	0	0	0	0	0	0	0	0	0	0	0	0	0	0	0	0	0	0	0	0	0	0	0	0	0	0	0	0	0
Saureus_1280.26193_Contig_1280.26193.con.0021	saureus	-		1	1	1	1	~1	1	1			New Zealand	Oceania	Unknown_human	Homo sapiens	Human	1	0	0	0	0	0	0	0	0	0	0	0	0	0	0	0	0	0	0	0	0	0	0	0	0	0	0	0	0	0	0	0
Saureus_1280.26193_Contig_1280.26193.con.0027	saureus	-		1	1	1	1	~1	1	1			New Zealand	Oceania	Unknown_human	Homo sapiens	Human	0	0	0	0	1	0	0	0	0	0	0	0	0	0	0	0	0	0	0	0	0	0	0	0	0	0	0	0	0	0	0	0
Saureus_1280.26193_Contig_1280.26193.con.0024	saureus	-		1	1	1	1	~1	1	1			New Zealand	Oceania	Unknown_human	Homo sapiens	Human	0	0	0	1	0	0	0	0	0	0	0	0	0	0	0	0	0	0	0	0	0	0	0	0	0	0	0	0	0	0	0	0
Saureus_1280.26194_Contig_1280.26194.con.0023	saureus	1	CC1	1	1	1	1	1	1	1			New Zealand	Oceania	Unknown_human	Homo sapiens	Human	1	0	0	0	0	0	0	0	0	0	0	0	0	0	0	0	0	0	0	0	0	0	0	0	0	0	0	0	0	0	0	0
Saureus_1280.26195_Contig_1280.26195.con.0024	saureus	1	CC1	1	1	1	1	1	1	1			New Zealand	Oceania	Unknown_human	Homo sapiens	Human	1	0	0	0	0	0	0	0	0	0	0	0	0	0	0	0	0	0	0	0	0	0	0	0	0	0	0	0	0	0	0	0
Saureus_1280.26196_Contig_1280.26196.con.0015	saureus	1	CC1	1	1	1	1	1	1	1			New Zealand	Oceania	Unknown_human	Homo sapiens	Human	1	0	0	0	0	0	0	0	0	0	0	0	0	0	0	0	0	0	0	0	0	0	0	0	0	0	0	0	0	0	0	0
Saureus_1280.26198_Contig_1280.26198.con.0035	saureus	1	CC1	1	1	1	1	1	1	1			New Zealand	Oceania	Unknown_human	Homo sapiens	Human	1	0	0	0	0	0	0	0	0	0	0	0	0	0	0	0	0	0	0	0	0	0	0	0	0	0	0	0	0	0	0	0
Saureus_1280.26199_Contig_1280.26199.con.0018	saureus	1	CC1	1	1	1	1	1	1	1			New Zealand	Oceania	Unknown_human	Homo sapiens	Human	1	0	0	0	0	0	0	0	0	0	0	0	0	0	0	0	0	0	0	0	0	0	0	0	0	0	0	0	0	0	0	0
Saureus_1280.26201_Contig_1280.26201.con.0021	saureus	1	CC1	1	1	1	1	1	1	1			New Zealand	Oceania	Unknown_human	Homo sapiens	Human	1	0	0	0	0	0	0	0	0	0	0	0	0	0	0	0	0	0	0	0	0	0	0	0	0	0	0	0	0	0	0	0
Saureus_1280.26202_Contig_1280.26202.con.0022	saureus	1	CC1	1	1	1	1	1	1	1			New Zealand	Oceania	Unknown_human	Homo sapiens	Human	1	0	0	0	0	0	0	0	0	0	0	0	0	0	0	0	0	0	0	0	0	0	0	0	0	0	0	0	0	0	0	0
Saureus_1280.26203_Contig_1280.26203.con.0025	saureus	1	CC1	1	1	1	1	1	1	1			New Zealand	Oceania	Unknown_human	Homo sapiens	Human	1	0	0	0	0	0	0	0	0	0	0	0	0	0	0	0	0	0	0	0	0	0	0	0	0	0	0	0	0	0	0	0
Saureus_1280.26204_Contig_1280.26204.con.0015	saureus	1	CC1	1	1	1	1	1	1	1			New Zealand	Oceania	Unknown_human	Homo sapiens	Human	1	0	0	0	0	0	0	0	0	0	0	0	0	0	0	0	0	0	0	0	0	0	0	0	0	0	0	0	0	0	0	0
Saureus_1280.26206_Contig_1280.26206.con.0030	saureus	1	CC1	1	1	1	1	1	1	1			New Zealand	Oceania	Unknown_human	Homo sapiens	Human	1	0	0	0	0	0	0	0	0	0	0	0	0	0	0	0	0	0	0	0	0	0	0	0	0	0	0	0	0	0	0	0
Saureus_1280.26207_Contig_1280.26207.con.0025	saureus	1	CC1	1	1	1	1	1	1	1			New Zealand	Oceania	Unknown_human	Homo sapiens	Human	1	0	0	0	0	0	0	0	0	0	0	0	0	0	0	0	0	0	0	0	0	0	0	0	0	0	0	0	0	0	0	0
Saureus_1280.26208_Contig_1280.26208.con.0034	saureus	1	CC1	1	1	1	1	1	1	1			New Zealand	Oceania	Unknown_human	Homo sapiens	Human	1	0	0	0	0	0	0	0	0	0	0	0	0	0	0	0	0	0	0	0	0	0	0	0	0	0	0	0	0	0	0	0
Saureus_1280.26209_Contig_1280.26209.con.0034	saureus	1	CC1	1	1	1	1	1	1	1			New Zealand	Oceania	Unknown_human	Homo sapiens	Human	1	0	0	0	0	0	0	0	0	0	0	0	0	0	0	0	0	0	0	0	0	0	0	0	0	0	0	0	0	0	0	0
Saureus_1280.26211_Contig_1280.26211.con.0017	saureus	1	CC1	1	1	1	1	1	1	1			New Zealand	Oceania	Unknown_human	Homo sapiens	Human	1	0	0	0	0	0	0	0	0	0	0	0	0	0	0	0	0	0	0	0	0	0	0	0	0	0	0	0	0	0	0	0
Saureus_1280.26213_Contig_1280.26213.con.0017	saureus	1	CC1	1	1	1	1	1	1	1			New Zealand	Oceania	Unknown_human	Homo sapiens	Human	1	0	0	0	0	0	0	0	0	0	0	0	0	0	0	0	0	0	0	0	0	0	0	0	0	0	0	0	0	0	0	0
Saureus_1280.26214_Contig_1280.26214.con.0019	saureus	1	CC1	1	1	1	1	1	1	1			New Zealand	Oceania	Unknown_human	Homo sapiens	Human	1	0	0	0	0	0	0	0	0	0	0	0	0	0	0	0	0	0	0	0	0	0	0	0	0	0	0	0	0	0	0	0
Saureus_1280.26215_Contig_1280.26215.con.0015	saureus	1	CC1	1	1	1	1	1	1	1			New Zealand	Oceania	Unknown_human	Homo sapiens	Human	1	0	0	0	0	0	0	0	0	0	0	0	0	0	0	0	0	0	0	0	0	0	0	0	0	0	0	0	0	0	0	0
Saureus_1280.26216_Contig_1280.26216.con.0018	saureus	1	CC1	1	1	1	1	1	1	1			New Zealand	Oceania	Unknown_human	Homo sapiens	Human	1	0	0	0	0	0	0	0	0	0	0	0	0	0	0	0	0	0	0	0	0	0	0	0	0	0	0	0	0	0	0	0
Saureus_1280.26216_Contig_1280.26216.con.0021	saureus	1	CC1	1	1	1	1	1	1	1			New Zealand	Oceania	Unknown_human	Homo sapiens	Human	0	0	0	0	1	0	0	0	0	0	0	0	0	0	0	0	0	0	0	0	0	0	0	0	0	0	0	0	0	0	0	0
Saureus_1280.26217_Contig_1280.26217.con.0021	saureus	1	CC1	1	1	1	1	1	1	1			New Zealand	Oceania	Unknown_human	Homo sapiens	Human	1	0	0	0	0	0	0	0	0	0	0	0	0	0	0	0	0	0	0	0	0	0	0	0	0	0	0	0	0	0	0	0
Saureus_1280.26218_Contig_1280.26218.con.0029	saureus	1	CC1	1	1	1	1	1	1	1			New Zealand	Oceania	Unknown_human	Homo sapiens	Human	1	0	0	0	0	0	0	0	0	0	0	0	0	0	0	0	0	0	0	0	0	0	0	0	0	0	0	0	0	0	0	0
Saureus_1280.26219_Contig_1280.26219.con.0018	saureus	1	CC1	1	1	1	1	1	1	1			New Zealand	Oceania	Unknown_human	Homo sapiens	Human	1	0	0	0	0	0	0	0	0	0	0	0	0	0	0	0	0	0	0	0	0	0	0	0	0	0	0	0	0	0	0	0
Saureus_1280.26221_Contig_1280.26221.con.0022	saureus	1	CC1	1	1	1	1	1	1	1			New Zealand	Oceania	Unknown_human	Homo sapiens	Human	1	0	0	0	0	0	0	0	0	0	0	0	0	0	0	0	0	0	0	0	0	0	0	0	0	0	0	0	0	0	0	0
Saureus_1280.26222_Contig_1280.26222.con.0023	saureus	1	CC1	1	1	1	1	1	1	1			New Zealand	Oceania	Unknown_human	Homo sapiens	Human	1	0	0	0	0	0	0	0	0	0	0	0	0	0	0	0	0	0	0	0	0	0	0	0	0	0	0	0	0	0	0	0
Saureus_1280.26223_Contig_1280.26223.con.0018	saureus	1	CC1	1	1	1	1	1	1	1			New Zealand	Oceania	Unknown_human	Homo sapiens	Human	1	0	0	0	0	0	0	0	0	0	0	0	0	0	0	0	0	0	0	0	0	0	0	0	0	0	0	0	0	0	0	0
Saureus_1280.26224_Contig_1280.26224.con.0024	saureus	1	CC1	1	1	1	1	1	1	1			New Zealand	Oceania	Unknown_human	Homo sapiens	Human	1	0	0	0	0	0	0	0	0	0	0	0	0	0	0	0	0	0	0	0	0	0	0	0	0	0	0	0	0	0	0	0
Saureus_1280.26226_Contig_1280.26226.con.0021	saureus	1	CC1	1	1	1	1	1	1	1			New Zealand	Oceania	Unknown_human	Homo sapiens	Human	1	0	0	0	0	0	0	0	0	0	0	0	0	0	0	0	0	0	0	0	0	0	0	0	0	0	0	0	0	0	0	0
Saureus_1280.26226_Contig_1280.26226.con.0031	saureus	1	CC1	1	1	1	1	1	1	1			New Zealand	Oceania	Unknown_human	Homo sapiens	Human	0	0	0	0	1	0	0	0	0	0	0	0	0	0	0	0	0	0	0	0	0	0	0	0	0	0	0	0	0	0	0	0
Saureus_1280.26227_Contig_1280.26227.con.0026	saureus	-		1	1	1	1	-	1	1			New Zealand	Oceania	Unknown_human	Homo sapiens	Human	1	0	0	0	0	0	0	0	0	0	0	0	0	0	0	0	0	0	0	0	0	0	0	0	0	0	0	0	0	0	0	0
Saureus_1280.26259_Contig_JAAQVV010000002	saureus	5	CC5	1	4	1	4	12	1	10			Unknown	Unknown	Unknown	Unknown	Unknown	1	0	0	0	0	0	0	0	0	0	0	0	0	0	0	0	0	0	0	0	0	0	0	0	0	0	0	0	0	0	0	0
Saureus_1280.26261_Contig_JAATKK010000021	saureus	5	CC5	1	4	1	4	12	1	10	2011_2015	2011	Brazil	South America	Human_clinical	Homo sapiens	Human	1	0	0	0	0	0	0	0	0	0	0	0	0	0	0	0	0	0	0	0	0	0	0	0	0	0	0	0	0	0	0	0
Saureus_1280.26261_Contig_JAATKK010000296	saureus	5	CC5	1	4	1	4	12	1	10	2011_2015	2011	Brazil	South America	Human_clinical	Homo sapiens	Human	0	0	0	0	0	1	0	0	0	0	0	0	0	0	0	0	0	0	0	0	0	0	0	0	0	0	0	0	0	0	0	0
Saureus_1280.26262_Contig_JAATKJ010000009	saureus	105	CC5	1	4	1	4	12	1	28	2006_2010	2010	Brazil	South America	Human_clinical	Homo sapiens	Human	0	1	0	0	0	0	0	0	0	0	0	0	0	0	0	0	0	0	0	0	0	0	0	0	0	0	0	0	0	0	0	0
Saureus_1280.26262_Contig_JAATKJ010000087	saureus	105	CC5	1	4	1	4	12	1	28	2006_2010	2010	Brazil	South America	Human_clinical	Homo sapiens	Human	1	0	0	0	0	0	0	0	0	0	0	0	0	0	0	0	0	0	0	0	0	0	0	0	0	0	0	0	0	0	0	0
Saureus_1280.26262_Contig_JAATKJ010000005	saureus	105	CC5	1	4	1	4	12	1	28	2006_2010	2010	Brazil	South America	Human_clinical	Homo sapiens	Human	0	0	0	0	0	0	0	0	0	1	1	0	0	0	0	0	0	0	0	0	0	0	0	0	0	0	0	0	0	0	0	0
Saureus_1280.26262_Contig_JAATKJ010000106	saureus	105	CC5	1	4	1	4	12	1	28	2006_2010	2010	Brazil	South America	Human_clinical	Homo sapiens	Human	0	0	0	0	1	0	0	0	0	0	0	0	0	0	0	0	0	0	0	0	0	0	0	0	0	0	0	0	0	0	0	0
Saureus_1280.26262_Contig_JAATKJ010000002	saureus	105	CC5	1	4	1	4	12	1	28	2006_2010	2010	Brazil	South America	Human_clinical	Homo sapiens	Human	0	0	0	0	0	0	0	1	0	0	0	0	0	0	0	0	0	0	0	0	0	0	0	0	0	0	0	0	0	0	0	0
Saureus_1280.26264_Contig_JAATKL010000023	saureus	239	CC8	2	3	1	1	4	4	3	2001_2005	2003	Brazil	South America	Human_blood	Homo sapiens	Human	0	1	0	0	0	0	0	0	0	0	0	0	0	0	0	0	0	0	0	0	0	0	0	0	0	0	0	0	0	0	0	0
Saureus_1280.26264_Contig_JAATKL010000712	saureus	239	CC8	2	3	1	1	4	4	3	2001_2005	2003	Brazil	South America	Human_blood	Homo sapiens	Human	1	0	0	0	0	0	0	0	0	0	0	0	0	0	0	0	0	0	0	0	0	0	0	0	0	0	0	0	0	0	0	0
Saureus_1280.26264_Contig_JAATKL010000018	saureus	239	CC8	2	3	1	1	4	4	3	2001_2005	2003	Brazil	South America	Human_blood	Homo sapiens	Human	0	0	0	0	0	0	0	0	0	1	1	0	0	0	0	0	0	0	0	0	0	0	0	0	0	0	0	0	0	0	0	0
Saureus_1280.26264_Contig_JAATKL010000576	saureus	239	CC8	2	3	1	1	4	4	3	2001_2005	2003	Brazil	South America	Human_blood	Homo sapiens	Human	0	0	0	0	0	0	0	0	0	0	0	0	0	0	0	0	0	0	0	0	0	0	0	0	0	1	0	0	0	0	0	0
Saureus_1280.26265_Contig_JAAVNA010000016	saureus	5	CC5	1	4	1	4	12	1	10			Germany	Europe	Unknown	Unknown	Unknown	1	0	0	0	0	0	0	0	0	0	0	0	0	0	0	0	0	0	0	0	0	0	0	0	0	0	0	0	0	0	0	0
Saureus_1280.26413_Contig_JAAXLB010000002	saureus	1176	CC5	1	4	1	4	12	1	130	2016_2020	2017	Brazil	South America	Human_clinical	Homo sapiens	Human	0	0	0	0	0	0	1	1	0	0	0	0	0	0	0	0	0	0	0	0	0	0	0	0	0	0	0	0	0	0	0	0
Saureus_1280.26414_Contig_JAAXLH010000007	saureus	5	CC5	1	4	1	4	12	1	10	2016_2020	2017	Brazil	South America	Human_clinical	Homo sapiens	Human	1	0	0	0	0	0	0	0	0	0	0	0	0	0	0	0	0	0	0	0	0	0	0	0	0	0	0	0	0	0	0	0
Saureus_1280.26415_Contig_JAAXLC010000007	saureus	5	CC5	1	4	1	4	12	1	10	2016_2020	2017	Brazil	South America	Human_clinical	Homo sapiens	Human	1	0	0	0	0	0	0	0	0	0	0	0	0	0	0	0	0	0	0	0	0	0	0	0	0	0	0	0	0	0	0	0
Saureus_1280.26416_Contig_JAAXLE010000100	saureus	8	CC8	3	3	1	1	4	4	3	2016_2020	2017	Brazil	South America	Human_clinical	Homo sapiens	Human	1	0	0	0	0	0	0	0	0	0	0	0	0	0	0	0	0	0	0	0	0	0	0	0	0	0	0	0	0	0	0	0
Saureus_1280.26416_Contig_JAAXLE010000002	saureus	8	CC8	3	3	1	1	4	4	3	2016_2020	2017	Brazil	South America	Human_clinical	Homo sapiens	Human	0	0	0	0	0	0	1	1	0	0	0	0	0	0	0	0	0	0	0	0	0	0	0	0	0	0	0	0	0	0	0	0
Saureus_1280.26417_Contig_JAAXLG010000002	saureus	1176	CC5	1	4	1	4	12	1	130	2016_2020	2017	Brazil	South America	Human_clinical	Homo sapiens	Human	0	0	0	0	0	0	1	1	0	0	0	0	0	0	0	0	0	0	0	0	0	0	0	0	0	0	0	0	0	0	0	0
Saureus_1280.26418_Contig_JAAXLD010000100	saureus	8	CC8	3	3	1	1	4	4	3	2016_2020	2017	Brazil	South America	Human_clinical	Homo sapiens	Human	1	0	0	0	0	0	0	0	0	0	0	0	0	0	0	0	0	0	0	0	0	0	0	0	0	0	0	0	0	0	0	0
Saureus_1280.26418_Contig_JAAXLD010000002	saureus	8	CC8	3	3	1	1	4	4	3	2016_2020	2017	Brazil	South America	Human_clinical	Homo sapiens	Human	0	0	0	0	0	0	1	1	0	0	0	0	0	0	0	0	0	0	0	0	0	0	0	0	0	0	0	0	0	0	0	0
Saureus_1280.26419_Contig_JAAXMF010000026	saureus	764	CC5	1	136	1	4	12	1	10	2011_2015	2013	China	Asia	Human_clinical	Homo sapiens	Human	0	0	0	0	0	0	0	0	0	1	1	0	0	0	0	0	0	0	0	0	0	0	0	0	0	0	0	0	0	0	0	0
Saureus_1280.26419_Contig_JAAXMF010000028	saureus	764	CC5	1	136	1	4	12	1	10	2011_2015	2013	China	Asia	Human_clinical	Homo sapiens	Human	0	0	0	0	0	0	0	0	0	0	0	0	0	0	0	0	0	0	0	0	0	0	0	0	0	0	1	0	0	0	0	0
Saureus_1280.26421_Contig_JAAXME010000012	saureus	1	CC1	1	1	1	1	1	1	1	2016_2020	2018	China	Asia	Human_clinical	Homo sapiens	Human	1	0	0	0	0	0	0	0	0	0	0	0	0	0	0	0	0	0	0	0	0	0	0	0	0	0	0	0	0	0	0	0
Saureus_1280.26495_Contig_JAAZQB010000025	saureus	764	CC5	1	136	1	4	12	1	10	2011_2015	2013	China	Asia	Human_clinical	Homo sapiens	Human	0	0	0	0	0	0	0	0	0	1	1	0	0	0	0	0	0	0	0	0	0	0	0	0	0	0	0	0	0	0	0	0
Saureus_1280.26495_Contig_JAAZQB010000027	saureus	764	CC5	1	136	1	4	12	1	10	2011_2015	2013	China	Asia	Human_clinical	Homo sapiens	Human	0	0	0	0	0	0	0	0	0	0	0	0	0	0	0	0	0	0	0	0	0	0	0	0	0	0	1	0	0	0	0	0
Saureus_1280.26496_Contig_JAAZQC010000027	saureus	764	CC5	1	136	1	4	12	1	10	2011_2015	2013	China	Asia	Human_clinical	Homo sapiens	Human	0	0	0	0	0	0	0	0	0	1	1	0	0	0	0	0	0	0	0	0	0	0	0	0	0	0	0	0	0	0	0	0
Saureus_1280.26496_Contig_JAAZQC010000029	saureus	764	CC5	1	136	1	4	12	1	10	2011_2015	2013	China	Asia	Human_clinical	Homo sapiens	Human	0	0	0	0	0	0	0	0	0	0	0	0	0	0	0	0	0	0	0	0	0	0	0	0	0	0	1	0	0	0	0	0
Saureus_1280.26497_Contig_JAAXAG010000017	saureus	188	CC1	3	1	1	8	1	1	1	2011_2015	2013	Cape Verde	Africa	Human_clinical	Homo sapiens	Human	1	0	0	0	0	0	0	0	0	0	0	0	0	0	0	0	0	0	0	0	0	0	0	0	0	0	0	0	0	0	0	0
Saureus_1280.26498_Contig_JAAXAK010000013	saureus	97	CC97	3	1	1	1	1	5	3	2011_2015	2013	Cape Verde	Africa	Human_clinical	Homo sapiens	Human	1	0	0	0	0	0	0	0	0	0	0	0	0	0	0	0	0	0	0	0	0	0	0	0	0	0	0	0	0	0	0	0
Saureus_1280.26499_Contig_JAAXAE010000016	saureus	5	CC5	1	4	1	4	12	1	10	2011_2015	2013	Cape Verde	Africa	Human_clinical	Homo sapiens	Human	1	0	0	0	0	0	0	0	0	0	0	0	0	0	0	0	0	0	0	0	0	0	0	0	0	0	0	0	0	0	0	0
Saureus_1280.26499_Contig_JAAXAE010000019	saureus	5	CC5	1	4	1	4	12	1	10	2011_2015	2013	Cape Verde	Africa	Human_clinical	Homo sapiens	Human	0	0	0	0	0	0	1	1	0	0	0	0	0	0	0	0	0	0	0	0	0	0	0	0	0	0	0	0	0	0	0	0
Saureus_1280.26501_Contig_JAAXAC010000011	saureus	508	CC45	10	40	8	6	10	3	2	2011_2015	2013	Cape Verde	Africa	Human_clinical	Homo sapiens	Human	1	0	0	0	0	0	0	0	0	0	0	0	0	0	0	0	0	0	0	0	0	0	0	0	0	0	0	0	0	0	0	0
Saureus_1280.26503_Contig_JAAWZO010000013	saureus	1	CC1	1	1	1	1	1	1	1	2011_2015	2013	Cape Verde	Africa	Human_clinical	Homo sapiens	Human	1	0	0	0	0	0	0	0	0	0	0	0	0	0	0	0	0	0	0	0	0	0	0	0	0	0	0	0	0	0	0	0
Saureus_1280.26504_Contig_JAAWZT010000016	saureus	-		1	1	1	1	1	1	~1	2011_2015	2013	Cape Verde	Africa	Human_clinical	Homo sapiens	Human	1	0	0	0	0	0	1	1	0	0	0	0	0	0	0	0	0	0	0	0	0	0	0	0	0	0	0	0	0	0	0	0
Saureus_1280.26504_Contig_JAAWZT010000018	saureus	-		1	1	1	1	1	1	~1	2011_2015	2013	Cape Verde	Africa	Human_clinical	Homo sapiens	Human	0	0	0	1	0	0	0	0	0	0	0	0	0	0	0	0	0	0	0	0	0	0	0	0	0	0	0	0	0	0	0	0
Saureus_1280.26506_Contig_JAAWZW010000019	saureus	15	CC15	13	13	1	1	12	11	13	2011_2015	2013	Cape Verde	Africa	Human_clinical	Homo sapiens	Human	1	0	0	0	0	0	0	0	0	0	0	0	0	0	0	0	0	0	0	0	0	0	0	0	0	0	0	0	0	0	0	0
Saureus_1280.26507_Contig_JAAWZZ010000009	saureus	1	CC1	1	1	1	1	1	1	1	2011_2015	2013	Cape Verde	Africa	Human_clinical	Homo sapiens	Human	1	0	0	0	0	0	0	0	0	0	0	0	0	0	0	0	0	0	0	0	0	0	0	0	0	0	0	0	0	0	0	0
Saureus_1280.26508_Contig_JAAWZR010000022	saureus	8	CC8	3	3	1	1	4	4	3	2011_2015	2013	Cape Verde	Africa	Human_clinical	Homo sapiens	Human	1	0	0	0	0	0	0	0	0	0	0	0	0	0	0	0	0	0	0	0	0	0	0	0	0	0	0	0	0	0	0	0
Saureus_1280.26508_Contig_JAAWZR010000023	saureus	8	CC8	3	3	1	1	4	4	3	2011_2015	2013	Cape Verde	Africa	Human_clinical	Homo sapiens	Human	0	0	0	0	0	0	1	1	0	0	0	0	0	0	0	0	0	0	0	0	0	0	0	0	0	0	0	0	0	0	0	0
Saureus_1280.26509_Contig_JAAWZQ010000020	saureus	152		46	75	49	44	13	68	60	2011_2015	2013	Cape Verde	Africa	Human_clinical	Homo sapiens	Human	1	0	0	0	0	0	0	0	0	0	0	0	0	0	0	0	0	0	0	0	0	0	0	0	0	0	0	0	0	0	0	0
Saureus_1280.26511_Contig_JAAXAB010000015	saureus	-		10	40	8	~6	10	3	2	2011_2015	2013	Cape Verde	Africa	Human_clinical	Homo sapiens	Human	1	0	0	0	0	0	0	0	0	0	0	0	0	0	0	0	0	0	0	0	0	0	0	0	0	0	0	0	0	0	0	0
Saureus_1280.26512_Contig_JAAWZM010000011	saureus	508	CC45	10	40	8	6	10	3	2	2011_2015	2013	Cape Verde	Africa	Human_clinical	Homo sapiens	Human	1	0	0	0	0	0	0	0	0	0	0	0	0	0	0	0	0	0	0	0	0	0	0	0	0	0	0	0	0	0	0	0
Saureus_1280.26515_Contig_JAAWZF010000011	saureus	25		4	1	4	1	5	5	4	2011_2015	2013	Cape Verde	Africa	Human_clinical	Homo sapiens	Human	1	0	0	0	0	0	0	0	0	0	0	0	0	0	0	0	0	0	0	0	0	0	0	0	0	0	0	0	0	0	0	0
Saureus_1280.26515_Contig_JAAWZF010000010	saureus	25		4	1	4	1	5	5	4	2011_2015	2013	Cape Verde	Africa	Human_clinical	Homo sapiens	Human	0	0	0	0	0	0	1	0	0	0	0	0	0	0	0	0	0	0	0	0	0	0	0	0	0	0	0	0	0	0	0	0
Saureus_1280.26516_Contig_JAAWZE010000010	saureus	508	CC45	10	40	8	6	10	3	2	2011_2015	2013	Cape Verde	Africa	Human_clinical	Homo sapiens	Human	1	0	0	0	0	0	0	0	0	0	0	0	0	0	0	0	0	0	0	0	0	0	0	0	0	0	0	0	0	0	0	0
Saureus_1280.26517_Contig_JAAWZI010000018	saureus	5	CC5	1	4	1	4	12	1	10	2011_2015	2013	Cape Verde	Africa	Human_clinical	Homo sapiens	Human	0	0	0	0	0	0	1	1	0	0	0	0	0	0	0	0	0	0	0	0	0	0	0	0	0	0	0	0	0	0	0	0
Saureus_1280.26518_Contig_JAAWZL010000019	saureus	152		46	75	49	44	13	68	60	2011_2015	2013	Cape Verde	Africa	Human_clinical	Homo sapiens	Human	1	0	0	0	0	0	0	0	0	0	0	0	0	0	0	0	0	0	0	0	0	0	0	0	0	0	0	0	0	0	0	0
Saureus_1280.26519_Contig_JAAWZJ010000020	saureus	152		46	75	49	44	13	68	60	2011_2015	2013	Cape Verde	Africa	Human_clinical	Homo sapiens	Human	1	0	0	0	0	0	0	0	0	0	0	0	0	0	0	0	0	0	0	0	0	0	0	0	0	0	0	0	0	0	0	0
Saureus_1280.26521_Contig_JAAWZH010000024	saureus	1472	CC30	2	2	2	2	6	3	162	1884_2000	1997	Cape Verde	Africa	Human_clinical	Homo sapiens	Human	1	0	0	0	0	0	0	0	0	0	0	0	0	0	0	0	0	0	0	0	0	0	0	0	0	0	0	0	0	0	0	0
Saureus_1280.26522_Contig_JAAWZC010000022	saureus	152		46	75	49	44	13	68	60	2011_2015	2013	Cape Verde	Africa	Human_clinical	Homo sapiens	Human	1	0	0	0	0	0	0	0	0	0	0	0	0	0	0	0	0	0	0	0	0	0	0	0	0	0	0	0	0	0	0	0
Saureus_1280.26524_Contig_JAAWYX010000022	saureus	1472	CC30	2	2	2	2	6	3	162	2011_2015	2013	Cape Verde	Africa	Human_clinical	Homo sapiens	Human	1	0	0	0	0	0	0	0	0	0	0	0	0	0	0	0	0	0	0	0	0	0	0	0	0	0	0	0	0	0	0	0
Saureus_1280.26525_Contig_JAAWYZ010000019	saureus	188	CC1	3	1	1	8	1	1	1	2011_2015	2013	Cape Verde	Africa	Human_clinical	Homo sapiens	Human	1	0	0	0	0	0	0	0	0	0	0	0	0	0	0	0	0	0	0	0	0	0	0	0	0	0	0	0	0	0	0	0
Saureus_1280.26526_Contig_JAAWYY010000014	saureus	1	CC1	1	1	1	1	1	1	1	1884_2000	1997	Cape Verde	Africa	Human_clinical	Homo sapiens	Human	1	0	0	0	0	0	0	0	0	0	0	0	0	0	0	0	0	0	0	0	0	0	0	0	0	0	0	0	0	0	0	0
Saureus_1280.26527_Contig_JAAWZB010000014	saureus	97	CC97	3	1	1	1	1	5	3	2011_2015	2013	Cape Verde	Africa	Human_clinical	Homo sapiens	Human	1	0	0	0	0	0	0	0	0	0	0	0	0	0	0	0	0	0	0	0	0	0	0	0	0	0	0	0	0	0	0	0
Saureus_1280.26528_Contig_JAAWYV010000022	saureus	1472	CC30	2	2	2	2	6	3	162	2011_2015	2013	Cape Verde	Africa	Human_clinical	Homo sapiens	Human	1	0	0	0	0	0	0	0	0	0	0	0	0	0	0	0	0	0	0	0	0	0	0	0	0	0	0	0	0	0	0	0
Saureus_1280.26531_Contig_JAAWYP010000019	saureus	5	CC5	1	4	1	4	12	1	10	2011_2015	2014	Cape Verde	Africa	Human_clinical	Homo sapiens	Human	0	0	0	0	0	0	1	1	0	0	0	0	0	0	0	0	0	0	0	0	0	0	0	0	0	0	0	0	0	0	0	0
Saureus_1280.26532_Contig_JAAWYS010000023	saureus	152		46	75	49	44	13	68	60	2011_2015	2013	Cape Verde	Africa	Human_clinical	Homo sapiens	Human	1	0	0	0	0	0	0	0	0	0	0	0	0	0	0	0	0	0	0	0	0	0	0	0	0	0	0	0	0	0	0	0
Saureus_1280.26534_Contig_JAAWYO010000022	saureus	1472	CC30	2	2	2	2	6	3	162	2011_2015	2014	Cape Verde	Africa	Human_clinical	Homo sapiens	Human	1	0	0	0	0	0	0	0	0	0	0	0	0	0	0	0	0	0	0	0	0	0	0	0	0	0	0	0	0	0	0	0
Saureus_1280.26535_Contig_JAAWYR010000013	saureus	5	CC5	1	4	1	4	12	1	10	2011_2015	2013	Cape Verde	Africa	Human_clinical	Homo sapiens	Human	1	0	0	0	0	0	0	0	0	0	0	0	0	0	0	0	0	0	0	0	0	0	0	0	0	0	0	0	0	0	0	0
Saureus_1280.26535_Contig_JAAWYR010000017	saureus	5	CC5	1	4	1	4	12	1	10	2011_2015	2013	Cape Verde	Africa	Human_clinical	Homo sapiens	Human	0	0	0	0	0	0	1	1	0	0	0	0	0	0	0	0	0	0	0	0	0	0	0	0	0	0	0	0	0	0	0	0
Saureus_1280.26536_Contig_JAAWYI010000018	saureus	15	CC15	13	13	1	1	12	11	13	2011_2015	2014	Cape Verde	Africa	Human_clinical	Homo sapiens	Human	1	0	0	0	0	0	0	0	0	0	0	0	0	0	0	0	0	0	0	0	0	0	0	0	0	0	0	0	0	0	0	0
Saureus_1280.26537_Contig_JAAWYF010000018	saureus	291		3	37	19	2	20	26	32	1884_2000	1997	Cape Verde	Africa	Human_clinical	Homo sapiens	Human	1	0	0	0	0	0	0	0	0	0	0	0	0	0	0	0	0	0	0	0	0	0	0	0	0	0	0	0	0	0	0	0
Saureus_1280.26538_Contig_JAAWYL010000031	saureus	-		455?	14	8	6	10	3	2	2011_2015	2014	Cape Verde	Africa	Human_clinical	Homo sapiens	Human	1	0	0	0	0	0	0	0	0	0	0	0	0	0	0	0	0	0	0	0	0	0	0	0	0	0	0	0	0	0	0	0
Saureus_1280.26539_Contig_JAAWYM010000026	saureus	152		46	75	49	44	13	68	60	2011_2015	2014	Cape Verde	Africa	Human_clinical	Homo sapiens	Human	1	0	0	0	0	0	0	0	0	0	0	0	0	0	0	0	0	0	0	0	0	0	0	0	0	0	0	0	0	0	0	0
Saureus_1280.26541_Contig_JAAWYQ010000018	saureus	5	CC5	1	4	1	4	12	1	10	2011_2015	2014	Cape Verde	Africa	Human_clinical	Homo sapiens	Human	0	0	0	0	0	0	1	1	0	0	0	0	0	0	0	0	0	0	0	0	0	0	0	0	0	0	0	0	0	0	0	0
Saureus_1280.26542_Contig_JAAWYK010000029	saureus	45	CC45	10	14	8	6	10	3	2	2011_2015	2014	Cape Verde	Africa	Human_clinical	Homo sapiens	Human	1	0	0	0	0	0	0	0	0	0	0	0	0	0	0	0	0	0	0	0	0	0	0	0	0	0	0	0	0	0	0	0
Saureus_1280.26543_Contig_JAAWYJ010000018	saureus	5	CC5	1	4	1	4	12	1	10	2011_2015	2014	Cape Verde	Africa	Human_clinical	Homo sapiens	Human	1	0	0	0	0	0	0	0	0	0	0	0	0	0	0	0	0	0	0	0	0	0	0	0	0	0	0	0	0	0	0	0
Saureus_1280.26543_Contig_JAAWYJ010000025	saureus	5	CC5	1	4	1	4	12	1	10	2011_2015	2014	Cape Verde	Africa	Human_clinical	Homo sapiens	Human	0	0	0	0	0	0	1	1	0	0	0	0	0	0	0	0	0	0	0	0	0	0	0	0	0	0	0	0	0	0	0	0
Saureus_1280.26544_Contig_JAAWYN010000008	saureus	1	CC1	1	1	1	1	1	1	1	2011_2015	2014	Cape Verde	Africa	Human_clinical	Homo sapiens	Human	1	0	0	0	0	0	0	0	0	0	0	0	0	0	0	0	0	0	0	0	0	0	0	0	0	0	0	0	0	0	0	0
Saureus_1280.26545_Contig_JAAWYD010000018	saureus	15	CC15	13	13	1	1	12	11	13	2011_2015	2014	Cape Verde	Africa	Human_clinical	Homo sapiens	Human	1	0	0	0	0	0	0	0	0	0	0	0	0	0	0	0	0	0	0	0	0	0	0	0	0	0	0	0	0	0	0	0
Saureus_1280.26546_Contig_JAAWYB010000012	saureus	508	CC45	10	40	8	6	10	3	2	2011_2015	2014	Cape Verde	Africa	Human_clinical	Homo sapiens	Human	1	0	0	0	0	0	0	0	0	0	0	0	0	0	0	0	0	0	0	0	0	0	0	0	0	0	0	0	0	0	0	0
Saureus_1280.26547_Contig_JAAWYE010000027	saureus	1472	CC30	2	2	2	2	6	3	162	2011_2015	2014	Cape Verde	Africa	Human_clinical	Homo sapiens	Human	1	0	0	0	0	0	0	0	0	0	0	0	0	0	0	0	0	0	0	0	0	0	0	0	0	0	0	0	0	0	0	0
Saureus_1280.26548_Contig_JAAWYH010000015	saureus	273	CC5	1	4	1	4	12	1	29	2011_2015	2014	Cape Verde	Africa	Human_clinical	Homo sapiens	Human	1	0	0	0	0	0	0	0	0	0	0	0	0	0	0	0	0	0	0	0	0	0	0	0	0	0	0	0	0	0	0	0
Saureus_1280.26548_Contig_JAAWYH010000020	saureus	273	CC5	1	4	1	4	12	1	29	2011_2015	2014	Cape Verde	Africa	Human_clinical	Homo sapiens	Human	0	0	0	0	0	0	1	1	0	0	0	0	0	0	0	0	0	0	0	0	0	0	0	0	0	0	0	0	0	0	0	0
Saureus_1280.26552_Contig_JAAWXV010000031	saureus	-		10	14	8	6	10	3	~2	2011_2015	2014	Cape Verde	Africa	Human_clinical	Homo sapiens	Human	1	0	0	0	0	0	0	0	0	0	0	0	0	0	0	0	0	0	0	0	0	0	0	0	0	0	0	0	0	0	0	0
Saureus_1280.26554_Contig_JAAWXW010000012	saureus	508	CC45	10	40	8	6	10	3	2	2011_2015	2014	Cape Verde	Africa	Human_clinical	Homo sapiens	Human	1	0	0	0	0	0	0	0	0	0	0	0	0	0	0	0	0	0	0	0	0	0	0	0	0	0	0	0	0	0	0	0
Saureus_1280.26555_Contig_JAAWXX010000020	saureus	15	CC15	13	13	1	1	12	11	13	2011_2015	2014	Cape Verde	Africa	Human_clinical	Homo sapiens	Human	1	0	0	0	0	0	0	0	0	0	0	0	0	0	0	0	0	0	0	0	0	0	0	0	0	0	0	0	0	0	0	0
Saureus_1280.26556_Contig_JAAWXS010000014	saureus	273	CC5	1	4	1	4	12	1	29	2011_2015	2014	Cape Verde	Africa	Human_clinical	Homo sapiens	Human	1	0	0	0	0	0	0	0	0	0	0	0	0	0	0	0	0	0	0	0	0	0	0	0	0	0	0	0	0	0	0	0
Saureus_1280.26556_Contig_JAAWXS010000019	saureus	273	CC5	1	4	1	4	12	1	29	2011_2015	2014	Cape Verde	Africa	Human_clinical	Homo sapiens	Human	0	0	0	0	0	0	1	1	0	0	0	0	0	0	0	0	0	0	0	0	0	0	0	0	0	0	0	0	0	0	0	0
Saureus_1280.26557_Contig_JAAWXT010000013	saureus	97	CC97	3	1	1	1	1	5	3	2011_2015	2014	Cape Verde	Africa	Human_clinical	Homo sapiens	Human	1	0	0	0	0	0	0	0	0	0	0	0	0	0	0	0	0	0	0	0	0	0	0	0	0	0	0	0	0	0	0	0
Saureus_1280.26558_Contig_JAAWXK010000019	saureus	5	CC5	1	4	1	4	12	1	10	2011_2015	2014	Cape Verde	Africa	Human_clinical	Homo sapiens	Human	0	0	0	0	0	0	1	1	0	0	0	0	0	0	0	0	0	0	0	0	0	0	0	0	0	0	0	0	0	0	0	0
Saureus_1280.26559_Contig_JAAWXM010000015	saureus	5	CC5	1	4	1	4	12	1	10	1884_2000	1997	Cape Verde	Africa	Human_clinical	Homo sapiens	Human	1	0	0	0	0	0	0	0	0	0	0	0	0	0	0	0	0	0	0	0	0	0	0	0	0	0	0	0	0	0	0	0
Saureus_1280.26559_Contig_JAAWXM010000020	saureus	5	CC5	1	4	1	4	12	1	10	1884_2000	1997	Cape Verde	Africa	Human_clinical	Homo sapiens	Human	0	0	0	0	0	0	1	1	0	0	0	0	0	0	0	0	0	0	0	0	0	0	0	0	0	0	0	0	0	0	0	0
Saureus_1280.26561_Contig_JAAWXN010000014	saureus	5	CC5	1	4	1	4	12	1	10	2011_2015	2014	Cape Verde	Africa	Human_clinical	Homo sapiens	Human	1	0	0	0	0	0	0	0	0	0	0	0	0	0	0	0	0	0	0	0	0	0	0	0	0	0	0	0	0	0	0	0
Saureus_1280.26561_Contig_JAAWXN010000019	saureus	5	CC5	1	4	1	4	12	1	10	2011_2015	2014	Cape Verde	Africa	Human_clinical	Homo sapiens	Human	0	0	0	0	0	0	1	1	0	0	0	0	0	0	0	0	0	0	0	0	0	0	0	0	0	0	0	0	0	0	0	0
Saureus_1280.26562_Contig_JAAWXJ010000011	saureus	508	CC45	10	40	8	6	10	3	2	1884_2000	1997	Cape Verde	Africa	Human_clinical	Homo sapiens	Human	1	0	0	0	0	0	0	0	0	0	0	0	0	0	0	0	0	0	0	0	0	0	0	0	0	0	0	0	0	0	0	0
Saureus_1280.26563_Contig_JAAWXP010000015	saureus	508	CC45	10	40	8	6	10	3	2	2011_2015	2014	Cape Verde	Africa	Human_clinical	Homo sapiens	Human	1	0	0	0	0	0	0	0	0	0	0	0	0	0	0	0	0	0	0	0	0	0	0	0	0	0	0	0	0	0	0	0
Saureus_1280.26567_Contig_JAAWXL010000021	saureus	15	CC15	13	13	1	1	12	11	13	2011_2015	2014	Cape Verde	Africa	Human_clinical	Homo sapiens	Human	1	0	0	0	0	0	0	0	0	0	0	0	0	0	0	0	0	0	0	0	0	0	0	0	0	0	0	0	0	0	0	0
Saureus_1280.26568_Contig_JAAWXH010000026	saureus	668	CC1	82	38	1	1	1	1	40	1884_2000	1997	Cape Verde	Africa	Human_clinical	Homo sapiens	Human	1	0	0	0	0	0	0	0	0	0	0	0	0	0	0	0	0	0	0	0	0	0	0	0	0	0	0	0	0	0	0	0
Saureus_1280.26569_Contig_JAAXBG010000024	saureus	30	CC30	2	2	2	2	6	3	2	1884_2000	1997	Cape Verde	Africa	Human_clinical	Homo sapiens	Human	1	0	0	0	0	0	0	0	0	0	0	0	0	0	0	0	0	0	0	0	0	0	0	0	0	0	0	0	0	0	0	0
Saureus_1280.26569_Contig_JAAXBG010000031	saureus	30	CC30	2	2	2	2	6	3	2	1884_2000	1997	Cape Verde	Africa	Human_clinical	Homo sapiens	Human	0	0	0	0	1	0	0	0	0	0	0	0	0	0	0	0	0	0	0	0	0	0	0	0	0	0	0	0	0	0	0	0
Saureus_1280.26569_Contig_JAAXBG010000030	saureus	30	CC30	2	2	2	2	6	3	2	1884_2000	1997	Cape Verde	Africa	Human_clinical	Homo sapiens	Human	0	0	0	1	0	0	0	0	0	0	0	0	0	0	0	0	0	0	0	0	0	0	0	0	0	0	0	0	0	0	0	0
Saureus_1280.26572_Contig_JAAXBH010000033	saureus	121	CC121	6	5	6	2	7	14	5	1884_2000	1997	Cape Verde	Africa	Human_clinical	Homo sapiens	Human	0	0	0	1	0	0	0	0	0	0	0	0	0	0	0	0	0	0	0	0	0	0	0	0	0	0	0	0	0	0	0	0
Saureus_1280.26575_Contig_JAAXBD010000020	saureus	30	CC30	2	2	2	2	6	3	2	1884_2000	1997	Cape Verde	Africa	Human_clinical	Homo sapiens	Human	1	0	0	0	0	0	0	0	0	0	0	0	0	0	0	0	0	0	0	0	0	0	0	0	0	0	0	0	0	0	0	0
Saureus_1280.26575_Contig_JAAXBD010000023	saureus	30	CC30	2	2	2	2	6	3	2	1884_2000	1997	Cape Verde	Africa	Human_clinical	Homo sapiens	Human	0	0	0	1	0	0	0	0	0	0	0	0	0	0	0	0	0	0	0	0	0	0	0	0	0	0	0	0	0	0	0	0
Saureus_1280.26576_Contig_JAAXBA010000015	saureus	8	CC8	3	3	1	1	4	4	3	1884_2000	1997	Cape Verde	Africa	Human_clinical	Homo sapiens	Human	0	0	0	1	0	0	0	0	0	0	0	0	0	0	0	0	0	0	0	0	0	0	0	0	0	0	0	0	0	0	0	0
Saureus_1280.26578_Contig_JAAXAZ010000014	saureus	-		1	4	~299	4	12	1	10	1884_2000	1997	Cape Verde	Africa	Human_clinical	Homo sapiens	Human	1	0	0	0	0	0	0	0	0	0	0	0	0	0	0	0	0	0	0	0	0	0	0	0	0	0	0	0	0	0	0	0
Saureus_1280.26579_Contig_JAAXBB010000035	saureus	121	CC121	6	5	6	2	7	14	5	1884_2000	1997	Cape Verde	Africa	Human_clinical	Homo sapiens	Human	0	0	0	1	0	0	0	0	0	0	0	0	0	0	0	0	0	0	0	0	0	0	0	0	0	0	0	0	0	0	0	0
Saureus_1280.26581_Contig_JAAXAW010000015	saureus	2300	CC8	3	293	284	1	4	4	3	1884_2000	1997	Cape Verde	Africa	Human_clinical	Homo sapiens	Human	0	0	0	0	1	0	0	0	0	0	0	0	0	0	0	0	0	0	0	0	0	0	0	0	0	0	0	0	0	0	0	0
Saureus_1280.26582_Contig_JAAXAX010000026	saureus	121	CC121	6	5	6	2	7	14	5	1884_2000	1997	Cape Verde	Africa	Human_clinical	Homo sapiens	Human	0	0	0	1	0	0	0	0	0	0	0	0	0	0	0	0	0	0	0	0	0	0	0	0	0	0	0	0	0	0	0	0
Saureus_1280.26583_Contig_JAAXAQ010000019	saureus	15	CC15	13	13	1	1	12	11	13	1884_2000	1997	Cape Verde	Africa	Human_clinical	Homo sapiens	Human	1	0	0	0	0	0	0	0	0	0	0	0	0	0	0	0	0	0	0	0	0	0	0	0	0	0	0	0	0	0	0	0
Saureus_1280.26584_Contig_JAAXAP010000017	saureus	669	CC97	3	1	94	1	29	5	3	1884_2000	1997	Cape Verde	Africa	Human_clinical	Homo sapiens	Human	0	0	0	1	0	0	0	0	0	0	0	0	0	0	0	0	0	0	0	0	0	0	0	0	0	0	0	0	0	0	0	0
Saureus_1280.26585_Contig_JAAXAR010000023	saureus	45	CC45	10	14	8	6	10	3	2	1884_2000	1997	Cape Verde	Africa	Human_clinical	Homo sapiens	Human	1	0	0	0	0	0	0	0	0	0	0	0	0	0	0	0	0	0	0	0	0	0	0	0	0	0	0	0	0	0	0	0
Saureus_1280.26586_Contig_JAAXAV010000006	saureus	25		4	1	4	1	5	5	4	1884_2000	1997	Cape Verde	Africa	Human_clinical	Homo sapiens	Human	1	0	0	0	0	0	0	0	0	0	0	0	0	0	0	0	0	0	0	0	0	0	0	0	0	0	0	0	0	0	0	0
Saureus_1280.26586_Contig_JAAXAV010000007	saureus	25		4	1	4	1	5	5	4	1884_2000	1997	Cape Verde	Africa	Human_clinical	Homo sapiens	Human	0	0	0	1	0	0	0	0	0	0	0	0	0	0	0	0	0	0	0	0	0	0	0	0	0	0	0	0	0	0	0	0
Saureus_1280.26587_Contig_JAAXAT010000018	saureus	15	CC15	13	13	1	1	12	11	13	1884_2000	1997	Cape Verde	Africa	Human_clinical	Homo sapiens	Human	1	0	0	0	0	0	0	0	0	0	0	0	0	0	0	0	0	0	0	0	0	0	0	0	0	0	0	0	0	0	0	0
Saureus_1280.26588_Contig_JAAXAU010000015	saureus	669	CC97	3	1	94	1	29	5	3	1884_2000	1997	Cape Verde	Africa	Human_clinical	Homo sapiens	Human	0	0	0	1	0	0	0	0	0	0	0	0	0	0	0	0	0	0	0	0	0	0	0	0	0	0	0	0	0	0	0	0
Saureus_1280.26591_Contig_JAAWZY010000022	saureus	152		46	75	49	44	13	68	60	2011_2015	2013	Cape Verde	Africa	Human_clinical	Homo sapiens	Human	1	0	0	0	0	0	0	0	0	0	0	0	0	0	0	0	0	0	0	0	0	0	0	0	0	0	0	0	0	0	0	0
Saureus_1280.26592_Contig_JAAXAO010000012	saureus	508	CC45	10	40	8	6	10	3	2	1884_2000	1997	Cape Verde	Africa	Human_clinical	Homo sapiens	Human	1	0	0	0	0	0	0	0	0	0	0	0	0	0	0	0	0	0	0	0	0	0	0	0	0	0	0	0	0	0	0	0
Saureus_1280.26593_Contig_JAAXAM010000019	saureus	15	CC15	13	13	1	1	12	11	13	2011_2015	2013	Cape Verde	Africa	Human_clinical	Homo sapiens	Human	1	0	0	0	0	0	0	0	0	0	0	0	0	0	0	0	0	0	0	0	0	0	0	0	0	0	0	0	0	0	0	0
Saureus_1280.26594_Contig_JAAXAN010000023	saureus	15	CC15	13	13	1	1	12	11	13	2011_2015	2013	Cape Verde	Africa	Human_clinical	Homo sapiens	Human	1	0	0	0	0	0	0	0	0	0	0	0	0	0	0	0	0	0	0	0	0	0	0	0	0	0	0	0	0	0	0	0
Saureus_1280.26595_Contig_JAAXAA010000029	saureus	121	CC121	6	5	6	2	7	14	5	2011_2015	2013	Cape Verde	Africa	Human_clinical	Homo sapiens	Human	0	0	0	1	0	0	0	0	0	0	0	0	0	0	0	0	0	0	0	0	0	0	0	0	0	0	0	0	0	0	0	0
Saureus_1280.26597_Contig_JAAXAI010000020	saureus	152		46	75	49	44	13	68	60	2011_2015	2013	Cape Verde	Africa	Human_clinical	Homo sapiens	Human	1	0	0	0	0	0	0	0	0	0	0	0	0	0	0	0	0	0	0	0	0	0	0	0	0	0	0	0	0	0	0	0
Saureus_1280.26598_Contig_JAAXAJ010000015	saureus	88		22	1	14	23	12	4	31	2011_2015	2013	Cape Verde	Africa	Human_clinical	Homo sapiens	Human	1	0	0	0	0	0	0	0	0	0	0	0	0	0	0	0	0	0	0	0	0	0	0	0	0	0	0	0	0	0	0	0
Saureus_1280.26599_Contig_JAAXAL010000023	saureus	45	CC45	10	14	8	6	10	3	2	1884_2000	1997	Cape Verde	Africa	Human_clinical	Homo sapiens	Human	1	0	0	0	0	0	0	0	0	0	0	0	0	0	0	0	0	0	0	0	0	0	0	0	0	0	0	0	0	0	0	0
Saureus_1280.27417_Contig_JABBZV010000041	saureus	5	CC5	1	4	1	4	12	1	10	2016_2020	2018	Brazil	South America	Human_blood	Homo sapiens	Human	1	0	0	0	0	0	0	0	0	0	0	0	0	0	0	0	0	0	0	0	0	0	0	0	0	0	0	0	0	0	0	0
Saureus_1280.27419_Contig_JABBZZ010000045	saureus	105	CC5	1	4	1	4	12	1	28	2016_2020	2017	Brazil	South America	Human_blood	Homo sapiens	Human	0	0	0	0	0	0	0	0	0	1	1	0	0	0	0	0	0	0	0	0	0	0	0	0	0	0	0	0	0	0	0	0
Saureus_1280.27421_Contig_JABBZN010000381	saureus	105	CC5	1	4	1	4	12	1	28	2016_2020	2018	Brazil	South America	Human_clinical	Homo sapiens	Human	1	0	0	0	0	0	0	0	0	0	0	0	0	0	0	0	0	0	0	0	0	0	0	0	0	0	0	0	0	0	0	0
Saureus_1280.27421_Contig_JABBZN010000038	saureus	105	CC5	1	4	1	4	12	1	28	2016_2020	2018	Brazil	South America	Human_clinical	Homo sapiens	Human	0	0	0	0	0	0	0	0	0	0	0	0	0	0	0	1	0	0	0	0	0	0	0	0	0	0	0	0	0	0	0	0
Saureus_1280.27421_Contig_JABBZN010000105	saureus	105	CC5	1	4	1	4	12	1	28	2016_2020	2018	Brazil	South America	Human_clinical	Homo sapiens	Human	0	0	0	0	0	0	0	1	0	0	0	0	0	0	0	0	0	0	0	0	0	0	0	0	0	0	0	0	0	0	0	0
Saureus_1280.27421_Contig_JABBZN010000005	saureus	105	CC5	1	4	1	4	12	1	28	2016_2020	2018	Brazil	South America	Human_clinical	Homo sapiens	Human	0	0	0	0	0	0	1	0	0	0	0	0	0	0	0	0	0	0	0	0	0	0	0	0	0	0	0	0	0	0	0	0
Saureus_1280.27423_Contig_JABBZR010000017	saureus	5	CC5	1	4	1	4	12	1	10	2016_2020	2017	Brazil	South America	Human_blood	Homo sapiens	Human	1	0	0	0	0	0	0	0	0	0	0	0	0	1	1	0	0	0	0	0	0	0	0	0	0	0	0	0	0	0	0	0
Saureus_1280.27425_Contig_JABBZW010000022	saureus	5	CC5	1	4	1	4	12	1	10	2016_2020	2017	Brazil	South America	Human_blood	Homo sapiens	Human	1	0	0	0	0	0	0	0	0	0	0	0	0	0	0	0	0	0	0	0	0	0	0	0	0	0	0	0	0	0	0	0
Saureus_1280.27425_Contig_JABBZW010000029	saureus	5	CC5	1	4	1	4	12	1	10	2016_2020	2017	Brazil	South America	Human_blood	Homo sapiens	Human	0	0	0	0	1	0	0	0	0	0	0	0	0	0	0	0	0	0	0	0	0	0	0	0	0	0	0	0	0	0	0	0
Saureus_1280.27426_Contig_JABBZX010000026	saureus	5	CC5	1	4	1	4	12	1	10	2016_2020	2017	Brazil	South America	Human_blood	Homo sapiens	Human	1	0	0	0	0	0	0	0	0	0	0	0	0	0	0	0	0	0	0	0	0	0	0	0	0	0	0	0	0	0	0	0
Saureus_1280.27426_Contig_JABBZX010000037	saureus	5	CC5	1	4	1	4	12	1	10	2016_2020	2017	Brazil	South America	Human_blood	Homo sapiens	Human	0	0	0	0	0	0	1	1	0	0	0	0	0	0	0	0	0	0	0	0	0	0	0	0	0	0	0	0	0	0	0	0
Saureus_1280.27427_Contig_JABBZY010000136	saureus	-		459?	533?	1	4	12	1	28	2016_2020	2018	Brazil	South America	Human_blood	Homo sapiens	Human	0	1	0	0	0	0	0	0	0	0	0	0	0	0	0	0	0	0	0	0	0	0	0	0	0	0	0	0	0	0	0	0
Saureus_1280.27427_Contig_JABBZY010000032	saureus	-		459?	533?	1	4	12	1	28	2016_2020	2018	Brazil	South America	Human_blood	Homo sapiens	Human	0	0	0	0	0	0	1	1	0	0	0	0	0	1	1	0	0	0	0	0	0	0	0	0	0	0	0	0	0	0	0	0
Saureus_1280.27427_Contig_JABBZY010000033	saureus	-		459?	533?	1	4	12	1	28	2016_2020	2018	Brazil	South America	Human_blood	Homo sapiens	Human	1	0	0	0	0	0	0	0	0	0	0	0	0	0	0	0	0	0	0	0	0	0	0	0	0	0	0	0	0	0	0	0
Saureus_1280.27427_Contig_JABBZY010000073	saureus	-		459?	533?	1	4	12	1	28	2016_2020	2018	Brazil	South America	Human_blood	Homo sapiens	Human	0	0	0	0	0	0	0	0	0	1	1	0	0	0	0	0	0	0	0	0	0	0	0	0	0	0	0	0	0	0	0	0
Saureus_1280.27428_Contig_JABBZT010000035	saureus	5	CC5	1	4	1	4	12	1	10	2016_2020	2018	Brazil	South America	Human_clinical	Homo sapiens	Human	0	0	0	0	0	0	0	0	0	0	0	0	0	0	0	0	0	0	0	0	1	0	0	0	0	0	0	0	0	0	0	0
Saureus_1280.27429_Contig_JABBZU010000053	saureus	5	CC5	1	4	1	4	12	1	10	2016_2020	2018	Brazil	South America	Human_blood	Homo sapiens	Human	1	0	0	0	0	0	0	0	0	0	0	0	0	0	0	0	0	0	0	0	0	0	0	0	0	0	0	0	0	0	0	0
Saureus_1280.27457_Contig_JABJXX010000016	saureus	105	CC5	1	4	1	4	12	1	28	2016_2020	2019	Switzerland	Europe	Hospital	Unknown	Environment	1	0	0	0	0	0	0	0	0	0	0	0	0	0	0	0	0	0	0	0	0	0	0	0	0	0	0	0	0	0	0	0
Saureus_1280.27457_Contig_JABJXX010000018	saureus	105	CC5	1	4	1	4	12	1	28	2016_2020	2019	Switzerland	Europe	Hospital	Unknown	Environment	0	0	0	0	0	0	0	0	0	1	1	0	0	0	0	0	0	0	0	0	0	0	0	0	0	0	0	0	0	0	0	0
Saureus_1280.27461_Contig_JABFLS010000008	saureus	8	CC8	3	3	1	1	4	4	3	2016_2020	2018	Taiwan	Asia	Human_clinical	Homo sapiens	Human	1	0	0	0	0	0	1	1	0	0	0	0	0	1	1	0	0	0	0	0	0	0	0	0	0	0	0	0	0	0	0	0
Saureus_1280.27462_Contig_JABFLP010000011	saureus	8	CC8	3	3	1	1	4	4	3	2016_2020	2018	Taiwan	Asia	Human_clinical	Homo sapiens	Human	1	0	0	0	0	0	1	1	0	0	0	0	0	1	1	0	0	0	0	0	0	0	0	0	0	0	0	0	0	0	0	0
Saureus_1280.27463_Contig_JABFLQ010000010	saureus	8	CC8	3	3	1	1	4	4	3	2016_2020	2018	Taiwan	Asia	Human_clinical	Homo sapiens	Human	1	0	0	0	0	0	1	1	0	0	0	0	0	1	1	0	0	0	0	0	0	0	0	0	0	0	0	0	0	0	0	0
Saureus_1280.27464_Contig_JABFLO010000009	saureus	8	CC8	3	3	1	1	4	4	3	2016_2020	2018	Taiwan	Asia	Human_clinical	Homo sapiens	Human	1	0	0	0	0	0	1	1	0	0	0	0	0	1	1	0	0	0	0	0	0	0	0	0	0	0	0	0	0	0	0	0
Saureus_1280.27465_Contig_JABFLR010000008	saureus	8	CC8	3	3	1	1	4	4	3	2016_2020	2018	Taiwan	Asia	Urine	Homo sapiens	Human	1	0	0	0	0	0	0	0	0	0	0	0	0	0	0	0	0	0	1	0	0	0	0	0	0	0	0	0	0	0	0	0
Saureus_1280.27465_Contig_JABFLR010000009	saureus	8	CC8	3	3	1	1	4	4	3	2016_2020	2018	Taiwan	Asia	Urine	Homo sapiens	Human	0	1	0	0	0	0	0	0	0	0	0	0	0	0	0	0	0	0	0	0	0	0	0	0	0	0	0	0	0	0	0	0
Saureus_1280.27466_Contig_JABFLN010000009	saureus	8	CC8	3	3	1	1	4	4	3	2016_2020	2018	Taiwan	Asia	Human_clinical	Homo sapiens	Human	1	0	0	0	0	0	1	1	0	0	0	0	0	1	1	0	0	0	0	0	0	0	0	0	0	0	0	0	0	0	0	0
Saureus_1280.27467_Contig_JABFLK010000010	saureus	8	CC8	3	3	1	1	4	4	3	2016_2020	2018	Taiwan	Asia	Human_clinical	Homo sapiens	Human	1	0	0	0	0	0	1	1	0	0	0	0	0	1	1	0	0	0	0	0	0	0	0	0	0	0	0	0	0	0	0	0
Saureus_1280.27468_Contig_JABFLM010000009	saureus	8	CC8	3	3	1	1	4	4	3	2016_2020	2018	Taiwan	Asia	Human_clinical	Homo sapiens	Human	1	0	0	0	0	0	1	1	0	0	0	0	0	1	1	0	0	0	0	0	0	0	0	0	0	0	0	0	0	0	0	0
Saureus_1280.27469_Contig_JABFLC010000009	saureus	8	CC8	3	3	1	1	4	4	3	2016_2020	2017	Taiwan	Asia	Human_clinical	Homo sapiens	Human	1	0	0	0	0	0	1	1	0	0	0	0	0	1	1	0	0	0	0	0	0	0	0	0	0	0	0	0	0	0	0	0
Saureus_1280.27469_Contig_JABFLC010000013	saureus	8	CC8	3	3	1	1	4	4	3	2016_2020	2017	Taiwan	Asia	Human_clinical	Homo sapiens	Human	0	0	0	1	0	0	0	0	0	0	0	0	0	0	0	0	0	0	0	0	0	0	0	0	0	0	0	0	0	0	0	0
Saureus_1280.27471_Contig_JABFLL010000011	saureus	8	CC8	3	3	1	1	4	4	3	2016_2020	2018	Taiwan	Asia	Human_clinical	Homo sapiens	Human	1	0	0	0	0	0	1	1	0	0	0	0	0	1	1	0	0	0	0	0	0	0	0	0	0	0	0	0	0	0	0	0
Saureus_1280.27472_Contig_JABFLD010000013	saureus	8	CC8	3	3	1	1	4	4	3	2016_2020	2017	Taiwan	Asia	Human_clinical	Homo sapiens	Human	1	0	0	0	0	0	1	1	0	0	0	0	0	1	1	0	0	0	0	0	0	0	0	0	0	0	0	0	0	0	0	0
Saureus_1280.27473_Contig_JABFLE010000010	saureus	8	CC8	3	3	1	1	4	4	3	2016_2020	2017	Taiwan	Asia	Human_clinical	Homo sapiens	Human	1	0	0	0	0	0	1	1	0	0	0	0	0	1	1	0	0	0	0	0	0	0	0	0	0	0	0	0	0	0	0	0
Saureus_1280.27474_Contig_JABFLJ010000008	saureus	8	CC8	3	3	1	1	4	4	3	2016_2020	2017	Taiwan	Asia	Human_clinical	Homo sapiens	Human	1	0	0	0	0	0	1	1	0	0	0	0	0	1	1	0	0	0	0	0	0	0	0	0	0	0	0	0	0	0	0	0
Saureus_1280.27475_Contig_JABFLI010000009	saureus	8	CC8	3	3	1	1	4	4	3	2016_2020	2017	Taiwan	Asia	Urine	Homo sapiens	Human	1	0	0	0	0	0	0	0	0	0	0	0	0	0	0	0	0	0	0	0	0	0	0	0	0	0	0	0	0	0	0	0
Saureus_1280.27476_Contig_JABFKY010000010	saureus	8	CC8	3	3	1	1	4	4	3	2011_2015	2013	Taiwan	Asia	Human_clinical	Homo sapiens	Human	1	0	0	0	0	0	1	1	0	0	0	0	0	1	1	0	0	0	0	0	0	0	0	0	0	0	0	0	0	0	0	0
Saureus_1280.27477_Contig_JABFLH010000009	saureus	8	CC8	3	3	1	1	4	4	3	2016_2020	2017	Taiwan	Asia	Human_clinical	Homo sapiens	Human	1	0	0	0	0	0	1	1	0	0	0	0	0	1	1	0	0	0	0	0	0	0	0	0	0	0	0	0	0	0	0	0
Saureus_1280.27478_Contig_JABFLG010000012	saureus	8	CC8	3	3	1	1	4	4	3	2016_2020	2017	Taiwan	Asia	Human_clinical	Homo sapiens	Human	1	0	0	0	0	0	1	1	0	0	0	0	0	1	1	0	0	0	0	0	0	0	0	0	0	0	0	0	0	0	0	0
Saureus_1280.27479_Contig_JABFKX010000008	saureus	8	CC8	3	3	1	1	4	4	3	2011_2015	2013	Taiwan	Asia	Urine	Homo sapiens	Human	1	0	0	0	0	0	1	1	0	0	0	0	0	1	1	0	0	0	0	0	0	0	0	0	0	0	0	0	0	0	0	0
Saureus_1280.27481_Contig_JABFLA010000009	saureus	8	CC8	3	3	1	1	4	4	3	2011_2015	2013	Taiwan	Asia	Unknown_human	Homo sapiens	Human	1	0	0	0	0	0	1	1	0	0	0	0	0	1	1	0	0	0	0	0	0	0	0	0	0	0	0	0	0	0	0	0
Saureus_1280.27482_Contig_JABFKW010000021	saureus	8	CC8	3	3	1	1	4	4	3	2016_2020	2018	Taiwan	Asia	Human_blood	Homo sapiens	Human	1	0	0	0	0	0	1	1	0	0	0	0	0	1	1	0	0	0	0	0	0	0	0	0	0	0	0	0	0	0	0	0
Saureus_1280.27483_Contig_JABFKV010000012	saureus	-		3	3	1	1	4	4	~3	2016_2020	2018	Taiwan	Asia	Human_blood	Homo sapiens	Human	1	0	0	0	0	0	1	1	0	0	0	0	0	1	1	0	0	0	0	0	0	0	0	0	0	0	0	0	0	0	0	0
Saureus_1280.27483_Contig_JABFKV010000018	saureus	-		3	3	1	1	4	4	~3	2016_2020	2018	Taiwan	Asia	Human_blood	Homo sapiens	Human	0	0	0	0	0	0	0	0	0	0	0	0	0	0	0	0	0	0	0	0	0	0	0	0	0	0	0	1	0	0	0	0
Saureus_1280.27484_Contig_JABFKZ010000010	saureus	8	CC8	3	3	1	1	4	4	3	2011_2015	2013	Taiwan	Asia	Human_clinical	Homo sapiens	Human	1	0	0	0	0	0	0	0	0	0	0	0	0	0	0	0	0	0	0	0	0	0	0	0	0	0	0	0	0	0	0	0
Saureus_1280.27485_Contig_JABFLF010000008	saureus	8	CC8	3	3	1	1	4	4	3	2016_2020	2017	Taiwan	Asia	Human_clinical	Homo sapiens	Human	1	0	0	0	0	0	1	1	0	0	0	0	0	1	1	0	0	0	0	0	0	0	0	0	0	0	0	0	0	0	0	0
Saureus_1280.27486_Contig_JABFKT010000009	saureus	8	CC8	3	3	1	1	4	4	3	2016_2020	2018	Taiwan	Asia	Human_blood	Homo sapiens	Human	1	0	0	0	0	0	1	1	0	0	0	0	0	1	1	0	0	0	0	0	0	0	0	0	0	0	0	0	0	0	0	0
Saureus_1280.27487_Contig_JABFKR010000009	saureus	8	CC8	3	3	1	1	4	4	3	2016_2020	2018	Taiwan	Asia	Human_blood	Homo sapiens	Human	1	0	0	0	0	0	1	1	0	0	0	0	0	1	1	0	0	0	0	0	0	0	0	0	0	0	0	0	0	0	0	0
Saureus_1280.27488_Contig_JABFKS010000010	saureus	8	CC8	3	3	1	1	4	4	3	2016_2020	2018	Taiwan	Asia	Human_blood	Homo sapiens	Human	1	0	0	0	0	0	1	0	0	0	0	0	0	0	0	0	0	0	0	0	0	0	0	0	0	0	0	0	0	0	0	0
Saureus_1280.27489_Contig_JABFKP010000009	saureus	8	CC8	3	3	1	1	4	4	3	2016_2020	2018	Taiwan	Asia	Human_blood	Homo sapiens	Human	1	0	0	0	0	0	1	1	0	0	0	0	0	1	1	0	0	0	0	0	0	0	0	0	0	0	0	0	0	0	0	0
Saureus_1280.27491_Contig_JABFKG010000009	saureus	8	CC8	3	3	1	1	4	4	3	2016_2020	2017	Taiwan	Asia	Human_blood	Homo sapiens	Human	1	0	0	0	0	0	1	1	0	0	0	0	0	1	1	0	0	0	0	0	0	0	0	0	0	0	0	0	0	0	0	0
Saureus_1280.27492_Contig_JABFKF010000010	saureus	8	CC8	3	3	1	1	4	4	3	2016_2020	2017	Taiwan	Asia	Human_blood	Homo sapiens	Human	1	0	0	0	0	0	1	1	0	0	0	0	0	1	1	0	0	0	0	0	0	0	0	0	0	0	0	0	0	0	0	0
Saureus_1280.27493_Contig_JABFKL010000009	saureus	8	CC8	3	3	1	1	4	4	3	2016_2020	2018	Taiwan	Asia	Human_blood	Homo sapiens	Human	1	0	0	0	0	0	1	1	0	0	0	0	0	1	1	0	0	0	0	0	0	0	0	0	0	0	0	0	0	0	0	0
Saureus_1280.27494_Contig_JABFKE010000011	saureus	8	CC8	3	3	1	1	4	4	3	2016_2020	2017	Taiwan	Asia	Human_blood	Homo sapiens	Human	1	0	0	0	0	0	1	1	0	0	0	0	0	1	1	0	0	0	0	0	0	0	0	0	0	0	0	0	0	0	0	0
Saureus_1280.27495_Contig_JABFKK010000011	saureus	8	CC8	3	3	1	1	4	4	3	2016_2020	2017	Taiwan	Asia	Human_blood	Homo sapiens	Human	1	0	0	0	0	0	1	1	0	0	0	0	0	1	1	0	0	0	0	0	0	0	0	0	0	0	0	0	0	0	0	0
Saureus_1280.27496_Contig_JABFKH010000013	saureus	8	CC8	3	3	1	1	4	4	3	2016_2020	2017	Taiwan	Asia	Human_blood	Homo sapiens	Human	1	0	0	0	0	0	1	1	0	0	0	0	0	1	1	0	0	0	0	0	0	0	0	0	0	0	0	0	0	0	0	0
Saureus_1280.27497_Contig_JABFKI010000009	saureus	8	CC8	3	3	1	1	4	4	3	2016_2020	2017	Taiwan	Asia	Human_blood	Homo sapiens	Human	1	0	0	0	0	0	1	1	0	0	0	0	0	1	1	0	0	0	0	0	0	0	0	0	0	0	0	0	0	0	0	0
Saureus_1280.27498_Contig_JABFKJ010000009	saureus	8	CC8	3	3	1	1	4	4	3	2016_2020	2017	Taiwan	Asia	Human_blood	Homo sapiens	Human	1	0	0	0	0	0	1	1	0	0	0	0	0	1	1	0	0	0	0	0	0	0	0	0	0	0	0	0	0	0	0	0
Saureus_1280.27501_Contig_JABFKN010000010	saureus	8	CC8	3	3	1	1	4	4	3	2016_2020	2018	Taiwan	Asia	Human_blood	Homo sapiens	Human	1	0	0	0	0	0	1	1	0	0	0	0	0	1	1	0	0	0	0	0	0	0	0	0	0	0	0	0	0	0	0	0
Saureus_1280.27502_Contig_JABFKB010000009	saureus	8	CC8	3	3	1	1	4	4	3	2016_2020	2017	Taiwan	Asia	Human_blood	Homo sapiens	Human	1	0	0	0	0	0	1	1	0	0	0	0	0	1	1	0	0	0	0	0	0	0	0	0	0	0	0	0	0	0	0	0
Saureus_1280.27503_Contig_JABFKA010000008	saureus	8	CC8	3	3	1	1	4	4	3	2016_2020	2017	Taiwan	Asia	Human_blood	Homo sapiens	Human	1	0	0	0	0	0	1	1	0	0	0	0	0	1	1	0	0	0	0	0	0	0	0	0	0	0	0	0	0	0	0	0
Saureus_1280.27504_Contig_JABFKD010000010	saureus	8	CC8	3	3	1	1	4	4	3	2016_2020	2017	Taiwan	Asia	Human_blood	Homo sapiens	Human	1	0	0	0	0	0	1	1	0	0	0	0	0	1	1	0	0	0	0	0	0	0	0	0	0	0	0	0	0	0	0	0
Saureus_1280.27505_Contig_JABFKC010000012	saureus	8	CC8	3	3	1	1	4	4	3	2016_2020	2017	Taiwan	Asia	Human_blood	Homo sapiens	Human	1	0	0	0	0	0	1	1	0	0	0	0	0	1	1	0	0	0	0	0	0	0	0	0	0	0	0	0	0	0	0	0
Saureus_1280.27506_Contig_JABFJZ010000009	saureus	8	CC8	3	3	1	1	4	4	3	2011_2015	2013	Taiwan	Asia	Human_blood	Homo sapiens	Human	1	0	0	0	0	0	1	1	0	0	0	0	0	1	1	0	0	0	0	0	0	0	0	0	0	0	0	0	0	0	0	0
Saureus_1280.27624_Contig_JABTZV010000020	saureus	45	CC45	10	14	8	6	10	3	2	2006_2010	2008	Switzerland	Europe	Carrots	Unknown	Food	0	0	0	1	0	0	0	0	0	0	0	0	0	0	0	0	0	0	0	0	0	0	0	0	0	0	0	0	0	0	0	0
Saureus_1280.27625_Contig_JABTZR010000029	saureus	389		4	9	1	8	1	75	8	2011_2015	2012	Switzerland	Europe	Milk	Unknown	Food	0	0	0	0	0	0	0	0	0	0	0	0	0	0	0	0	0	0	0	0	0	0	0	0	0	0	0	0	1	0	0	0
Saureus_1280.27633_Contig_JABUAC010000038	saureus	-		52	79	54	~18	56	32	65	2011_2015	2012	Switzerland	Europe	Cheese	Unknown	Food	0	0	0	0	0	0	0	0	0	0	0	0	0	0	0	0	0	0	0	0	0	0	0	0	0	0	0	0	1	1	1	0
Saureus_1280.27634_Contig_JABUAD010000031	saureus	389		4	9	1	8	1	75	8	2011_2015	2012	Switzerland	Europe	Cheese	Unknown	Food	0	0	0	0	0	0	0	0	0	0	0	0	0	0	0	0	0	0	0	0	0	0	0	0	0	0	0	0	0	1	0	0
Saureus_1280.27634_Contig_JABUAD010000015	saureus	389		4	9	1	8	1	75	8	2011_2015	2012	Switzerland	Europe	Cheese	Unknown	Food	0	0	0	0	0	0	0	0	0	0	0	0	0	0	0	0	0	0	0	0	0	0	0	0	0	0	0	0	0	0	1	0
Saureus_1280.27636_Contig_JABVAG010000023	saureus	772	CC1	1	1	1	1	22	1	1	2016_2020	2016	Nigeria	Africa	Unknown_human	Homo sapiens	Human	1	0	0	0	0	0	1	1	0	0	0	0	0	0	0	0	0	0	0	0	0	0	0	0	0	0	0	0	0	0	0	0
Saureus_1280.27637_Contig_JABVAJ010000023	saureus	772	CC1	1	1	1	1	22	1	1	2016_2020	2016	Nigeria	Africa	Unknown_human	Homo sapiens	Human	1	0	0	0	0	0	1	1	0	0	0	0	0	0	0	0	0	0	0	0	0	0	0	0	0	0	0	0	0	0	0	0
Saureus_1280.27637_Contig_JABVAJ010000027	saureus	772	CC1	1	1	1	1	22	1	1	2016_2020	2016	Nigeria	Africa	Unknown_human	Homo sapiens	Human	0	0	0	0	0	0	0	0	0	0	0	0	0	0	0	1	0	0	0	0	0	0	0	0	0	0	0	0	0	0	0	0
Saureus_1280.27639_Contig_JABUZV010000023	saureus	152		46	75	49	44	13	68	60	2016_2020	2016	Nigeria	Africa	Food	Unknown	Food	1	0	0	0	0	0	0	0	0	0	0	0	0	0	0	0	0	0	0	0	0	0	0	0	0	0	0	0	0	0	0	0
Saureus_1280.27639_Contig_JABUZV010000028	saureus	152		46	75	49	44	13	68	60	2016_2020	2016	Nigeria	Africa	Food	Unknown	Food	0	0	0	1	0	0	0	0	0	0	0	0	0	0	0	0	0	0	0	0	0	0	0	0	0	0	0	0	0	0	0	0
Saureus_1280.27641_Contig_JABVAC010000030	saureus	-		3	3	1	1	-	4	3	2016_2020	2016	Nigeria	Africa	Unknown_human	Homo sapiens	Human	0	0	0	1	0	0	0	0	0	0	0	0	0	0	0	0	0	0	0	0	0	0	0	0	0	0	0	0	0	0	0	0
Saureus_1280.27642_Contig_JABUZZ010000029	saureus	-		-	75	49	44	13	-	-	2016_2020	2016	Nigeria	Africa	Food	Unknown	Food	0	0	0	1	0	0	0	0	0	0	0	0	0	0	0	0	0	0	0	0	0	0	0	0	0	0	0	0	0	0	0	0
Saureus_1280.27643_Contig_JABUZY010000030	saureus	152		46	75	49	44	13	68	60	2016_2020	2016	Nigeria	Africa	Food	Unknown	Food	0	0	0	1	0	0	0	0	0	0	0	0	0	0	0	0	0	0	0	0	0	0	0	0	0	0	0	0	0	0	0	0
Saureus_1280.27644_Contig_JABVAB010000017	saureus	789	CC8	3	4	1	4	4	6	3	2016_2020	2016	Nigeria	Africa	Food	Unknown	Food	1	0	0	0	0	0	0	0	0	0	0	0	0	0	0	0	0	0	0	0	0	0	0	0	0	0	0	0	0	0	0	0
Saureus_1280.27644_Contig_JABVAB010000025	saureus	789	CC8	3	4	1	4	4	6	3	2016_2020	2016	Nigeria	Africa	Food	Unknown	Food	0	0	0	1	0	0	0	0	0	0	0	0	0	0	0	0	0	0	0	0	0	0	0	0	0	0	0	0	0	0	0	0
Saureus_1280.27645_Contig_JABUZU010000026	saureus	152		46	75	49	44	13	68	60	2016_2020	2016	Nigeria	Africa	Food	Unknown	Food	0	0	0	1	0	0	0	0	0	0	0	0	0	0	0	0	0	0	0	0	0	0	0	0	0	0	0	0	0	0	0	0
Saureus_1280.27646_Contig_JABUZX010000025	saureus	152		46	75	49	44	13	68	60	2016_2020	2016	Nigeria	Africa	Food	Unknown	Food	1	0	0	0	0	0	0	0	0	0	0	0	0	0	0	0	0	0	0	0	0	0	0	0	0	0	0	0	0	0	0	0
Saureus_1280.27646_Contig_JABUZX010000030	saureus	152		46	75	49	44	13	68	60	2016_2020	2016	Nigeria	Africa	Food	Unknown	Food	0	0	0	1	0	0	0	0	0	0	0	0	0	0	0	0	0	0	0	0	0	0	0	0	0	0	0	0	0	0	0	0
Saureus_1280.27647_Contig_JABUZW010000026	saureus	152		46	75	49	44	13	68	60	2016_2020	2016	Nigeria	Africa	Food	Unknown	Food	0	0	0	1	0	0	0	0	0	0	0	0	0	0	0	0	0	0	0	0	0	0	0	0	0	0	0	0	0	0	0	0
Saureus_1280.27649_Contig_JABUZQ010000027	saureus	-		-	-	-	-	-	-	-	2016_2020	2016	Nigeria	Africa	Food	Unknown	Food	0	0	0	1	0	0	0	0	0	0	0	0	0	0	0	0	0	0	0	0	0	0	0	0	0	0	0	0	0	0	0	0
Saureus_1280.27651_Contig_JABUZS010000028	saureus	121	CC121	6	5	6	2	7	14	5	2016_2020	2016	Nigeria	Africa	Food	Unknown	Food	0	0	0	1	0	0	0	0	0	0	0	0	0	0	0	0	0	0	0	0	0	0	0	0	0	0	0	0	0	0	0	0
Saureus_1280.27652_Contig_JABUZT010000025	saureus	-		46	-	49	44	13	68	-	2016_2020	2016	Nigeria	Africa	Food	Unknown	Food	0	0	0	1	0	0	0	0	0	0	0	0	0	0	0	0	0	0	0	0	0	0	0	0	0	0	0	0	0	0	0	0
Saureus_1280.27653_Contig_JABVAD010000024	saureus	-		1	-	1	1	22	-	-	2016_2020	2016	Nigeria	Africa	Unknown_human	Homo sapiens	Human	1	0	0	0	0	0	1	1	0	0	0	0	0	0	0	0	0	0	0	0	0	0	0	0	0	0	0	0	0	0	0	0
Saureus_1280.27655_Contig_JABUZN010000028	saureus	121	CC121	6	5	6	2	7	14	5	2016_2020	2016	Nigeria	Africa	Food	Unknown	Food	0	0	0	1	0	0	0	0	0	0	0	0	0	0	0	0	0	0	0	0	0	0	0	0	0	0	0	0	0	0	0	0
Saureus_1280.27657_Contig_JABUZM010000028	saureus	121	CC121	6	5	6	2	7	14	5	2016_2020	2016	Nigeria	Africa	Food	Unknown	Food	0	0	0	1	0	0	0	0	0	0	0	0	0	0	0	0	0	0	0	0	0	0	0	0	0	0	0	0	0	0	0	0
Saureus_1280.27658_Contig_JABVAI010000027	saureus	772	CC1	1	1	1	1	22	1	1	2016_2020	2016	Nigeria	Africa	Unknown_human	Homo sapiens	Human	1	0	0	0	0	0	1	1	0	0	0	0	0	0	0	0	0	0	0	0	0	0	0	0	0	0	0	0	0	0	0	0
Saureus_1280.27658_Contig_JABVAI010000033	saureus	772	CC1	1	1	1	1	22	1	1	2016_2020	2016	Nigeria	Africa	Unknown_human	Homo sapiens	Human	0	0	0	0	0	0	0	0	0	0	0	0	0	0	0	1	0	0	0	0	0	0	0	0	0	0	0	0	0	0	0	0
Saureus_1280.27659_Contig_JABVAH010000021	saureus	-		1	1	1	1	-	-	1	2016_2020	2016	Nigeria	Africa	Unknown_human	Homo sapiens	Human	1	0	0	0	0	0	1	1	0	0	0	0	0	0	0	0	0	0	0	0	0	0	0	0	0	0	0	0	0	0	0	0
Saureus_1280.27659_Contig_JABVAH010000027	saureus	-		1	1	1	1	-	-	1	2016_2020	2016	Nigeria	Africa	Unknown_human	Homo sapiens	Human	0	0	0	0	0	0	0	0	0	0	0	0	0	0	0	1	0	0	0	0	0	0	0	0	0	0	0	0	0	0	0	0
Saureus_1280.27661_Contig_JABVAL010000026	saureus	-		-	1	-	-	-	1	-	2016_2020	2016	Nigeria	Africa	Unknown_human	Homo sapiens	Human	1	0	0	0	0	0	1	1	0	0	0	0	0	0	0	0	0	0	0	0	0	0	0	0	0	0	0	0	0	0	0	0
Saureus_1280.27661_Contig_JABVAL010000033	saureus	-		-	1	-	-	-	1	-	2016_2020	2016	Nigeria	Africa	Unknown_human	Homo sapiens	Human	0	0	0	0	0	0	0	0	0	0	0	0	0	0	0	1	0	0	0	0	0	0	0	0	0	0	0	0	0	0	0	0
Saureus_1280.27662_Contig_JABVAM010000022	saureus	8	CC8	3	3	1	1	4	4	3	2016_2020	2016	Nigeria	Africa	environmental	Unknown	Environment	0	0	0	1	0	0	0	0	0	0	0	0	0	0	0	0	0	0	0	0	0	0	0	0	0	0	0	0	0	0	0	0
Saureus_1280.27663_Contig_JABVAE010000025	saureus	772	CC1	1	1	1	1	22	1	1	2016_2020	2016	Nigeria	Africa	Unknown_human	Homo sapiens	Human	1	0	0	0	0	0	1	1	0	0	0	0	0	0	0	0	0	0	0	0	0	0	0	0	0	0	0	0	0	0	0	0
Saureus_1280.27664_Contig_JABVAF010000022	saureus	-		1	1	1	1	-	-	1	2016_2020	2016	Nigeria	Africa	Unknown_human	Homo sapiens	Human	1	0	0	0	0	0	1	1	0	0	0	0	0	0	0	0	0	0	0	0	0	0	0	0	0	0	0	0	0	0	0	0
Saureus_1280.28331_Contig_JABVAN010000013	saureus	8	CC8	3	3	1	1	4	4	3	2016_2020	2016	Nigeria	Africa	environmental	Unknown	Environment	0	0	0	1	0	0	0	0	0	0	0	0	0	0	0	0	0	0	0	0	0	0	0	0	0	0	0	0	0	0	0	0
Saureus_1280.28359_Contig_JACATL010000018	saureus	22	CC22	7	6	1	5	8	8	6	2006_2010	2010	Israel	Asia	Unknown_human	Homo sapiens	Human	0	0	0	0	0	1	0	0	0	0	0	0	0	0	0	0	0	0	0	0	0	0	0	0	0	0	0	0	0	0	0	0
Saureus_1280.28361_Contig_JACAAR010000015	saureus	-		13	13	1	1	12	~11	13	2016_2020	2018	Lebanon	Asia	Unknown_human	Homo sapiens	Human	1	0	0	0	0	0	0	0	0	0	0	0	0	0	0	0	0	0	0	0	0	0	0	0	0	0	0	0	0	0	0	0
Saureus_1280.28507_Contig_JABMJM010000027	saureus	398	CC398	3	35	19	2	20	26	39	2016_2020	2019	Germany	Europe	Farm	Unknown	Environment	0	0	0	1	0	0	0	0	0	0	0	0	0	0	0	0	0	0	0	0	0	0	0	0	0	0	0	0	0	0	0	0
Saureus_1280.28508_Contig_JABMJL010000021	saureus	398	CC398	3	35	19	2	20	26	39	2016_2020	2019	Germany	Europe	Farm	Unknown	Environment	0	0	0	1	0	0	0	0	0	0	0	0	0	0	0	0	0	0	0	0	0	0	0	0	0	0	0	0	0	0	0	0
Saureus_1280.28509_Contig_JABMJO010000029	saureus	398	CC398	3	35	19	2	20	26	39	2016_2020	2019	Germany	Europe	Farm	Unknown	Environment	0	0	0	1	0	0	0	0	0	0	0	0	0	0	0	0	0	0	0	0	0	0	0	0	0	0	0	0	0	0	0	0
Saureus_1280.28511_Contig_JABMJP010000023	saureus	398	CC398	3	35	19	2	20	26	39	2016_2020	2019	Germany	Europe	Farm	Unknown	Environment	0	0	0	1	0	0	0	0	0	0	0	0	0	0	0	0	0	0	0	0	0	0	0	0	0	0	0	0	0	0	0	0
Saureus_1280.28513_Contig_JABMJQ010000025	saureus	398	CC398	3	35	19	2	20	26	39	2016_2020	2019	Germany	Europe	Farm	Unknown	Environment	0	0	0	1	0	0	0	0	0	0	0	0	0	0	0	0	0	0	0	0	0	0	0	0	0	0	0	0	0	0	0	0
Saureus_1280.28514_Contig_JABMJU010000024	saureus	398	CC398	3	35	19	2	20	26	39	2016_2020	2019	Germany	Europe	Farm	Unknown	Environment	0	0	0	1	0	0	0	0	0	0	0	0	0	0	0	0	0	0	0	0	0	0	0	0	0	0	0	0	0	0	0	0
Saureus_1280.28515_Contig_JABMJT010000023	saureus	398	CC398	3	35	19	2	20	26	39	2016_2020	2019	Germany	Europe	Farm	Unknown	Environment	0	0	0	1	0	0	0	0	0	0	0	0	0	0	0	0	0	0	0	0	0	0	0	0	0	0	0	0	0	0	0	0
Saureus_1280.28516_Contig_JABMJR010000023	saureus	398	CC398	3	35	19	2	20	26	39	2016_2020	2019	Germany	Europe	Farm	Unknown	Environment	0	0	0	1	0	0	0	0	0	0	0	0	0	0	0	0	0	0	0	0	0	0	0	0	0	0	0	0	0	0	0	0
Saureus_1280.28517_Contig_JABMJV010000024	saureus	398	CC398	3	35	19	2	20	26	39	2016_2020	2019	Germany	Europe	Farm	Unknown	Environment	0	0	0	1	0	0	0	0	0	0	0	0	0	0	0	0	0	0	0	0	0	0	0	0	0	0	0	0	0	0	0	0
Saureus_1280.28518_Contig_JABMJW010000024	saureus	398	CC398	3	35	19	2	20	26	39	2016_2020	2019	Germany	Europe	Farm	Unknown	Environment	0	0	0	1	0	0	0	0	0	0	0	0	0	0	0	0	0	0	0	0	0	0	0	0	0	0	0	0	0	0	0	0
Saureus_1280.28521_Contig_JABMJZ010000024	saureus	398	CC398	3	35	19	2	20	26	39	2016_2020	2019	Germany	Europe	Farm	Unknown	Environment	0	0	0	1	0	0	0	0	0	0	0	0	0	0	0	0	0	0	0	0	0	0	0	0	0	0	0	0	0	0	0	0
Saureus_1280.28522_Contig_JABMKA010000025	saureus	398	CC398	3	35	19	2	20	26	39	2016_2020	2018	Germany	Europe	Farm	Unknown	Environment	0	0	0	1	0	0	0	0	0	0	0	0	0	0	0	0	0	0	0	0	0	0	0	0	0	0	0	0	0	0	0	0
Saureus_1280.28523_Contig_JABMKB010000023	saureus	398	CC398	3	35	19	2	20	26	39	2016_2020	2019	Germany	Europe	Farm	Unknown	Environment	0	0	0	1	0	0	0	0	0	0	0	0	0	0	0	0	0	0	0	0	0	0	0	0	0	0	0	0	0	0	0	0
Saureus_1280.28524_Contig_JABMKC010000036	saureus	398	CC398	3	35	19	2	20	26	39	2016_2020	2019	Germany	Europe	Farm	Unknown	Environment	0	0	0	1	0	0	0	0	0	0	0	0	0	0	0	0	0	0	0	0	0	0	0	0	0	0	0	0	0	0	0	0
Saureus_1280.28525_Contig_JABMKD010000019	saureus	398	CC398	3	35	19	2	20	26	39	2016_2020	2019	Germany	Europe	Farm	Unknown	Environment	0	0	0	1	0	0	0	0	0	0	0	0	0	0	0	0	0	0	0	0	0	0	0	0	0	0	0	0	0	0	0	0
Saureus_1280.28527_Contig_JABMKG010000018	saureus	398	CC398	3	35	19	2	20	26	39	2016_2020	2019	Germany	Europe	Farm	Unknown	Environment	0	0	0	1	0	0	0	0	0	0	0	0	0	0	0	0	0	0	0	0	0	0	0	0	0	0	0	0	0	0	0	0
Saureus_1280.28528_Contig_JABMKF010000022	saureus	398	CC398	3	35	19	2	20	26	39	2016_2020	2019	Germany	Europe	Farm	Unknown	Environment	0	0	0	1	0	0	0	0	0	0	0	0	0	0	0	0	0	0	0	0	0	0	0	0	0	0	0	0	0	0	0	0
Saureus_1280.28529_Contig_JABMKH010000025	saureus	398	CC398	3	35	19	2	20	26	39	2016_2020	2019	Germany	Europe	Farm	Unknown	Environment	1	0	0	0	0	0	0	0	0	0	0	0	0	0	0	1	0	0	0	0	0	0	0	0	0	0	0	0	0	0	0	0
Saureus_1280.28529_Contig_JABMKH010000029	saureus	398	CC398	3	35	19	2	20	26	39	2016_2020	2019	Germany	Europe	Farm	Unknown	Environment	0	0	0	1	0	0	0	0	0	0	0	0	0	0	0	0	0	0	0	0	0	0	0	0	0	0	0	0	0	0	0	0
Saureus_1280.28532_Contig_JABMKL010000045	saureus	398	CC398	3	35	19	2	20	26	39	2016_2020	2019	Germany	Europe	Farm	Unknown	Environment	0	0	0	0	0	0	0	0	0	0	0	0	0	0	0	0	0	0	0	0	1	0	0	0	0	0	0	0	0	0	0	0
Saureus_1280.28536_Contig_JABMKN010000045	saureus	398	CC398	3	35	19	2	20	26	39	2016_2020	2019	Germany	Europe	Farm	Unknown	Environment	0	0	0	0	0	0	0	0	0	0	0	0	0	0	0	0	0	0	0	0	1	0	0	0	0	0	0	0	0	0	0	0
Saureus_1280.28537_Contig_JABMKP010000043	saureus	398	CC398	3	35	19	2	20	26	39	2016_2020	2019	Germany	Europe	Farm	Unknown	Environment	0	0	0	0	0	0	0	0	0	0	0	0	0	0	0	0	0	0	0	0	1	0	0	0	0	0	0	0	0	0	0	0
Saureus_1280.28539_Contig_JABMKR010000044	saureus	398	CC398	3	35	19	2	20	26	39	2016_2020	2019	Germany	Europe	Farm	Unknown	Environment	0	0	0	0	0	0	0	0	0	0	0	0	0	0	0	0	0	0	0	0	1	0	0	0	0	0	0	0	0	0	0	0
Saureus_1280.28566_Contig_JACGON010000020	saureus	5	CC5	1	4	1	4	12	1	10			USA	North America	Human_blood	Homo sapiens	Human	1	0	0	0	0	0	0	0	0	0	0	0	0	0	0	0	0	0	0	0	0	0	0	0	0	0	0	0	0	0	0	0
Saureus_1280.28566_Contig_JACGON010000027	saureus	5	CC5	1	4	1	4	12	1	10			USA	North America	Human_blood	Homo sapiens	Human	0	0	0	0	0	0	1	1	0	0	0	0	0	0	0	0	0	0	0	0	0	0	0	0	0	0	0	0	0	0	0	0
Saureus_1280.28568_Contig_JACGOL010000020	saureus	8	CC8	3	3	1	1	4	4	3			USA	North America	Human_blood	Homo sapiens	Human	0	0	0	0	0	0	0	0	0	0	0	0	0	0	0	1	0	0	0	0	0	0	0	0	0	0	0	0	0	0	0	0
Saureus_1280.28569_Contig_JACGOK010000018	saureus	5	CC5	1	4	1	4	12	1	10			USA	North America	Human_blood	Homo sapiens	Human	1	0	0	0	0	0	0	0	0	0	0	0	0	0	0	0	0	0	0	0	0	0	0	0	0	0	0	0	0	0	0	0
Saureus_1280.28572_Contig_JACGOH010000016	saureus	78		22	1	14	23	12	53	31			USA	North America	Human_blood	Homo sapiens	Human	1	0	0	0	0	0	0	0	0	0	0	0	0	0	0	0	0	0	0	0	0	0	0	0	0	0	0	0	0	0	0	0
Saureus_1280.28573_Contig_JACGOF010000021	saureus	15	CC15	13	13	1	1	12	11	13			USA	North America	Human_blood	Homo sapiens	Human	1	0	0	0	0	0	0	0	0	0	0	0	0	0	0	0	0	0	0	0	0	0	0	0	0	0	0	0	0	0	0	0
Saureus_1280.28578_Contig_JACGNZ010000017	saureus	-		1	4	1	4	12,12	1	10			USA	North America	Human_blood	Homo sapiens	Human	1	0	0	0	0	0	0	0	0	0	0	0	0	0	0	0	0	0	0	0	0	0	0	0	0	0	0	0	0	0	0	0
Saureus_1280.28581_Contig_JACGOA010000015	saureus	5	CC5	1	4	1	4	12	1	10			USA	North America	Human_blood	Homo sapiens	Human	1	0	0	0	0	0	0	0	0	0	0	0	0	0	0	0	0	0	0	0	0	0	0	0	0	0	0	0	0	0	0	0
Saureus_1280.28585_Contig_JACGNV010000017	saureus	-		4	1	4	157	5	5	4			USA	North America	Human_blood	Homo sapiens	Human	1	0	0	0	0	0	0	0	0	0	0	0	0	0	0	0	0	0	0	0	0	0	0	0	0	0	0	0	0	0	0	0
Saureus_1280.28586_Contig_JACGNT010000017	saureus	45	CC45	10	14	8	6	10	3	2			USA	North America	Human_blood	Homo sapiens	Human	1	0	0	0	0	0	0	0	0	0	0	0	0	0	0	0	0	0	0	0	0	0	0	0	0	0	0	0	0	0	0	0
Saureus_1280.28589_Contig_JACGNR010000018	saureus	146	CC5	1	43	1	4	12	1	10			USA	North America	Human_blood	Homo sapiens	Human	1	0	0	0	0	0	0	0	0	0	0	0	0	0	0	0	0	0	0	0	0	0	0	0	0	0	0	0	0	0	0	0
Saureus_1280.28592_Contig_JACGNM010000020	saureus	45	CC45	10	14	8	6	10	3	2			USA	North America	Human_blood	Homo sapiens	Human	1	0	0	0	0	0	0	0	0	0	0	0	0	0	0	0	0	0	0	0	0	0	0	0	0	0	0	0	0	0	0	0
Saureus_1280.28592_Contig_JACGNM010000026	saureus	45	CC45	10	14	8	6	10	3	2			USA	North America	Human_blood	Homo sapiens	Human	0	0	0	0	1	0	0	0	0	0	0	0	0	0	0	0	0	0	0	0	0	0	0	0	0	0	0	0	0	0	0	0
Saureus_1280.28593_Contig_JACGNN010000018	saureus	-		13	13	1	1	12	11	~13			USA	North America	Human_blood	Homo sapiens	Human	1	0	0	0	0	0	0	0	0	0	0	0	0	0	0	0	0	0	0	0	0	0	0	0	0	0	0	0	0	0	0	0
Saureus_1280.28594_Contig_JACGNL010000016	saureus	45	CC45	10	14	8	6	10	3	2			USA	North America	Human_blood	Homo sapiens	Human	1	0	0	0	0	0	0	0	0	0	0	0	0	0	0	0	0	0	0	0	0	0	0	0	0	0	0	0	0	0	0	0
Saureus_1280.28595_Contig_JACGNK010000018	saureus	15	CC15	13	13	1	1	12	11	13			USA	North America	Human_blood	Homo sapiens	Human	1	0	0	0	0	0	0	0	0	0	0	0	0	0	0	0	0	0	0	0	0	0	0	0	0	0	0	0	0	0	0	0
Saureus_1280.28595_Contig_JACGNK010000023	saureus	15	CC15	13	13	1	1	12	11	13			USA	North America	Human_blood	Homo sapiens	Human	0	0	0	1	0	0	0	0	0	0	0	0	0	0	0	0	0	0	0	0	0	0	0	0	0	0	0	0	0	0	0	0
Saureus_1280.28597_Contig_JACGNI010000028	saureus	-		13	13	1	1	12	11	13?			USA	North America	Human_blood	Homo sapiens	Human	1	0	0	0	0	0	0	0	0	0	0	0	0	0	0	0	0	0	0	0	0	0	0	0	0	0	0	0	0	0	0	0
Saureus_1280.28598_Contig_JACGNH010000021	saureus	6	CC5	12	4	1	4	12	1	3			USA	North America	Human_blood	Homo sapiens	Human	1	0	0	0	0	0	0	0	0	0	0	0	0	0	0	0	0	0	0	0	0	0	0	0	0	0	0	0	0	0	0	0
Saureus_1280.28599_Contig_JACGND010000017	saureus	45	CC45	10	14	8	6	10	3	2			USA	North America	Human_blood	Homo sapiens	Human	1	0	0	0	0	0	0	0	0	0	0	0	0	0	0	0	0	0	0	0	0	0	0	0	0	0	0	0	0	0	0	0
Saureus_1280.28602_Contig_JACGNE010000015	saureus	8	CC8	3	3	1	1	4	4	3			USA	North America	Human_blood	Homo sapiens	Human	1	0	0	0	0	0	0	0	0	0	0	0	0	0	0	0	0	0	0	0	0	0	0	0	0	0	0	0	0	0	0	0
Saureus_1280.28604_Contig_JACGNB010000015	saureus	1	CC1	1	1	1	1	1	1	1			USA	North America	Human_blood	Homo sapiens	Human	1	0	0	0	0	0	0	0	0	0	0	0	0	0	0	0	0	0	0	0	0	0	0	0	0	0	0	0	0	0	0	0
Saureus_1280.28605_Contig_JACGNA010000022	saureus	15	CC15	13	13	1	1	12	11	13			USA	North America	Human_blood	Homo sapiens	Human	1	0	0	0	0	0	0	0	0	0	0	0	0	0	0	0	0	0	0	0	0	0	0	0	0	0	0	0	0	0	0	0
Saureus_1280.28607_Contig_JACGMY010000016	saureus	5	CC5	1	4	1	4	12	1	10			USA	North America	Human_blood	Homo sapiens	Human	1	0	0	0	0	0	0	0	0	0	0	0	0	0	0	0	0	0	0	0	0	0	0	0	0	0	0	0	0	0	0	0
Saureus_1280.28609_Contig_JACGMW010000019	saureus	5	CC5	1	4	1	4	12	1	10			USA	North America	Human_blood	Homo sapiens	Human	1	0	0	0	0	0	0	0	0	0	0	0	0	0	0	0	0	0	0	0	0	0	0	0	0	0	0	0	0	0	0	0
Saureus_1280.28613_Contig_JACGMT010000027	saureus	59	CC59	19	23	15	2	19	20	15			USA	North America	Human_blood	Homo sapiens	Human	1	0	0	0	0	0	0	0	0	0	0	0	0	0	0	0	0	0	0	0	0	0	0	0	0	0	0	0	0	0	0	0
Saureus_1280.28614_Contig_JACGMU010000034	saureus	30	CC30	2	2	2	2	6	3	2			USA	North America	Human_blood	Homo sapiens	Human	0	0	0	0	0	0	0	0	0	1	1	0	0	0	0	0	0	0	0	0	0	0	0	0	0	0	0	0	0	0	0	0
Saureus_1280.28615_Contig_JACGYB010000020	saureus	8	CC8	3	3	1	1	4	4	3	2016_2020	2018	Tanzania	Africa	Unknown_human	Homo sapiens	Human	0	0	0	0	0	0	0	0	0	0	0	0	0	0	0	0	0	0	1	0	0	0	0	0	0	0	0	0	0	0	0	0
Saureus_1280.28615_Contig_JACGYB010000024	saureus	8	CC8	3	3	1	1	4	4	3	2016_2020	2018	Tanzania	Africa	Unknown_human	Homo sapiens	Human	0	0	0	0	1	0	0	0	0	0	0	0	0	0	0	0	0	0	0	0	0	0	0	0	0	0	0	0	0	0	0	0
Saureus_1280.28615_Contig_JACGYB010000022	saureus	8	CC8	3	3	1	1	4	4	3	2016_2020	2018	Tanzania	Africa	Unknown_human	Homo sapiens	Human	0	0	0	1	0	0	0	0	0	0	0	0	0	0	0	0	0	0	0	0	0	0	0	0	0	0	0	0	0	0	0	0
Saureus_1280.28619_Contig_JACGYF010000017	saureus	8	CC8	3	3	1	1	4	4	3	2016_2020	2017	Tanzania	Africa	Unknown_human	Homo sapiens	Human	0	0	0	0	2	0	0	0	0	0	0	0	0	0	0	0	0	0	0	0	0	0	0	0	0	0	0	0	0	0	0	0
Saureus_1280.28619_Contig_JACGYF010000019	saureus	8	CC8	3	3	1	1	4	4	3	2016_2020	2017	Tanzania	Africa	Unknown_human	Homo sapiens	Human	0	0	0	1	0	0	0	0	0	0	0	0	0	0	0	0	0	0	0	0	0	0	0	0	0	0	0	0	0	0	0	0
Saureus_1280.28623_Contig_JACGYI010000026	saureus	8	CC8	3	3	1	1	4	4	3	2016_2020	2017	Tanzania	Africa	Unknown_human	Homo sapiens	Human	0	0	0	0	1	0	0	0	0	0	0	0	0	0	0	0	0	0	0	0	0	0	0	0	0	0	0	0	0	0	0	0
Saureus_1280.28623_Contig_JACGYI010000023	saureus	8	CC8	3	3	1	1	4	4	3	2016_2020	2017	Tanzania	Africa	Unknown_human	Homo sapiens	Human	0	0	0	1	0	0	0	0	0	0	0	0	0	0	0	0	0	0	0	0	0	0	0	0	0	0	0	0	0	0	0	0
Saureus_1280.28625_Contig_JACGYL010000022	saureus	8	CC8	3	3	1	1	4	4	3	2016_2020	2017	Tanzania	Africa	Unknown_human	Homo sapiens	Human	0	0	0	0	1	0	0	0	0	0	0	0	0	0	0	0	0	0	0	0	0	0	0	0	0	0	0	0	0	0	0	0
Saureus_1280.28625_Contig_JACGYL010000019	saureus	8	CC8	3	3	1	1	4	4	3	2016_2020	2017	Tanzania	Africa	Unknown_human	Homo sapiens	Human	0	0	0	1	0	0	0	0	0	0	0	0	0	0	0	0	0	0	0	0	0	0	0	0	0	0	0	0	0	0	0	0
Saureus_1280.28627_Contig_JACGYN010000023	saureus	8	CC8	3	3	1	1	4	4	3	2016_2020	2017	Tanzania	Africa	Unknown_human	Homo sapiens	Human	0	0	0	0	1	0	0	0	0	0	0	0	0	0	0	0	0	0	0	0	0	0	0	0	0	0	0	0	0	0	0	0
Saureus_1280.28627_Contig_JACGYN010000019	saureus	8	CC8	3	3	1	1	4	4	3	2016_2020	2017	Tanzania	Africa	Unknown_human	Homo sapiens	Human	0	0	0	1	0	0	0	0	0	0	0	0	0	0	0	0	0	0	0	0	0	0	0	0	0	0	0	0	0	0	0	0
Saureus_1280.28628_Contig_JACGYM010000015	saureus	8	CC8	3	3	1	1	4	4	3	2016_2020	2017	Tanzania	Africa	Unknown_human	Homo sapiens	Human	0	0	0	0	0	0	0	0	0	0	0	0	0	0	0	0	0	0	1	0	0	0	0	0	0	0	0	0	0	0	0	0
Saureus_1280.28628_Contig_JACGYM010000018	saureus	8	CC8	3	3	1	1	4	4	3	2016_2020	2017	Tanzania	Africa	Unknown_human	Homo sapiens	Human	0	0	0	0	1	0	0	0	0	0	0	0	0	0	0	0	0	0	0	0	0	0	0	0	0	0	0	0	0	0	0	0
Saureus_1280.28629_Contig_JACGYP010000020	saureus	8	CC8	3	3	1	1	4	4	3	2016_2020	2017	Tanzania	Africa	Unknown_human	Homo sapiens	Human	0	0	0	0	1	0	0	0	0	0	0	0	0	0	0	0	0	0	0	0	0	0	0	0	0	0	0	0	0	0	0	0
Saureus_1280.28629_Contig_JACGYP010000017	saureus	8	CC8	3	3	1	1	4	4	3	2016_2020	2017	Tanzania	Africa	Unknown_human	Homo sapiens	Human	0	0	0	1	0	0	0	0	0	0	0	0	0	0	0	0	0	0	0	0	0	0	0	0	0	0	0	0	0	0	0	0
Saureus_1280.28631_Contig_JACGYS010000020	saureus	8	CC8	3	3	1	1	4	4	3	2016_2020	2017	Tanzania	Africa	Unknown_human	Homo sapiens	Human	0	0	0	0	1	0	0	0	0	0	0	0	0	0	0	0	0	0	0	0	0	0	0	0	0	0	0	0	0	0	0	0
Saureus_1280.28632_Contig_JACGYT010000015	saureus	8	CC8	3	3	1	1	4	4	3	2016_2020	2017	Tanzania	Africa	Unknown_human	Homo sapiens	Human	0	0	0	0	0	0	0	0	0	0	0	0	0	0	0	0	0	0	1	0	0	0	0	0	0	0	0	0	0	0	0	0
Saureus_1280.28632_Contig_JACGYT010000018	saureus	8	CC8	3	3	1	1	4	4	3	2016_2020	2017	Tanzania	Africa	Unknown_human	Homo sapiens	Human	0	0	0	0	1	0	0	0	0	0	0	0	0	0	0	0	0	0	0	0	0	0	0	0	0	0	0	0	0	0	0	0
Saureus_1280.28633_Contig_JACGYR010000024	saureus	8	CC8	3	3	1	1	4	4	3	2016_2020	2017	Tanzania	Africa	Unknown_human	Homo sapiens	Human	0	0	0	0	1	0	0	0	0	0	0	0	0	0	0	0	0	0	0	0	0	0	0	0	0	0	0	0	0	0	0	0
Saureus_1280.28634_Contig_JACGYU010000019	saureus	8	CC8	3	3	1	1	4	4	3	2016_2020	2017	Tanzania	Africa	Unknown_human	Homo sapiens	Human	0	0	0	0	0	0	0	0	0	0	0	0	0	0	0	0	0	0	1	0	0	0	0	0	0	0	0	0	0	0	0	0
Saureus_1280.28634_Contig_JACGYU010000021	saureus	8	CC8	3	3	1	1	4	4	3	2016_2020	2017	Tanzania	Africa	Unknown_human	Homo sapiens	Human	0	0	0	1	0	0	0	0	0	0	0	0	0	0	0	0	0	0	0	0	0	0	0	0	0	0	0	0	0	0	0	0
Saureus_1280.28635_Contig_JABXAG010000019	saureus	30	CC30	2	2	2	2	6	3	2	2016_2020	2018	Germany	Europe	Human_clinical	Homo sapiens	Human	1	0	0	0	0	0	0	0	0	0	0	0	0	0	0	0	0	0	0	0	0	0	0	0	0	0	0	0	0	0	0	0
Saureus_1280.28636_Contig_JABXAE010000022	saureus	88		22	1	14	23	12	4	31	2016_2020	2018	Germany	Europe	Human_clinical	Homo sapiens	Human	0	1	0	0	0	0	0	0	0	0	0	0	0	0	0	0	0	0	0	0	0	0	0	0	0	0	0	0	0	0	0	0
Saureus_1280.28636_Contig_JABXAE010000016	saureus	88		22	1	14	23	12	4	31	2016_2020	2018	Germany	Europe	Human_clinical	Homo sapiens	Human	0	0	0	1	0	0	0	0	0	0	0	0	0	0	0	0	0	0	0	0	0	0	0	0	0	0	0	0	0	0	0	0
Saureus_1280.28637_Contig_JABXAC010000013	saureus	8	CC8	3	3	1	1	4	4	3	2016_2020	2018	Germany	Europe	Human_clinical	Homo sapiens	Human	1	0	0	0	0	0	1	1	0	0	0	0	0	1	1	0	0	0	0	0	0	0	0	0	0	0	0	0	0	0	0	0
Saureus_1280.28639_Contig_JABXAD010000014	saureus	1232		3	35	167	2	20	26	39	2016_2020	2018	Germany	Europe	Human_clinical	Homo sapiens	Human	1	0	0	0	0	0	0	0	0	0	0	0	0	0	0	0	0	0	0	0	0	0	0	0	0	0	0	0	0	0	0	0
Saureus_1280.28639_Contig_JABXAD010000017	saureus	1232		3	35	167	2	20	26	39	2016_2020	2018	Germany	Europe	Human_clinical	Homo sapiens	Human	0	0	0	1	0	0	0	0	0	0	0	0	0	0	0	0	0	0	0	0	0	0	0	0	0	0	0	0	0	0	0	0
Saureus_1280.28641_Contig_JABXAA010000019	saureus	8	CC8	3	3	1	1	4	4	3	2016_2020	2016	Germany	Europe	Human_clinical	Homo sapiens	Human	1	0	0	0	0	0	1	1	0	0	0	0	0	0	0	0	0	0	0	0	0	0	0	0	0	0	0	0	0	0	0	0
Saureus_1280.28642_Contig_JABXAI010000036	saureus	22	CC22	7	6	1	5	8	8	6	2016_2020	2018	Germany	Europe	Human_clinical	Homo sapiens	Human	0	0	0	0	1	0	0	0	0	0	0	0	0	0	0	0	0	0	0	0	0	0	0	0	0	0	0	0	0	0	0	0
Saureus_1280.28643_Contig_JABXAH010000015	saureus	80		1	3	1	14	11	51	10	2016_2020	2018	Germany	Europe	Human_clinical	Homo sapiens	Human	0	0	0	0	1	0	0	0	0	0	0	0	0	0	0	0	0	0	0	0	0	0	0	0	0	0	0	0	0	0	0	0
Saureus_1280.28645_Contig_JABXAL010000040	saureus	22	CC22	7	6	1	5	8	8	6	2016_2020	2017	Germany	Europe	Human_clinical	Homo sapiens	Human	0	0	0	0	1	0	0	0	0	0	0	0	0	0	0	0	0	0	0	0	0	0	0	0	0	0	0	0	0	0	0	0
Saureus_1280.28646_Contig_JABXAJ010000013	saureus	8	CC8	3	3	1	1	4	4	3	2016_2020	2018	Germany	Europe	Human_clinical	Homo sapiens	Human	1	0	0	0	0	0	1	1	0	0	0	0	0	1	1	0	0	0	0	0	0	0	0	0	0	0	0	0	0	0	0	0
Saureus_1280.28647_Contig_JABXAM010000012	saureus	-		3	3	1	1	4	4	~3	2016_2020	2017	Germany	Europe	Human_clinical	Homo sapiens	Human	1	0	0	0	0	0	1	1	0	0	0	0	0	1	1	0	0	0	0	0	0	0	0	0	0	0	0	0	0	0	0	0
Saureus_1280.28649_Contig_JABXAQ010000018	saureus	1232		3	35	167	2	20	26	39	2016_2020	2017	Germany	Europe	Human_clinical	Homo sapiens	Human	1	0	0	0	0	0	0	0	0	0	0	0	0	0	0	0	0	0	0	0	0	0	0	0	0	0	0	0	0	0	0	0
Saureus_1280.28649_Contig_JABXAQ010000022	saureus	1232		3	35	167	2	20	26	39	2016_2020	2017	Germany	Europe	Human_clinical	Homo sapiens	Human	0	0	0	1	0	0	0	0	0	0	0	0	0	0	0	0	0	0	0	0	0	0	0	0	0	0	0	0	0	0	0	0
Saureus_1280.28651_Contig_JABXAN010000014	saureus	8	CC8	3	3	1	1	4	4	3	2016_2020	2017	Germany	Europe	Human_clinical	Homo sapiens	Human	1	0	0	0	0	0	1	1	0	0	0	0	0	1	1	0	0	0	0	0	0	0	0	0	0	0	0	0	0	0	0	0
Saureus_1280.28653_Contig_JABXAV010000019	saureus	1	CC1	1	1	1	1	1	1	1	2016_2020	2016	Germany	Europe	Human_clinical	Homo sapiens	Human	1	0	0	0	0	0	0	0	0	0	0	1	0	0	0	0	0	0	0	0	0	0	0	0	0	0	0	0	0	0	0	0
Saureus_1280.28655_Contig_JABXAT010000012	saureus	8	CC8	3	3	1	1	4	4	3	2016_2020	2016	Germany	Europe	Human_clinical	Homo sapiens	Human	1	0	0	0	0	0	1	1	0	0	0	0	0	1	1	0	0	0	0	0	0	0	0	0	0	0	0	0	0	0	0	0
Saureus_1280.28655_Contig_JABXAT010000015	saureus	8	CC8	3	3	1	1	4	4	3	2016_2020	2016	Germany	Europe	Human_clinical	Homo sapiens	Human	0	0	0	1	0	0	0	0	0	0	0	0	0	0	0	0	0	0	0	0	0	0	0	0	0	0	0	0	0	0	0	0
Saureus_1280.28656_Contig_JABXAU010000015	saureus	8	CC8	3	3	1	1	4	4	3	2016_2020	2016	Germany	Europe	Human_clinical	Homo sapiens	Human	1	0	0	0	0	0	1	1	0	0	0	0	0	1	1	0	0	0	0	0	0	0	0	0	0	0	0	0	0	0	0	0
Saureus_1280.28656_Contig_JABXAU010000021	saureus	8	CC8	3	3	1	1	4	4	3	2016_2020	2016	Germany	Europe	Human_clinical	Homo sapiens	Human	0	0	0	1	0	0	0	0	0	0	0	0	0	0	0	0	0	0	0	0	0	0	0	0	0	0	0	0	0	0	0	0
Saureus_1280.28657_Contig_JABXAW010000015	saureus	80		1	3	1	14	11	51	10	2016_2020	2016	Germany	Europe	Human_clinical	Homo sapiens	Human	1	0	0	0	0	0	0	0	0	0	0	0	1	0	0	0	0	0	0	0	0	0	0	0	0	0	0	0	0	0	0	0
Saureus_1280.28657_Contig_JABXAW010000018	saureus	80		1	3	1	14	11	51	10	2016_2020	2016	Germany	Europe	Human_clinical	Homo sapiens	Human	0	0	0	1	0	0	0	0	0	0	0	0	0	0	0	0	0	0	0	0	0	0	0	0	0	0	0	0	0	0	0	0
Saureus_1280.28658_Contig_JABXAZ010000011	saureus	6	CC5	12	4	1	4	12	1	3	2016_2020	2016	Germany	Europe	Human_clinical	Homo sapiens	Human	1	0	0	0	0	0	0	0	0	0	0	0	0	0	0	0	0	0	0	0	0	0	0	0	0	0	0	0	0	0	0	0
Saureus_1280.28658_Contig_JABXAZ010000013	saureus	6	CC5	12	4	1	4	12	1	3	2016_2020	2016	Germany	Europe	Human_clinical	Homo sapiens	Human	0	0	0	0	1	0	0	0	0	0	0	0	0	0	0	0	0	0	0	0	0	0	0	0	0	0	0	0	0	0	0	0
Saureus_1280.28661_Contig_JABXBA010000012	saureus	5	CC5	1	4	1	4	12	1	10	2016_2020	2016	Germany	Europe	Human_clinical	Homo sapiens	Human	1	0	0	0	0	0	0	0	0	0	0	0	0	0	0	0	0	0	0	0	0	0	0	0	0	0	0	0	0	0	0	0
Saureus_1280.28661_Contig_JABXBA010000015	saureus	5	CC5	1	4	1	4	12	1	10	2016_2020	2016	Germany	Europe	Human_clinical	Homo sapiens	Human	0	0	0	1	0	0	0	0	0	0	0	0	0	0	0	0	0	0	0	0	0	0	0	0	0	0	0	0	0	0	0	0
Saureus_1280.28662_Contig_JABXBB010000047	saureus	22	CC22	7	6	1	5	8	8	6	2016_2020	2016	Germany	Europe	Human_clinical	Homo sapiens	Human	0	0	0	0	1	0	0	0	0	0	0	0	0	0	0	0	0	0	0	0	0	0	0	0	0	0	0	0	0	0	0	0
Saureus_1280.28664_Contig_JABXBD010000012	saureus	88		22	1	14	23	12	4	31	2016_2020	2016	Germany	Europe	Human_clinical	Homo sapiens	Human	1	0	0	0	0	0	0	0	0	0	0	0	0	0	0	0	0	0	0	0	0	0	0	0	0	0	0	0	0	0	0	0
Saureus_1280.28664_Contig_JABXBD010000014	saureus	88		22	1	14	23	12	4	31	2016_2020	2016	Germany	Europe	Human_clinical	Homo sapiens	Human	0	0	0	1	0	0	0	0	0	0	0	0	0	0	0	0	0	0	0	0	0	0	0	0	0	0	0	0	0	0	0	0
Saureus_1280.28665_Contig_JABXBF010000024	saureus	1	CC1	1	1	1	1	1	1	1	2011_2015	2015	Germany	Europe	Human_clinical	Homo sapiens	Human	1	0	0	0	0	0	0	0	0	0	0	1	0	0	0	0	0	0	0	0	0	0	0	0	0	0	0	0	0	0	0	0
Saureus_1280.28666_Contig_JABXBE010000013	saureus	5	CC5	1	4	1	4	12	1	10	2016_2020	2016	Germany	Europe	Human_clinical	Homo sapiens	Human	1	0	0	0	0	0	0	0	0	0	0	0	0	0	0	0	0	0	0	0	0	0	0	0	0	0	0	0	0	0	0	0
Saureus_1280.28666_Contig_JABXBE010000016	saureus	5	CC5	1	4	1	4	12	1	10	2016_2020	2016	Germany	Europe	Human_clinical	Homo sapiens	Human	0	0	0	1	0	0	0	0	0	0	0	0	0	0	0	0	0	0	0	0	0	0	0	0	0	0	0	0	0	0	0	0
Saureus_1280.28668_Contig_JABXBI010000011	saureus	80		1	3	1	14	11	51	10	2011_2015	2015	Germany	Europe	Human_clinical	Homo sapiens	Human	1	0	0	0	0	0	0	0	0	0	0	0	1	0	0	0	0	0	0	0	0	0	0	0	0	0	0	0	0	0	0	0
Saureus_1280.28668_Contig_JABXBI010000014	saureus	80		1	3	1	14	11	51	10	2011_2015	2015	Germany	Europe	Human_clinical	Homo sapiens	Human	0	0	0	1	0	0	0	0	0	0	0	0	0	0	0	0	0	0	0	0	0	0	0	0	0	0	0	0	0	0	0	0
Saureus_1280.28677_Contig_JABXBS010000012	saureus	88		22	1	14	23	12	4	31	2016_2020	2016	Germany	Europe	Human_clinical	Homo sapiens	Human	1	0	0	0	0	0	0	0	0	0	0	0	0	0	0	0	0	0	0	0	0	0	0	0	0	0	0	0	0	0	0	0
Saureus_1280.28677_Contig_JABXBS010000014	saureus	88		22	1	14	23	12	4	31	2016_2020	2016	Germany	Europe	Human_clinical	Homo sapiens	Human	0	0	0	1	0	0	0	0	0	0	0	0	0	0	0	0	0	0	0	0	0	0	0	0	0	0	0	0	0	0	0	0
Saureus_1280.28679_Contig_JABXBP010000015	saureus	88		22	1	14	23	12	4	31	2016_2020	2018	Germany	Europe	Human_blood	Homo sapiens	Human	1	0	0	0	0	0	0	0	0	0	0	0	0	0	0	0	0	0	0	0	0	0	0	0	0	0	0	0	0	0	0	0
Saureus_1280.28679_Contig_JABXBP010000016	saureus	88		22	1	14	23	12	4	31	2016_2020	2018	Germany	Europe	Human_blood	Homo sapiens	Human	0	0	0	1	0	0	0	0	0	0	0	0	0	0	0	0	0	0	0	0	0	0	0	0	0	0	0	0	0	0	0	0
Saureus_1280.28681_Contig_JACJGS010000036	saureus	30	CC30	2	2	2	2	6	3	2	2016_2020	2017	USA	North America	Human_clinical	Homo sapiens	Human	0	0	0	0	0	0	0	0	0	1	1	0	0	0	0	0	0	0	0	0	0	0	0	0	0	0	0	0	0	0	0	0
Saureus_1280.28683_Contig_JACJGR010000015	saureus	-		3	3	1	1	4	~4	3	2016_2020	2017	USA	North America	Human_clinical	Homo sapiens	Human	1	0	0	0	0	0	1	1	0	0	0	0	0	1	1	0	0	0	0	0	0	0	0	0	0	0	0	0	0	0	0	0
Saureus_1280.29062_Contig_JABMJS010000022	saureus	398	CC398	3	35	19	2	20	26	39	2016_2020	2019	Germany	Europe	Farm	Unknown	Environment	0	0	0	1	0	0	0	0	0	0	0	0	0	0	0	0	0	0	0	0	0	0	0	0	0	0	0	0	0	0	0	0
Saureus_1280.29063_Contig_JABMJY010000024	saureus	398	CC398	3	35	19	2	20	26	39	2016_2020	2019	Germany	Europe	Farm	Unknown	Environment	0	0	0	1	0	0	0	0	0	0	0	0	0	0	0	0	0	0	0	0	0	0	0	0	0	0	0	0	0	0	0	0
Saureus_1280.29064_Contig_JABMKJ010000045	saureus	398	CC398	3	35	19	2	20	26	39	2016_2020	2019	Germany	Europe	Farm	Unknown	Environment	0	0	0	0	0	0	0	0	0	0	0	0	0	0	0	0	0	0	0	0	1	0	0	0	0	0	0	0	0	0	0	0
Saureus_1280.29065_Contig_JABMKK010000046	saureus	398	CC398	3	35	19	2	20	26	39	2016_2020	2019	Germany	Europe	Farm	Unknown	Environment	0	0	0	0	0	0	0	0	0	0	0	0	0	0	0	0	0	0	0	0	1	0	0	0	0	0	0	0	0	0	0	0
Saureus_1280.29066_Contig_JABMKQ010000044	saureus	398	CC398	3	35	19	2	20	26	39	2016_2020	2019	Germany	Europe	Farm	Unknown	Environment	0	0	0	0	0	0	0	0	0	0	0	0	0	0	0	0	0	0	0	0	1	0	0	0	0	0	0	0	0	0	0	0
Saureus_1280.29072_Contig_JACGOG010000022	saureus	15	CC15	13	13	1	1	12	11	13			USA	North America	Human_blood	Homo sapiens	Human	1	0	0	0	0	0	0	0	0	0	0	0	0	0	0	0	0	0	0	0	0	0	0	0	0	0	0	0	0	0	0	0
Saureus_1280.29074_Contig_JACGNX010000018	saureus	5	CC5	1	4	1	4	12	1	10			USA	North America	Human_blood	Homo sapiens	Human	1	0	0	0	0	0	0	0	0	0	0	0	0	0	0	0	0	0	0	0	0	0	0	0	0	0	0	0	0	0	0	0
Saureus_1280.29075_Contig_JACGNS010000017	saureus	8	CC8	3	3	1	1	4	4	3			USA	North America	Human_blood	Homo sapiens	Human	1	0	0	0	0	0	0	0	0	0	0	0	0	0	0	0	0	0	0	0	0	0	0	0	0	0	0	0	0	0	0	0
Saureus_1280.29077_Contig_JACGNC010000018	saureus	5	CC5	1	4	1	4	12	1	10			USA	North America	Human_blood	Homo sapiens	Human	1	0	0	0	0	0	0	0	0	0	0	0	0	0	0	0	0	0	0	0	0	0	0	0	0	0	0	0	0	0	0	0
Saureus_1280.29081_Contig_JABXAK010000010	saureus	5	CC5	1	4	1	4	12	1	10	2016_2020	2017	Germany	Europe	Human_clinical	Homo sapiens	Human	1	0	0	0	0	0	0	0	0	0	0	0	0	0	0	0	0	0	0	0	0	0	0	0	0	0	0	0	0	0	0	0
Saureus_1280.29081_Contig_JABXAK010000013	saureus	5	CC5	1	4	1	4	12	1	10	2016_2020	2017	Germany	Europe	Human_clinical	Homo sapiens	Human	0	0	0	1	0	0	0	0	0	0	0	0	0	0	0	0	0	0	0	0	0	0	0	0	0	0	0	0	0	0	0	0
Saureus_1280.29082_Contig_JABXAS010000016	saureus	-		1	3	1	14	~11	51	10	2016_2020	2017	Germany	Europe	Human_clinical	Homo sapiens	Human	1	0	0	1	0	0	0	0	0	0	0	0	1	0	0	0	0	0	0	0	0	0	0	0	0	0	0	0	0	0	0	0
Saureus_1280.29083_Contig_JABXAR010000035	saureus	30	CC30	2	2	2	2	6	3	2	2016_2020	2017	Germany	Europe	Human_clinical	Homo sapiens	Human	1	0	0	0	0	0	0	0	0	0	0	0	0	0	0	0	0	0	0	0	0	0	0	0	0	0	0	0	0	0	0	0
Saureus_1280.29084_Contig_JABXAX010000020	saureus	152		46	75	49	44	13	68	60	2016_2020	2016	Germany	Europe	Human_clinical	Homo sapiens	Human	1	0	0	0	0	0	0	0	0	0	0	0	0	0	0	0	0	0	0	0	0	0	0	0	0	0	0	0	0	0	0	0
Saureus_1280.29084_Contig_JABXAX010000027	saureus	152		46	75	49	44	13	68	60	2016_2020	2016	Germany	Europe	Human_clinical	Homo sapiens	Human	0	0	0	0	0	1	0	0	0	0	0	0	0	0	0	0	0	0	0	0	0	0	0	0	0	0	0	0	0	0	0	0
Saureus_1280.29086_Contig_JABXBJ010000013	saureus	8	CC8	3	3	1	1	4	4	3	2011_2015	2015	Germany	Europe	Human_blood	Homo sapiens	Human	1	0	0	0	0	0	1	1	0	0	0	0	0	1	1	0	0	0	0	0	0	0	0	0	0	0	0	0	0	0	0	0
Saureus_1280.29087_Contig_JABXBH010000015	saureus	80		1	3	1	14	11	51	10	2011_2015	2015	Germany	Europe	Human_clinical	Homo sapiens	Human	1	0	0	0	0	0	0	0	0	0	0	0	1	0	0	0	0	0	0	0	0	0	0	0	0	0	0	0	0	0	0	0
Saureus_1280.29087_Contig_JABXBH010000018	saureus	80		1	3	1	14	11	51	10	2011_2015	2015	Germany	Europe	Human_clinical	Homo sapiens	Human	0	0	0	1	0	0	0	0	0	0	0	0	0	0	0	0	0	0	0	0	0	0	0	0	0	0	0	0	0	0	0	0
Saureus_1280.29088_Contig_JABXBM010000019	saureus	152		46	75	49	44	13	68	60	2016_2020	2017	Germany	Europe	Human_clinical	Homo sapiens	Human	1	0	0	0	0	0	0	0	0	0	0	0	0	0	0	0	0	0	1	0	0	0	0	0	0	0	0	0	0	0	0	0
Saureus_1280.29088_Contig_JABXBM010000021	saureus	152		46	75	49	44	13	68	60	2016_2020	2017	Germany	Europe	Human_clinical	Homo sapiens	Human	0	0	0	0	0	0	1	0	0	0	0	0	0	0	0	0	0	0	0	0	0	0	0	0	0	0	0	0	0	0	0	0
Saureus_1280.29088_Contig_JABXBM010000026	saureus	152		46	75	49	44	13	68	60	2016_2020	2017	Germany	Europe	Human_clinical	Homo sapiens	Human	0	0	0	1	0	0	0	0	0	0	0	0	0	0	0	0	0	0	0	0	0	0	0	0	0	0	0	0	0	0	0	0
Saureus_1280.29089_Contig_JABXBL010000014	saureus	80		1	3	1	14	11	51	10	2016_2020	2017	Germany	Europe	Human_clinical	Homo sapiens	Human	1	0	0	0	0	0	0	0	0	0	0	0	1	0	0	0	0	0	0	0	0	0	0	0	0	0	0	0	0	0	0	0
Saureus_1280.29091_Contig_JABXBR010000010	saureus	5	CC5	1	4	1	4	12	1	10	2016_2020	2016	Germany	Europe	Human_clinical	Homo sapiens	Human	1	0	0	0	0	0	0	0	0	0	0	0	0	0	0	0	0	0	0	0	0	0	0	0	0	0	0	0	0	0	0	0
Saureus_1280.29092_Contig_JABXBO010000016	saureus	80		1	3	1	14	11	51	10	2016_2020	2018	Germany	Europe	Human_clinical	Homo sapiens	Human	1	0	0	0	0	0	0	0	0	0	0	0	1	0	0	0	0	0	0	0	0	0	0	0	0	0	0	0	0	0	0	0
Saureus_1280.29092_Contig_JABXBO010000019	saureus	80		1	3	1	14	11	51	10	2016_2020	2018	Germany	Europe	Human_clinical	Homo sapiens	Human	0	0	0	1	0	0	0	0	0	0	0	0	0	0	0	0	0	0	0	0	0	0	0	0	0	0	0	0	0	0	0	0
Saureus_1280.29093_Contig_JABXBT010000010	saureus	8	CC8	3	3	1	1	4	4	3	2016_2020	2017	Germany	Europe	Human_clinical	Homo sapiens	Human	1	0	0	0	0	0	0	0	0	0	0	0	0	0	0	0	0	0	0	0	0	0	0	0	0	0	0	0	0	0	0	0
Saureus_1280.29094_Contig_JACMWX010000012	saureus	45	CC45	10	14	8	6	10	3	2	2011_2015	2015	USA	North America	Unknown	Unknown	Unknown	1	0	0	0	0	0	0	0	0	0	0	0	0	0	0	0	0	0	0	0	0	0	0	0	0	0	0	0	0	0	0	0
Saureus_1280.29095_Contig_JACMWU010000011	saureus	45	CC45	10	14	8	6	10	3	2	2011_2015	2015	USA	North America	Unknown	Unknown	Unknown	1	0	0	0	0	0	0	0	0	0	0	0	0	0	0	0	0	0	0	0	0	0	0	0	0	0	0	0	0	0	0	0
Saureus_1280.29096_Contig_JACMWV010000010	saureus	45	CC45	10	14	8	6	10	3	2	2011_2015	2015	USA	North America	Unknown	Unknown	Unknown	1	0	0	0	0	0	0	0	0	0	0	0	0	0	0	0	0	0	0	0	0	0	0	0	0	0	0	0	0	0	0	0
Saureus_1280.29097_Contig_JACMWT010000010	saureus	45	CC45	10	14	8	6	10	3	2	2011_2015	2015	USA	North America	Unknown	Unknown	Unknown	1	0	0	0	0	0	0	0	0	0	0	0	0	0	0	0	0	0	0	0	0	0	0	0	0	0	0	0	0	0	0	0
Saureus_1280.29098_Contig_JACMWZ010000010	saureus	45	CC45	10	14	8	6	10	3	2	2011_2015	2015	USA	North America	Aluminum	Other	Environment	1	0	0	0	0	0	0	0	0	0	0	0	0	0	0	0	0	0	0	0	0	0	0	0	0	0	0	0	0	0	0	0
Saureus_1280.29099_Contig_JACMWS010000011	saureus	45	CC45	10	14	8	6	10	3	2	2011_2015	2015	USA	North America	Unknown	Unknown	Unknown	1	0	0	0	0	0	0	0	0	0	0	0	0	0	0	0	0	0	0	0	0	0	0	0	0	0	0	0	0	0	0	0
Saureus_1280.29101_Contig_JACMWK010000028	saureus	1210		6	5	163	2	7	14	5	2011_2015	2015	USA	North America	Aluminum	Other	Environment	0	0	0	0	0	0	0	0	0	1	1	0	0	0	0	0	0	0	0	0	0	0	0	0	0	0	0	0	0	0	0	0
Saureus_1280.29102_Contig_JACMWY010000008	saureus	45	CC45	10	14	8	6	10	3	2	2011_2015	2015	USA	North America	Unknown	Unknown	Unknown	1	0	0	0	0	0	0	0	0	0	0	0	0	0	0	0	0	0	0	0	0	0	0	0	0	0	0	0	0	0	0	0
Saureus_1280.29103_Contig_JACMWJ010000011	saureus	45	CC45	10	14	8	6	10	3	2	2011_2015	2015	USA	North America	Aluminum	Other	Environment	1	0	0	0	0	0	0	0	0	0	0	0	0	0	0	0	0	0	0	0	0	0	0	0	0	0	0	0	0	0	0	0
Saureus_1280.29104_Contig_JACMUU010000010	saureus	45	CC45	10	14	8	6	10	3	2	2011_2015	2015	USA	North America	Unknown	Unknown	Unknown	1	0	0	0	0	0	0	0	0	0	0	0	0	0	0	0	0	0	0	0	0	0	0	0	0	0	0	0	0	0	0	0
Saureus_1280.29105_Contig_JACMUX010000010	saureus	45	CC45	10	14	8	6	10	3	2	2011_2015	2015	USA	North America	Unknown	Unknown	Unknown	1	0	0	0	0	0	0	0	0	0	0	0	0	0	0	0	0	0	0	0	0	0	0	0	0	0	0	0	0	0	0	0
Saureus_1280.29106_Contig_JACMUT010000010	saureus	45	CC45	10	14	8	6	10	3	2	2011_2015	2015	USA	North America	Unknown	Unknown	Unknown	1	0	0	0	0	0	0	0	0	0	0	0	0	0	0	0	0	0	0	0	0	0	0	0	0	0	0	0	0	0	0	0
Saureus_1280.29107_Contig_JACMUA010000009	saureus	45	CC45	10	14	8	6	10	3	2	2011_2015	2015	USA	North America	Unknown	Unknown	Unknown	1	0	0	0	0	0	0	0	0	0	0	0	0	0	0	0	0	0	0	0	0	0	0	0	0	0	0	0	0	0	0	0
Saureus_1280.29108_Contig_JACMUC010000010	saureus	45	CC45	10	14	8	6	10	3	2	2011_2015	2015	USA	North America	Unknown	Unknown	Unknown	1	0	0	0	0	0	0	0	0	0	0	0	0	0	0	0	0	0	0	0	0	0	0	0	0	0	0	0	0	0	0	0
Saureus_1280.29109_Contig_JACMUD010000028	saureus	1210		6	5	163	2	7	14	5	2011_2015	2015	USA	North America	Unknown	Unknown	Unknown	0	0	0	0	0	0	0	0	0	1	1	0	0	0	0	0	0	0	0	0	0	0	0	0	0	0	0	0	0	0	0	0
Saureus_1280.29111_Contig_JACMUB010000010	saureus	45	CC45	10	14	8	6	10	3	2	2011_2015	2015	USA	North America	Unknown	Unknown	Unknown	1	0	0	0	0	0	0	0	0	0	0	0	0	0	0	0	0	0	0	0	0	0	0	0	0	0	0	0	0	0	0	0
Saureus_1280.29112_Contig_JACMTZ010000028	saureus	1210		6	5	163	2	7	14	5	2011_2015	2015	USA	North America	Unknown	Unknown	Unknown	0	0	0	0	0	0	0	0	0	1	1	0	0	0	0	0	0	0	0	0	0	0	0	0	0	0	0	0	0	0	0	0
Saureus_1280.29113_Contig_JACMUY010000011	saureus	45	CC45	10	14	8	6	10	3	2	2011_2015	2015	USA	North America	Unknown	Unknown	Unknown	1	0	0	0	0	0	0	0	0	0	0	0	0	0	0	0	0	0	0	0	0	0	0	0	0	0	0	0	0	0	0	0
Saureus_1280.29114_Contig_JACMTX010000028	saureus	1210		6	5	163	2	7	14	5	2011_2015	2015	USA	North America	Unknown	Unknown	Unknown	0	0	0	0	0	0	0	0	0	1	1	0	0	0	0	0	0	0	0	0	0	0	0	0	0	0	0	0	0	0	0	0
Saureus_1280.29115_Contig_JACMTW010000010	saureus	45	CC45	10	14	8	6	10	3	2	2011_2015	2015	USA	North America	Unknown	Unknown	Unknown	1	0	0	0	0	0	0	0	0	0	0	0	0	0	0	0	0	0	0	0	0	0	0	0	0	0	0	0	0	0	0	0
Saureus_1280.29116_Contig_JACMTV010000028	saureus	1210		6	5	163	2	7	14	5	2011_2015	2015	USA	North America	Unknown	Unknown	Unknown	0	0	0	0	0	0	0	0	0	1	1	0	0	0	0	0	0	0	0	0	0	0	0	0	0	0	0	0	0	0	0	0
Saureus_1280.29683_Contig_1280.29683.con.0027	saureus	59	CC59	19	23	15	2	19	20	15	2016_2020	2018	UK	Europe	Unknown_human	Homo sapiens	Human	1	0	0	0	0	0	0	0	0	0	0	0	0	0	0	0	0	0	0	0	0	0	0	0	0	0	0	0	0	0	0	0
Saureus_1280.29683_Contig_1280.29683.con.0044	saureus	59	CC59	19	23	15	2	19	20	15	2016_2020	2018	UK	Europe	Unknown_human	Homo sapiens	Human	0	0	0	0	1	0	0	0	0	0	0	0	0	0	0	0	0	0	0	0	0	0	0	0	0	0	0	0	0	0	0	0
Saureus_1280.29684_Contig_1280.29684.con.0041	saureus	22	CC22	7	6	1	5	8	8	6	2016_2020	2018	UK	Europe	Unknown_human	Homo sapiens	Human	0	0	0	0	1	0	0	0	0	0	0	0	0	0	0	0	0	0	0	0	0	0	0	0	0	0	0	0	0	0	0	0
Saureus_1280.29685_Contig_1280.29685.con.0032	saureus	59	CC59	19	23	15	2	19	20	15	2016_2020	2018	UK	Europe	Unknown_human	Homo sapiens	Human	1	0	0	0	0	0	0	0	0	0	0	0	0	0	0	0	0	0	0	0	0	0	0	0	0	0	0	0	0	0	0	0
Saureus_1280.29686_Contig_1280.29686.con.0047	saureus	22	CC22	7	6	1	5	8	8	6	2016_2020	2018	UK	Europe	Unknown_human	Homo sapiens	Human	0	0	0	0	1	0	0	0	0	0	0	0	0	0	0	0	0	0	0	0	0	0	0	0	0	0	0	0	0	0	0	0
Saureus_1280.29687_Contig_1280.29687.con.0028	saureus	22	CC22	7	6	1	5	8	8	6	2016_2020	2018	UK	Europe	Unknown_human	Homo sapiens	Human	0	0	0	0	1	0	0	0	0	0	0	0	0	0	0	0	0	0	0	0	0	0	0	0	0	1	0	0	0	0	0	0
Saureus_1280.29689_Contig_1280.29689.con.0033	saureus	59	CC59	19	23	15	2	19	20	15	2016_2020	2018	UK	Europe	Unknown_human	Homo sapiens	Human	1	0	0	0	0	0	0	0	0	0	0	0	0	0	0	0	0	0	0	0	0	0	0	0	0	0	0	0	0	0	0	0
Saureus_1280.29689_Contig_1280.29689.con.0061	saureus	59	CC59	19	23	15	2	19	20	15	2016_2020	2018	UK	Europe	Unknown_human	Homo sapiens	Human	0	0	0	0	0	0	0	0	0	0	0	0	1	0	0	0	0	0	0	0	0	0	0	0	0	0	0	0	0	0	0	0
Saureus_1280.29689_Contig_1280.29689.con.0045	saureus	59	CC59	19	23	15	2	19	20	15	2016_2020	2018	UK	Europe	Unknown_human	Homo sapiens	Human	0	0	0	0	0	0	1	0	0	0	0	0	0	0	0	0	0	0	0	0	0	0	0	0	0	0	0	0	0	0	0	0
Saureus_1280.29691_Contig_1280.29691.con.0027	saureus	45	CC45	10	14	8	6	10	3	2	2016_2020	2018	UK	Europe	Unknown_human	Homo sapiens	Human	1	0	0	0	0	0	0	0	0	0	0	0	0	0	0	0	0	0	0	0	0	0	0	0	0	0	0	0	0	0	0	0
Saureus_1280.29692_Contig_1280.29692.con.0024	saureus	-		10	14	8	6	10	3	~2	2016_2020	2018	UK	Europe	Unknown_human	Homo sapiens	Human	1	0	0	0	0	0	0	0	0	0	0	0	0	0	0	0	0	0	0	0	0	0	0	0	0	0	0	0	0	0	0	0
Saureus_1280.29695_Contig_1280.29695.con.0041	saureus	-		7	6	1	5	~8	8	6	2016_2020	2018	UK	Europe	Unknown_human	Homo sapiens	Human	0	0	0	0	1	0	0	0	0	0	0	0	0	0	0	0	0	0	0	0	0	0	0	0	0	0	0	0	0	0	0	0
Saureus_1280.29696_Contig_1280.29696.con.0028	saureus	45	CC45	10	14	8	6	10	3	2	2016_2020	2018	UK	Europe	Unknown_human	Homo sapiens	Human	1	0	0	0	0	0	0	0	0	0	0	0	0	0	0	0	0	0	0	0	0	0	0	0	0	0	0	0	0	0	0	0
Saureus_1280.29697_Contig_1280.29697.con.0031	saureus	5	CC5	1	4	1	4	12	1	10	2016_2020	2018	UK	Europe	Unknown_human	Homo sapiens	Human	1	0	0	0	0	0	0	0	0	0	0	0	0	0	0	0	0	0	0	0	0	0	0	0	0	0	0	0	0	0	0	0
Saureus_1280.29699_Contig_1280.29699.con.0042	saureus	22	CC22	7	6	1	5	8	8	6	2016_2020	2018	UK	Europe	Unknown_human	Homo sapiens	Human	0	0	0	0	1	0	0	0	0	0	0	0	0	0	0	0	0	0	0	0	0	0	0	0	0	0	0	0	0	0	0	0
Saureus_1280.29701_Contig_1280.29701.con.0029	saureus	526	CC5	1	4	1	4	12	81	10	2016_2020	2018	UK	Europe	Unknown_human	Homo sapiens	Human	1	0	0	0	0	0	0	0	0	0	0	0	0	0	0	0	0	0	0	0	0	0	0	0	0	0	0	0	0	0	0	0
Saureus_1280.29702_Contig_1280.29702.con.0034	saureus	45	CC45	10	14	8	6	10	3	2	2016_2020	2018	UK	Europe	Unknown_human	Homo sapiens	Human	0	0	0	0	1	0	0	0	0	0	0	0	0	0	0	0	0	0	0	0	0	0	0	0	0	0	0	0	0	0	0	0
Saureus_1280.29703_Contig_1280.29703.con.0029	saureus	22	CC22	7	6	1	5	8	8	6	2016_2020	2018	UK	Europe	Unknown_human	Homo sapiens	Human	0	0	0	0	1	0	0	0	0	0	0	0	0	0	0	0	0	0	0	0	0	0	0	0	0	1	0	0	0	0	0	0
Saureus_1280.29704_Contig_1280.29704.con.0022	saureus	1	CC1	1	1	1	1	1	1	1	2016_2020	2018	UK	Europe	Unknown_human	Homo sapiens	Human	1	0	0	0	0	0	0	0	0	0	0	0	0	0	0	0	0	0	0	0	0	0	0	0	0	0	0	0	0	0	0	0
Saureus_1280.29704_Contig_1280.29704.con.0028	saureus	1	CC1	1	1	1	1	1	1	1	2016_2020	2018	UK	Europe	Unknown_human	Homo sapiens	Human	0	0	0	0	1	0	0	0	0	0	0	0	0	0	0	0	0	0	0	0	0	0	0	0	0	0	0	0	0	0	0	0
Saureus_1280.29704_Contig_1280.29704.con.0025	saureus	1	CC1	1	1	1	1	1	1	1	2016_2020	2018	UK	Europe	Unknown_human	Homo sapiens	Human	0	0	0	1	0	0	0	0	0	0	0	0	0	0	0	0	0	0	0	0	0	0	0	0	0	0	0	0	0	0	0	0
Saureus_1280.29706_Contig_1280.29706.con.0037	saureus	1	CC1	1	1	1	1	1	1	1	2016_2020	2018	UK	Europe	Unknown_human	Homo sapiens	Human	1	0	0	0	0	0	0	0	0	0	0	0	0	0	0	0	0	0	0	0	0	0	0	0	0	0	0	0	0	0	0	0
Saureus_1280.29706_Contig_1280.29706.con.0051	saureus	1	CC1	1	1	1	1	1	1	1	2016_2020	2018	UK	Europe	Unknown_human	Homo sapiens	Human	0	0	0	0	1	0	0	0	0	0	0	0	0	0	0	0	0	0	0	0	0	0	0	0	0	0	0	0	0	0	0	0
Saureus_1280.29706_Contig_1280.29706.con.0045	saureus	1	CC1	1	1	1	1	1	1	1	2016_2020	2018	UK	Europe	Unknown_human	Homo sapiens	Human	0	0	0	1	0	0	0	0	0	0	0	0	0	0	0	0	0	0	0	0	0	0	0	0	0	0	0	0	0	0	0	0
Saureus_1280.29707_Contig_1280.29707.con.0049	saureus	22	CC22	7	6	1	5	8	8	6	2016_2020	2018	UK	Europe	Unknown_human	Homo sapiens	Human	0	0	0	0	1	0	0	0	0	0	0	0	0	0	0	0	0	0	0	0	0	0	0	0	0	0	0	0	0	0	0	0
Saureus_1280.29708_Contig_1280.29708.con.0029	saureus	1	CC1	1	1	1	1	1	1	1	2016_2020	2018	UK	Europe	Unknown_human	Homo sapiens	Human	1	0	0	0	0	0	0	0	0	0	0	0	0	0	0	0	0	0	0	0	0	0	0	0	0	0	0	0	0	0	0	0
Saureus_1280.29708_Contig_1280.29708.con.0039	saureus	1	CC1	1	1	1	1	1	1	1	2016_2020	2018	UK	Europe	Unknown_human	Homo sapiens	Human	0	0	0	0	1	0	0	0	0	0	0	0	0	0	0	0	0	0	0	0	0	0	0	0	0	0	0	0	0	0	0	0
Saureus_1280.29708_Contig_1280.29708.con.0035	saureus	1	CC1	1	1	1	1	1	1	1	2016_2020	2018	UK	Europe	Unknown_human	Homo sapiens	Human	0	0	0	1	0	0	0	0	0	0	0	0	0	0	0	0	0	0	0	0	0	0	0	0	0	0	0	0	0	0	0	0
Saureus_1280.29711_Contig_1280.29711.con.0037	saureus	22	CC22	7	6	1	5	8	8	6	2016_2020	2018	UK	Europe	Unknown_human	Homo sapiens	Human	0	0	0	0	1	0	0	0	0	0	0	0	0	0	0	0	0	0	0	0	0	0	0	0	0	0	0	0	0	0	0	0
Saureus_1280.29715_Contig_1280.29715.con.0030	saureus	8	CC8	3	3	1	1	4	4	3	2016_2020	2018	UK	Europe	Unknown_human	Homo sapiens	Human	1	0	0	0	0	0	1	1	0	0	0	0	0	0	0	0	0	0	0	0	0	0	0	0	0	0	0	0	0	0	0	0
Saureus_1280.29716_Contig_1280.29716.con.0025	saureus	1	CC1	1	1	1	1	1	1	1	2016_2020	2018	UK	Europe	Unknown_human	Homo sapiens	Human	1	0	0	0	0	0	0	0	0	0	0	0	0	0	0	0	0	0	0	0	0	0	0	0	0	0	0	0	0	0	0	0
Saureus_1280.29716_Contig_1280.29716.con.0034	saureus	1	CC1	1	1	1	1	1	1	1	2016_2020	2018	UK	Europe	Unknown_human	Homo sapiens	Human	0	0	0	0	1	0	0	0	0	0	0	0	0	0	0	0	0	0	0	0	0	0	0	0	0	0	0	0	0	0	0	0
Saureus_1280.29723_Contig_1280.29723.con.0046	saureus	22	CC22	7	6	1	5	8	8	6	2016_2020	2018	UK	Europe	Unknown_human	Homo sapiens	Human	0	0	0	0	1	0	0	0	0	0	0	0	0	0	0	0	0	0	0	0	0	0	0	0	0	0	0	0	0	0	0	0
Saureus_1280.29724_Contig_1280.29724.con.0045	saureus	22	CC22	7	6	1	5	8	8	6	2016_2020	2018	UK	Europe	Unknown_human	Homo sapiens	Human	0	0	0	0	1	0	0	0	0	0	0	0	0	0	0	0	0	0	0	0	0	0	0	0	0	0	0	0	0	0	0	0
Saureus_1280.29725_Contig_1280.29725.con.0045	saureus	22	CC22	7	6	1	5	8	8	6	2016_2020	2018	UK	Europe	Unknown_human	Homo sapiens	Human	0	0	0	0	1	0	0	0	0	0	0	0	0	0	0	0	0	0	0	0	0	0	0	0	0	0	0	0	0	0	0	0
Saureus_1280.29728_Contig_1280.29728.con.0030	saureus	22	CC22	7	6	1	5	8	8	6	2016_2020	2018	UK	Europe	Unknown_human	Homo sapiens	Human	0	0	0	0	1	0	0	0	0	0	0	0	0	0	0	0	0	0	0	0	0	0	0	0	0	1	0	0	0	0	0	0
Saureus_1280.29729_Contig_1280.29729.con.0028	saureus	5	CC5	1	4	1	4	12	1	10	2016_2020	2018	UK	Europe	Unknown_human	Homo sapiens	Human	1	0	0	0	0	0	0	0	0	0	0	0	0	0	0	0	0	0	0	0	0	0	0	0	0	0	0	0	0	0	0	0
Saureus_1280.29731_Contig_1280.29731.con.0051	saureus	22	CC22	7	6	1	5	8	8	6	2016_2020	2018	UK	Europe	Unknown_human	Homo sapiens	Human	0	0	0	1	0	0	0	0	0	0	0	0	0	0	0	0	0	0	0	0	0	0	0	0	0	0	0	0	0	0	0	0
Saureus_1280.29732_Contig_1280.29732.con.0046	saureus	22	CC22	7	6	1	5	8	8	6	2016_2020	2018	UK	Europe	Unknown_human	Homo sapiens	Human	0	0	0	0	1	0	0	0	0	0	0	0	0	0	0	0	0	0	0	0	0	0	0	0	0	0	0	0	0	0	0	0
Saureus_1280.29734_Contig_1280.29734.con.0031	saureus	22	CC22	7	6	1	5	8	8	6	2016_2020	2018	UK	Europe	Unknown_human	Homo sapiens	Human	0	0	0	0	1	0	0	0	0	0	0	0	0	0	0	0	0	0	0	0	0	0	0	0	0	1	0	0	0	0	0	0
Saureus_1280.29735_Contig_1280.29735.con.0048	saureus	22	CC22	7	6	1	5	8	8	6	2016_2020	2018	UK	Europe	Unknown_human	Homo sapiens	Human	0	0	0	0	1	0	0	0	0	0	0	0	0	0	0	0	0	0	0	0	0	0	0	0	0	0	0	0	0	0	0	0
Saureus_1280.29736_Contig_1280.29736.con.0031	saureus	97	CC97	3	1	1	1	1	5	3	2016_2020	2018	UK	Europe	Unknown_human	Homo sapiens	Human	1	0	0	0	0	0	0	0	0	0	0	0	0	0	0	0	0	0	0	0	0	0	0	0	0	0	0	0	0	0	0	0
Saureus_1280.29738_Contig_1280.29738.con.0021	saureus	5	CC5	1	4	1	4	12	1	10	2016_2020	2018	UK	Europe	Unknown_human	Homo sapiens	Human	1	0	0	0	0	0	0	0	0	0	0	0	0	0	0	0	0	0	0	0	0	0	0	0	0	0	0	0	0	0	0	0
Saureus_1280.29739_Contig_1280.29739.con.0031	saureus	22	CC22	7	6	1	5	8	8	6	2016_2020	2018	UK	Europe	Unknown_human	Homo sapiens	Human	0	0	0	0	1	0	0	0	0	0	0	0	0	0	0	0	0	0	0	0	0	0	0	0	0	1	0	0	0	0	0	0
Saureus_1280.29741_Contig_1280.29741.con.0020	saureus	1	CC1	1	1	1	1	1	1	1	2016_2020	2018	UK	Europe	Unknown_human	Homo sapiens	Human	1	0	0	0	0	0	0	0	0	0	0	0	0	0	0	0	0	0	0	0	0	0	0	0	0	0	0	0	0	0	0	0
Saureus_1280.29742_Contig_1280.29742.con.0019	saureus	45	CC45	10	14	8	6	10	3	2	2016_2020	2018	UK	Europe	Unknown_human	Homo sapiens	Human	1	0	0	0	0	0	0	0	0	0	0	0	0	0	0	0	0	0	0	0	0	0	0	0	0	0	0	0	0	0	0	0
Saureus_1280.29743_Contig_1280.29743.con.0036	saureus	59	CC59	19	23	15	2	19	20	15	2016_2020	2018	UK	Europe	Unknown_human	Homo sapiens	Human	1	0	0	0	0	0	0	0	0	0	0	0	0	0	0	0	0	0	0	0	0	0	0	0	0	0	0	0	0	0	0	0
Saureus_1280.29745_Contig_1280.29745.con.0018	saureus	45	CC45	10	14	8	6	10	3	2	2016_2020	2018	UK	Europe	Unknown_human	Homo sapiens	Human	1	0	0	0	0	0	0	0	0	0	0	0	0	0	0	0	0	0	0	0	0	0	0	0	0	0	0	0	0	0	0	0
Saureus_1280.29745_Contig_1280.29745.con.0028	saureus	45	CC45	10	14	8	6	10	3	2	2016_2020	2018	UK	Europe	Unknown_human	Homo sapiens	Human	0	0	0	0	1	0	0	0	0	0	0	0	0	0	0	0	0	0	0	0	0	0	0	0	0	0	0	0	0	0	0	0
Saureus_1280.29746_Contig_1280.29746.con.0040	saureus	5	CC5	1	4	1	4	12	1	10	2016_2020	2018	UK	Europe	Unknown_human	Homo sapiens	Human	0	1	0	0	0	0	0	0	0	0	0	0	0	0	0	0	0	0	0	0	0	0	0	0	0	0	0	0	0	0	0	0
Saureus_1280.29746_Contig_1280.29746.con.0038	saureus	5	CC5	1	4	1	4	12	1	10	2016_2020	2018	UK	Europe	Unknown_human	Homo sapiens	Human	0	0	0	0	0	0	0	0	0	1	1	0	0	0	0	0	0	0	0	0	0	0	0	0	0	0	0	0	0	0	0	0
Saureus_1280.29746_Contig_1280.29746.con.0023	saureus	5	CC5	1	4	1	4	12	1	10	2016_2020	2018	UK	Europe	Unknown_human	Homo sapiens	Human	0	0	0	0	1	0	0	0	0	0	0	0	0	0	0	0	0	0	0	0	0	0	0	0	0	1	0	0	0	0	0	0
Saureus_1280.29747_Contig_1280.29747.con.0055	saureus	22	CC22	7	6	1	5	8	8	6	2016_2020	2018	UK	Europe	Unknown_human	Homo sapiens	Human	0	0	0	0	1	0	0	0	0	0	0	0	0	0	0	0	0	0	0	0	0	0	0	0	0	0	0	0	0	0	0	0
Saureus_1280.29747_Contig_1280.29747.con.0049	saureus	22	CC22	7	6	1	5	8	8	6	2016_2020	2018	UK	Europe	Unknown_human	Homo sapiens	Human	0	0	0	1	0	0	0	0	0	0	0	0	0	0	0	0	0	0	0	0	0	0	0	0	0	0	0	0	0	0	0	0
Saureus_1280.29748_Contig_1280.29748.con.0033	saureus	8	CC8	3	3	1	1	4	4	3	2016_2020	2018	UK	Europe	Unknown_human	Homo sapiens	Human	0	0	0	0	0	0	0	0	0	1	1	0	0	0	0	0	0	0	0	0	0	0	0	0	0	0	0	0	0	0	0	0
Saureus_1280.29749_Contig_1280.29749.con.0028	saureus	22	CC22	7	6	1	5	8	8	6	2016_2020	2018	UK	Europe	Unknown_human	Homo sapiens	Human	0	0	0	0	1	0	0	0	0	0	0	0	0	0	0	0	0	0	0	0	0	0	0	0	0	1	0	0	0	0	0	0
Saureus_1280.29755_Contig_1280.29755.con.0033	saureus	8	CC8	3	3	1	1	4	4	3	2016_2020	2018	UK	Europe	Unknown_human	Homo sapiens	Human	0	0	0	1	0	0	0	0	0	0	0	0	0	0	0	0	0	0	0	0	0	0	0	0	0	0	0	0	0	0	0	0
Saureus_1280.29756_Contig_1280.29756.con.0056	saureus	22	CC22	7	6	1	5	8	8	6	2016_2020	2018	UK	Europe	Unknown_human	Homo sapiens	Human	0	0	0	0	1	0	0	0	0	0	0	0	0	0	0	0	0	0	0	0	0	0	0	0	0	0	0	0	0	0	0	0
Saureus_1280.29757_Contig_1280.29757.con.0021	saureus	45	CC45	10	14	8	6	10	3	2	2016_2020	2018	UK	Europe	Unknown_human	Homo sapiens	Human	1	0	0	0	0	0	0	0	0	0	0	0	0	0	0	0	0	0	0	0	0	0	0	0	0	0	0	0	0	0	0	0
Saureus_1280.29758_Contig_1280.29758.con.0024	saureus	6	CC5	12	4	1	4	12	1	3	2016_2020	2018	UK	Europe	Unknown_human	Homo sapiens	Human	1	0	0	0	0	0	0	0	0	0	0	0	0	0	0	0	0	0	0	0	0	0	0	0	0	0	0	0	0	0	0	0
Saureus_1280.29764_Contig_1280.29764.con.0044	saureus	59	CC59	19	23	15	2	19	20	15	2016_2020	2018	UK	Europe	Unknown_human	Homo sapiens	Human	1	0	0	0	0	0	0	0	0	0	0	0	0	0	0	0	0	0	0	0	0	0	0	0	0	0	0	0	0	0	0	0
Saureus_1280.29764_Contig_1280.29764.con.0059	saureus	59	CC59	19	23	15	2	19	20	15	2016_2020	2018	UK	Europe	Unknown_human	Homo sapiens	Human	0	0	0	0	0	0	0	0	0	0	0	0	1	0	0	0	0	0	0	0	0	0	0	0	0	0	0	0	0	0	0	0
Saureus_1280.29764_Contig_1280.29764.con.0043	saureus	59	CC59	19	23	15	2	19	20	15	2016_2020	2018	UK	Europe	Unknown_human	Homo sapiens	Human	0	0	0	0	0	0	1	0	0	0	0	0	0	0	0	0	0	0	0	0	0	0	0	0	0	0	0	0	0	0	0	0
Saureus_1280.29767_Contig_1280.29767.con.0029	saureus	22	CC22	7	6	1	5	8	8	6	2016_2020	2018	UK	Europe	Unknown_human	Homo sapiens	Human	0	0	0	0	1	0	0	0	0	0	0	0	0	0	0	0	0	0	0	0	0	0	0	0	0	1	0	0	0	0	0	0
Saureus_1280.29768_Contig_1280.29768.con.0029	saureus	22	CC22	7	6	1	5	8	8	6	2016_2020	2018	UK	Europe	Unknown_human	Homo sapiens	Human	0	0	0	0	1	0	0	0	0	0	0	0	0	0	0	0	0	0	0	0	0	0	0	0	0	1	0	0	0	0	0	0
Saureus_1280.29769_Contig_1280.29769.con.0024	saureus	80		1	3	1	14	11	51	10	2016_2020	2018	UK	Europe	Unknown_human	Homo sapiens	Human	1	0	0	0	0	0	0	0	0	0	0	0	0	0	0	0	0	0	0	0	0	0	0	0	0	0	0	0	0	0	0	0
Saureus_1280.29769_Contig_1280.29769.con.0030	saureus	80		1	3	1	14	11	51	10	2016_2020	2018	UK	Europe	Unknown_human	Homo sapiens	Human	0	0	0	0	1	0	0	0	0	0	0	0	0	0	0	0	0	0	0	0	0	0	0	0	0	0	0	0	0	0	0	0
Saureus_1280.29771_Contig_1280.29771.con.0019	saureus	1	CC1	1	1	1	1	1	1	1	2016_2020	2018	UK	Europe	Unknown_human	Homo sapiens	Human	1	0	0	0	0	0	0	0	0	0	0	0	0	0	0	0	0	0	0	0	0	0	0	0	0	0	0	0	0	0	0	0
Saureus_1280.29772_Contig_1280.29772.con.0051	saureus	22	CC22	7	6	1	5	8	8	6	2016_2020	2018	UK	Europe	Unknown_human	Homo sapiens	Human	1	0	0	0	0	0	0	0	0	0	0	0	0	0	0	0	0	0	0	0	0	0	0	0	0	0	0	0	0	0	0	0
Saureus_1280.29772_Contig_1280.29772.con.0063	saureus	22	CC22	7	6	1	5	8	8	6	2016_2020	2018	UK	Europe	Unknown_human	Homo sapiens	Human	0	0	0	0	1	0	0	0	0	0	0	0	0	0	0	0	0	0	0	0	0	0	0	0	0	0	0	0	0	0	0	0
Saureus_1280.29772_Contig_1280.29772.con.0059	saureus	22	CC22	7	6	1	5	8	8	6	2016_2020	2018	UK	Europe	Unknown_human	Homo sapiens	Human	0	0	0	1	0	0	0	0	0	0	0	0	0	0	0	0	0	0	0	0	0	0	0	0	0	0	0	0	0	0	0	0
Saureus_1280.29776_Contig_1280.29776.con.0033	saureus	59	CC59	19	23	15	2	19	20	15	2016_2020	2018	UK	Europe	Unknown_human	Homo sapiens	Human	1	0	0	0	0	0	0	0	0	0	0	0	0	0	0	0	0	0	0	0	0	0	0	0	0	0	0	0	0	0	0	0
Saureus_1280.29776_Contig_1280.29776.con.0058	saureus	59	CC59	19	23	15	2	19	20	15	2016_2020	2018	UK	Europe	Unknown_human	Homo sapiens	Human	0	0	0	0	1	0	0	0	0	0	0	0	0	0	0	0	0	0	0	0	0	0	0	0	0	0	0	0	0	0	0	0
Saureus_1280.29778_Contig_1280.29778.con.0049	saureus	6	CC5	12	4	1	4	12	1	3	2016_2020	2018	UK	Europe	Unknown_human	Homo sapiens	Human	0	0	0	0	1	0	0	0	0	0	0	0	0	0	0	0	0	0	0	0	0	0	0	0	0	0	0	0	0	0	0	0
Saureus_1280.29781_Contig_1280.29781.con.0050	saureus	22	CC22	7	6	1	5	8	8	6	2016_2020	2018	UK	Europe	Unknown_human	Homo sapiens	Human	0	0	0	0	1	0	0	0	0	0	0	0	0	0	0	0	0	0	0	0	0	0	0	0	0	0	0	0	0	0	0	0
Saureus_1280.29782_Contig_1280.29782.con.0056	saureus	36	CC30	2	2	2	2	3	3	2	2016_2020	2018	UK	Europe	Unknown_human	Homo sapiens	Human	0	0	0	0	0	0	0	0	0	1	1	0	0	0	0	0	0	0	0	0	0	0	0	0	0	0	0	0	0	0	0	0
Saureus_1280.29783_Contig_1280.29783.con.0050	saureus	22	CC22	7	6	1	5	8	8	6	2016_2020	2018	UK	Europe	Unknown_human	Homo sapiens	Human	0	0	0	0	1	0	0	0	0	0	0	0	0	0	0	0	0	0	0	0	0	0	0	0	0	0	0	0	0	0	0	0
Saureus_1280.29784_Contig_1280.29784.con.0030	saureus	97	CC97	3	1	1	1	1	5	3	2016_2020	2018	UK	Europe	Unknown_human	Homo sapiens	Human	1	0	0	0	0	0	0	0	0	0	0	0	0	0	0	0	0	0	0	0	0	0	0	0	0	0	0	0	0	0	0	0
Saureus_1280.29785_Contig_1280.29785.con.0043	saureus	22	CC22	7	6	1	5	8	8	6	2016_2020	2018	UK	Europe	Unknown_human	Homo sapiens	Human	0	0	0	0	1	0	0	0	0	0	0	0	0	0	0	0	0	0	0	0	0	0	0	0	0	0	0	0	0	0	0	0
Saureus_1280.29786_Contig_1280.29786.con.0062	saureus	45	CC45	10	14	8	6	10	3	2	2016_2020	2018	UK	Europe	Unknown_human	Homo sapiens	Human	1	0	0	0	0	0	0	0	0	0	0	0	0	0	0	0	0	0	0	0	0	0	0	0	0	0	0	0	0	0	0	0
Saureus_1280.29786_Contig_1280.29786.con.0047	saureus	45	CC45	10	14	8	6	10	3	2	2016_2020	2018	UK	Europe	Unknown_human	Homo sapiens	Human	0	0	0	0	0	0	1	0	0	0	0	0	0	0	0	0	0	0	0	0	0	0	0	0	0	0	0	0	0	0	0	0
Saureus_1280.29786_Contig_1280.29786.con.0060	saureus	45	CC45	10	14	8	6	10	3	2	2016_2020	2018	UK	Europe	Unknown_human	Homo sapiens	Human	0	0	0	1	0	0	0	0	0	0	0	0	0	0	0	0	0	0	0	0	0	0	0	0	0	0	0	0	0	0	0	0
Saureus_1280.29787_Contig_1280.29787.con.0027	saureus	30	CC30	2	2	2	2	6	3	2	2016_2020	2018	UK	Europe	Unknown_human	Homo sapiens	Human	1	0	0	0	0	0	0	0	0	0	0	0	0	0	0	0	0	0	0	0	0	0	0	0	0	0	0	0	0	0	0	0
Saureus_1280.29788_Contig_1280.29788.con.0027	saureus	8	CC8	3	3	1	1	4	4	3	2016_2020	2018	UK	Europe	Unknown_human	Homo sapiens	Human	1	0	0	0	0	0	0	0	0	0	0	0	0	0	0	0	0	0	0	0	0	0	0	0	0	0	0	0	0	0	0	0
Saureus_1280.29789_Contig_1280.29789.con.0030	saureus	105	CC5	1	4	1	4	12	1	28	2016_2020	2018	UK	Europe	Unknown_human	Homo sapiens	Human	1	0	0	0	0	0	0	0	0	0	0	0	0	0	0	0	0	0	0	0	0	0	0	0	0	0	0	0	0	0	0	0
Saureus_1280.29789_Contig_1280.29789.con.0033	saureus	105	CC5	1	4	1	4	12	1	28	2016_2020	2018	UK	Europe	Unknown_human	Homo sapiens	Human	0	0	0	0	0	0	0	0	0	1	1	0	0	0	0	0	0	0	0	0	0	0	0	0	0	0	0	0	0	0	0	0
Saureus_1280.29791_Contig_1280.29791.con.0032	saureus	59	CC59	19	23	15	2	19	20	15	2016_2020	2018	UK	Europe	Unknown_human	Homo sapiens	Human	1	0	0	0	0	0	0	0	0	0	0	0	0	0	0	0	0	0	0	0	0	0	0	0	0	0	0	0	0	0	0	0
Saureus_1280.29791_Contig_1280.29791.con.0051	saureus	59	CC59	19	23	15	2	19	20	15	2016_2020	2018	UK	Europe	Unknown_human	Homo sapiens	Human	0	0	0	0	0	0	0	0	0	0	0	0	1	0	0	0	0	0	0	0	0	0	0	0	0	0	0	0	0	0	0	0
Saureus_1280.29791_Contig_1280.29791.con.0040	saureus	59	CC59	19	23	15	2	19	20	15	2016_2020	2018	UK	Europe	Unknown_human	Homo sapiens	Human	0	0	0	0	0	0	1	0	0	0	0	0	0	0	0	0	0	0	0	0	0	0	0	0	0	0	0	0	0	0	0	0
Saureus_1280.29792_Contig_1280.29792.con.0024	saureus	1	CC1	1	1	1	1	1	1	1	2016_2020	2018	UK	Europe	Unknown_human	Homo sapiens	Human	1	0	0	0	0	0	0	0	0	0	0	0	0	0	0	0	0	0	0	0	0	0	0	0	0	0	0	0	0	0	0	0
Saureus_1280.29792_Contig_1280.29792.con.0035	saureus	1	CC1	1	1	1	1	1	1	1	2016_2020	2018	UK	Europe	Unknown_human	Homo sapiens	Human	0	0	0	0	1	0	0	0	0	0	0	0	0	0	0	0	0	0	0	0	0	0	0	0	0	0	0	0	0	0	0	0
Saureus_1280.29793_Contig_1280.29793.con.0028	saureus	59	CC59	19	23	15	2	19	20	15	2016_2020	2018	UK	Europe	Unknown_human	Homo sapiens	Human	1	0	0	0	0	0	0	0	0	0	0	0	0	0	0	0	0	0	0	0	0	0	0	0	0	0	0	0	0	0	0	0
Saureus_1280.29795_Contig_1280.29795.con.0031	saureus	59	CC59	19	23	15	2	19	20	15	2016_2020	2018	UK	Europe	Unknown_human	Homo sapiens	Human	1	0	0	0	0	0	0	0	0	0	0	0	0	0	0	0	0	0	0	0	0	0	0	0	0	0	0	0	0	0	0	0
Saureus_1280.29795_Contig_1280.29795.con.0056	saureus	59	CC59	19	23	15	2	19	20	15	2016_2020	2018	UK	Europe	Unknown_human	Homo sapiens	Human	0	0	0	0	1	0	0	0	0	0	0	0	0	0	0	0	0	0	0	0	0	0	0	0	0	0	0	0	0	0	0	0
Saureus_1280.29798_Contig_1280.29798.con.0034	saureus	1535	CC15	13	13	1	1	81	11	13	2016_2020	2018	UK	Europe	Unknown_human	Homo sapiens	Human	1	1	1	0	0	0	0	0	0	0	0	0	0	0	0	0	0	0	0	0	0	0	0	0	0	0	0	0	0	0	0	0
Saureus_1280.29798_Contig_1280.29798.con.0062	saureus	1535	CC15	13	13	1	1	81	11	13	2016_2020	2018	UK	Europe	Unknown_human	Homo sapiens	Human	0	0	0	1	0	0	0	0	0	0	0	0	0	0	0	0	0	0	0	0	0	0	0	0	0	0	0	0	0	0	0	0
Saureus_1280.29799_Contig_1280.29799.con.0050	saureus	22	CC22	7	6	1	5	8	8	6	2016_2020	2018	UK	Europe	Unknown_human	Homo sapiens	Human	0	0	0	0	1	0	0	0	0	0	0	0	0	0	0	0	0	0	0	0	0	0	0	0	0	0	0	0	0	0	0	0
Saureus_1280.29801_Contig_1280.29801.con.0031	saureus	-		19	~23	15	2	19	20	15	2016_2020	2018	UK	Europe	Unknown_human	Homo sapiens	Human	1	0	0	0	0	0	0	0	0	0	0	0	0	0	0	0	0	0	0	0	0	0	0	0	0	0	0	0	0	0	0	0
Saureus_1280.29803_Contig_1280.29803.con.0056	saureus	22	CC22	7	6	1	5	8	8	6	2016_2020	2018	UK	Europe	Unknown_human	Homo sapiens	Human	0	0	0	0	1	0	0	0	0	0	0	0	0	0	0	0	0	0	0	0	0	0	0	0	0	0	0	0	0	0	0	0
Saureus_1280.29805_Contig_1280.29805.con.0034	saureus	8	CC8	3	3	1	1	4	4	3	2016_2020	2018	UK	Europe	Unknown_human	Homo sapiens	Human	0	0	0	1	0	0	0	0	0	0	0	0	0	0	0	0	0	0	0	0	0	0	0	0	0	0	0	0	0	0	0	0
Saureus_1280.29806_Contig_1280.29806.con.0031	saureus	1	CC1	1	1	1	1	1	1	1	2016_2020	2018	UK	Europe	Unknown_human	Homo sapiens	Human	1	0	0	0	0	0	0	0	0	0	0	0	0	0	0	0	0	0	0	0	0	0	0	0	0	0	0	0	0	0	0	0
Saureus_1280.29806_Contig_1280.29806.con.0043	saureus	1	CC1	1	1	1	1	1	1	1	2016_2020	2018	UK	Europe	Unknown_human	Homo sapiens	Human	0	0	0	0	1	0	0	0	0	0	0	0	0	0	0	0	0	0	0	0	0	0	0	0	0	0	0	0	0	0	0	0
Saureus_1280.29806_Contig_1280.29806.con.0040	saureus	1	CC1	1	1	1	1	1	1	1	2016_2020	2018	UK	Europe	Unknown_human	Homo sapiens	Human	0	0	0	1	0	0	0	0	0	0	0	0	0	0	0	0	0	0	0	0	0	0	0	0	0	0	0	0	0	0	0	0
Saureus_1280.29807_Contig_1280.29807.con.0030	saureus	5	CC5	1	4	1	4	12	1	10	2016_2020	2018	UK	Europe	Unknown_human	Homo sapiens	Human	1	0	0	0	0	0	0	0	0	0	0	0	0	0	0	0	0	0	0	0	0	0	0	0	0	0	0	0	0	0	0	0
Saureus_1280.29808_Contig_1280.29808.con.0030	saureus	1	CC1	1	1	1	1	1	1	1	2016_2020	2018	UK	Europe	Unknown_human	Homo sapiens	Human	1	1	1	0	0	0	1	1	0	0	0	0	0	0	0	0	0	0	0	0	0	0	0	0	0	0	0	0	0	0	0	0
Saureus_1280.29808_Contig_1280.29808.con.0036	saureus	1	CC1	1	1	1	1	1	1	1	2016_2020	2018	UK	Europe	Unknown_human	Homo sapiens	Human	0	0	0	1	0	0	0	0	0	0	0	0	0	0	0	0	0	0	0	0	0	0	0	0	0	0	0	0	0	0	0	0
Saureus_1280.29809_Contig_1280.29809.con.0037	saureus	59	CC59	19	23	15	2	19	20	15	2016_2020	2018	UK	Europe	Unknown_human	Homo sapiens	Human	1	0	0	0	0	0	0	0	0	0	0	0	0	0	0	0	0	0	0	0	0	0	0	0	0	0	0	0	0	0	0	0
Saureus_1280.29809_Contig_1280.29809.con.0061	saureus	59	CC59	19	23	15	2	19	20	15	2016_2020	2018	UK	Europe	Unknown_human	Homo sapiens	Human	0	0	0	0	1	0	0	0	0	0	0	0	0	0	0	0	0	0	0	0	0	0	0	0	0	0	0	0	0	0	0	0
Saureus_1280.29811_Contig_1280.29811.con.0072	saureus	8	CC8	3	3	1	1	4	4	3	2016_2020	2018	UK	Europe	Unknown_human	Homo sapiens	Human	0	1	0	0	0	0	0	0	0	0	0	0	0	0	0	0	0	0	0	0	0	0	0	0	0	0	0	0	0	0	0	0
Saureus_1280.29811_Contig_1280.29811.con.0132	saureus	8	CC8	3	3	1	1	4	4	3	2016_2020	2018	UK	Europe	Unknown_human	Homo sapiens	Human	1	0	0	0	0	0	0	0	0	0	0	0	0	0	0	0	0	0	0	0	0	0	0	0	0	0	0	0	0	0	0	0
Saureus_1280.29811_Contig_1280.29811.con.0080	saureus	8	CC8	3	3	1	1	4	4	3	2016_2020	2018	UK	Europe	Unknown_human	Homo sapiens	Human	0	0	0	0	0	0	1	1	0	0	0	0	0	0	0	0	0	0	0	0	0	0	0	0	0	0	0	0	0	0	0	0
Saureus_1280.29812_Contig_1280.29812.con.0028	saureus	1	CC1	1	1	1	1	1	1	1	2016_2020	2018	UK	Europe	Unknown_human	Homo sapiens	Human	1	0	0	0	0	0	0	0	0	0	0	0	0	0	0	0	0	0	0	0	0	0	0	0	0	0	0	0	0	0	0	0
Saureus_1280.29812_Contig_1280.29812.con.0041	saureus	1	CC1	1	1	1	1	1	1	1	2016_2020	2018	UK	Europe	Unknown_human	Homo sapiens	Human	0	0	0	0	1	0	0	0	0	0	0	0	0	0	0	0	0	0	0	0	0	0	0	0	0	0	0	0	0	0	0	0
Saureus_1280.29812_Contig_1280.29812.con.0037	saureus	1	CC1	1	1	1	1	1	1	1	2016_2020	2018	UK	Europe	Unknown_human	Homo sapiens	Human	0	0	0	1	0	0	0	0	0	0	0	0	0	0	0	0	0	0	0	0	0	0	0	0	0	0	0	0	0	0	0	0
Saureus_1280.29813_Contig_1280.29813.con.0030	saureus	5	CC5	1	4	1	4	12	1	10	2016_2020	2018	UK	Europe	Unknown_human	Homo sapiens	Human	1	0	0	0	0	0	0	0	0	0	0	0	0	0	0	0	0	0	0	0	0	0	0	0	0	0	0	0	0	0	0	0
Saureus_1280.29814_Contig_1280.29814.con.0022	saureus	45	CC45	10	14	8	6	10	3	2	2016_2020	2018	UK	Europe	Unknown_human	Homo sapiens	Human	1	0	0	0	0	0	0	0	0	0	0	0	0	0	0	0	0	0	0	0	0	0	0	0	0	0	0	0	0	0	0	0
Saureus_1280.29815_Contig_1280.29815.con.0023	saureus	149	CC5	1	4	1	4	12	41	10	2016_2020	2018	UK	Europe	Unknown_human	Homo sapiens	Human	1	0	0	0	0	0	0	0	0	0	0	0	0	0	0	0	0	0	0	0	0	0	0	0	0	0	0	0	0	0	0	0
Saureus_1280.29816_Contig_1280.29816.con.0024	saureus	1	CC1	1	1	1	1	1	1	1	2016_2020	2018	UK	Europe	Unknown_human	Homo sapiens	Human	1	0	0	0	0	0	0	0	0	0	0	0	0	0	0	0	0	0	0	0	0	0	0	0	0	0	0	0	0	0	0	0
Saureus_1280.29816_Contig_1280.29816.con.0034	saureus	1	CC1	1	1	1	1	1	1	1	2016_2020	2018	UK	Europe	Unknown_human	Homo sapiens	Human	0	0	0	0	1	0	0	0	0	0	0	0	0	0	0	0	0	0	0	0	0	0	0	0	0	0	0	0	0	0	0	0
Saureus_1280.29816_Contig_1280.29816.con.0030	saureus	1	CC1	1	1	1	1	1	1	1	2016_2020	2018	UK	Europe	Unknown_human	Homo sapiens	Human	0	0	0	1	0	0	0	0	0	0	0	0	0	0	0	0	0	0	0	0	0	0	0	0	0	0	0	0	0	0	0	0
Saureus_1280.29818_Contig_1280.29818.con.0059	saureus	36	CC30	2	2	2	2	3	3	2	2016_2020	2018	UK	Europe	Unknown_human	Homo sapiens	Human	0	0	0	0	0	0	0	0	0	1	1	0	0	0	0	0	0	0	0	0	0	0	0	0	0	0	0	0	0	0	0	0
Saureus_1280.29819_Contig_1280.29819.con.0035	saureus	840	CC5	1	145	1	4	12	1	10	2016_2020	2018	UK	Europe	Unknown_human	Homo sapiens	Human	1	0	0	0	0	0	0	0	0	0	0	0	0	0	0	0	0	0	0	0	0	0	0	0	0	0	0	0	0	0	0	0
Saureus_1280.29819_Contig_1280.29819.con.0038	saureus	840	CC5	1	145	1	4	12	1	10	2016_2020	2018	UK	Europe	Unknown_human	Homo sapiens	Human	0	0	0	0	0	0	1	1	0	0	0	0	0	0	0	0	0	0	0	0	0	0	0	0	0	0	0	0	0	0	0	0
Saureus_1280.29821_Contig_1280.29821.con.0018	saureus	45	CC45	10	14	8	6	10	3	2	2016_2020	2018	UK	Europe	Unknown_human	Homo sapiens	Human	1	0	0	0	0	0	0	0	0	0	0	0	0	0	0	0	0	0	0	0	0	0	0	0	0	0	0	0	0	0	0	0
Saureus_1280.29824_Contig_1280.29824.con.0046	saureus	22	CC22	7	6	1	5	8	8	6	2016_2020	2018	UK	Europe	Unknown_human	Homo sapiens	Human	0	0	0	0	1	0	0	0	0	0	0	0	0	0	0	0	0	0	0	0	0	0	0	0	0	0	0	0	0	0	0	0
Saureus_1280.29825_Contig_1280.29825.con.0031	saureus	30	CC30	2	2	2	2	6	3	2	2016_2020	2018	UK	Europe	Unknown_human	Homo sapiens	Human	1	0	0	0	0	0	0	0	0	0	0	0	0	0	0	0	0	0	0	0	0	0	0	0	0	0	0	0	0	0	0	0
Saureus_1280.29826_Contig_1280.29826.con.0025	saureus	1	CC1	1	1	1	1	1	1	1	2016_2020	2018	UK	Europe	Unknown_human	Homo sapiens	Human	1	0	0	0	0	0	0	0	0	0	0	0	0	0	0	0	0	0	0	0	0	0	0	0	0	0	0	0	0	0	0	0
Saureus_1280.29826_Contig_1280.29826.con.0034	saureus	1	CC1	1	1	1	1	1	1	1	2016_2020	2018	UK	Europe	Unknown_human	Homo sapiens	Human	0	0	0	0	1	0	0	0	0	0	0	0	0	0	0	0	0	0	0	0	0	0	0	0	0	0	0	0	0	0	0	0
Saureus_1280.29826_Contig_1280.29826.con.0030	saureus	1	CC1	1	1	1	1	1	1	1	2016_2020	2018	UK	Europe	Unknown_human	Homo sapiens	Human	0	0	0	1	0	0	0	0	0	0	0	0	0	0	0	0	0	0	0	0	0	0	0	0	0	0	0	0	0	0	0	0
Saureus_1280.29829_Contig_1280.29829.con.0052	saureus	22	CC22	7	6	1	5	8	8	6	2016_2020	2018	UK	Europe	Unknown_human	Homo sapiens	Human	0	0	0	0	1	0	0	0	0	0	0	0	0	0	0	0	0	0	0	0	0	0	0	0	0	0	0	0	0	0	0	0
Saureus_1280.29831_Contig_1280.29831.con.0048	saureus	22	CC22	7	6	1	5	8	8	6	2016_2020	2018	UK	Europe	Unknown_human	Homo sapiens	Human	0	0	0	0	1	0	0	0	0	0	0	0	0	0	0	0	0	0	0	0	0	0	0	0	0	0	0	0	0	0	0	0
Saureus_1280.29832_Contig_1280.29832.con.0043	saureus	22	CC22	7	6	1	5	8	8	6	2016_2020	2018	UK	Europe	Unknown_human	Homo sapiens	Human	0	0	0	0	1	0	0	0	0	0	0	0	0	0	0	0	0	0	0	0	0	0	0	0	0	0	0	0	0	0	0	0
Saureus_1280.29833_Contig_1280.29833.con.0033	saureus	59	CC59	19	23	15	2	19	20	15	2016_2020	2018	UK	Europe	Unknown_human	Homo sapiens	Human	1	0	0	0	0	0	0	0	0	0	0	0	0	0	0	0	0	0	0	0	0	0	0	0	0	0	0	0	0	0	0	0
Saureus_1280.29833_Contig_1280.29833.con.0056	saureus	59	CC59	19	23	15	2	19	20	15	2016_2020	2018	UK	Europe	Unknown_human	Homo sapiens	Human	0	0	0	0	1	0	0	0	0	0	0	0	0	0	0	0	0	0	0	0	0	0	0	0	0	0	0	0	0	0	0	0
Saureus_1280.29834_Contig_1280.29834.con.0034	saureus	59	CC59	19	23	15	2	19	20	15	2016_2020	2018	UK	Europe	Unknown_human	Homo sapiens	Human	1	0	0	0	0	0	1	0	0	0	0	0	0	0	0	0	0	0	0	0	0	0	0	0	0	0	0	0	0	0	0	0
Saureus_1280.29834_Contig_1280.29834.con.0059	saureus	59	CC59	19	23	15	2	19	20	15	2016_2020	2018	UK	Europe	Unknown_human	Homo sapiens	Human	0	0	0	0	0	0	0	0	0	0	0	0	1	0	0	0	0	0	0	0	0	0	0	0	0	0	0	0	0	0	0	0
Saureus_1280.29836_Contig_1280.29836.con.0050	saureus	22	CC22	7	6	1	5	8	8	6	2016_2020	2018	UK	Europe	Unknown_human	Homo sapiens	Human	0	0	0	0	1	0	0	0	0	0	0	0	0	0	0	0	0	0	0	0	0	0	0	0	0	0	0	0	0	0	0	0
Saureus_1280.29837_Contig_1280.29837.con.0041	saureus	22	CC22	7	6	1	5	8	8	6	2016_2020	2018	UK	Europe	Unknown_human	Homo sapiens	Human	0	0	0	0	1	0	0	0	0	0	0	0	0	0	0	0	0	0	0	0	0	0	0	0	0	0	0	0	0	0	0	0
Saureus_1280.29842_Contig_1280.29842.con.0031	saureus	5	CC5	1	4	1	4	12	1	10	2016_2020	2018	UK	Europe	Unknown_human	Homo sapiens	Human	0	0	0	0	1	0	0	0	0	0	0	0	0	0	0	0	0	0	0	0	0	0	0	0	0	0	0	0	0	0	0	0
Saureus_1280.29843_Contig_1280.29843.con.0033	saureus	59	CC59	19	23	15	2	19	20	15	2016_2020	2018	UK	Europe	Unknown_human	Homo sapiens	Human	1	0	0	0	0	0	0	0	0	0	0	0	0	0	0	0	0	0	0	0	0	0	0	0	0	0	0	0	0	0	0	0
Saureus_1280.29843_Contig_1280.29843.con.0056	saureus	59	CC59	19	23	15	2	19	20	15	2016_2020	2018	UK	Europe	Unknown_human	Homo sapiens	Human	0	0	0	0	1	0	0	0	0	0	0	0	0	0	0	0	0	0	0	0	0	0	0	0	0	0	0	0	0	0	0	0
Saureus_1280.29844_Contig_1280.29844.con.0019	saureus	45	CC45	10	14	8	6	10	3	2	2016_2020	2018	UK	Europe	Unknown_human	Homo sapiens	Human	1	0	0	0	0	0	0	0	0	0	0	0	0	0	0	0	0	0	0	0	0	0	0	0	0	0	0	0	0	0	0	0
Saureus_1280.29845_Contig_1280.29845.con.0033	saureus	59	CC59	19	23	15	2	19	20	15	2016_2020	2018	UK	Europe	Unknown_human	Homo sapiens	Human	1	0	0	0	0	0	0	0	0	0	0	0	0	0	0	0	0	0	0	0	0	0	0	0	0	0	0	0	0	0	0	0
Saureus_1280.29845_Contig_1280.29845.con.0054	saureus	59	CC59	19	23	15	2	19	20	15	2016_2020	2018	UK	Europe	Unknown_human	Homo sapiens	Human	0	0	0	0	1	0	0	0	0	0	0	0	0	0	0	0	0	0	0	0	0	0	0	0	0	0	0	0	0	0	0	0
Saureus_1280.29847_Contig_1280.29847.con.0020	saureus	5	CC5	1	4	1	4	12	1	10	2016_2020	2018	UK	Europe	Unknown_human	Homo sapiens	Human	1	0	0	0	0	0	0	0	0	0	0	0	0	0	0	0	0	0	0	0	0	0	0	0	0	0	0	0	0	0	0	0
Saureus_1280.29848_Contig_1280.29848.con.0045	saureus	22	CC22	7	6	1	5	8	8	6	2016_2020	2018	UK	Europe	Unknown_human	Homo sapiens	Human	0	0	0	0	1	0	0	0	0	0	0	0	0	0	0	0	0	0	0	0	0	0	0	0	0	0	0	0	0	0	0	0
Saureus_1280.29851_Contig_1280.29851.con.0039	saureus	5	CC5	1	4	1	4	12	1	10	2016_2020	2018	UK	Europe	Unknown_human	Homo sapiens	Human	0	0	0	0	1	0	0	0	0	0	0	0	0	0	0	0	0	0	0	0	0	0	0	0	0	0	0	0	0	0	0	0
Saureus_1280.29853_Contig_1280.29853.con.0026	saureus	-		1	4	1	4	~424	1	10	2016_2020	2018	UK	Europe	Unknown_human	Homo sapiens	Human	1	0	0	0	0	0	0	0	0	0	0	0	0	0	0	0	0	0	0	0	0	0	0	0	0	0	0	0	0	0	0	0
Saureus_1280.29855_Contig_1280.29855.con.0031	saureus	59	CC59	19	23	15	2	19	20	15	2016_2020	2018	UK	Europe	Unknown_human	Homo sapiens	Human	1	0	0	0	0	0	0	0	0	0	0	0	0	0	0	0	0	0	0	0	0	0	0	0	0	0	0	0	0	0	0	0
Saureus_1280.29856_Contig_1280.29856.con.0018	saureus	45	CC45	10	14	8	6	10	3	2	2016_2020	2018	UK	Europe	Unknown_human	Homo sapiens	Human	1	0	0	0	0	0	0	0	0	0	0	0	0	0	0	0	0	0	0	0	0	0	0	0	0	0	0	0	0	0	0	0
Saureus_1280.29861_Contig_1280.29861.con.0035	saureus	97	CC97	3	1	1	1	1	5	3	2016_2020	2018	UK	Europe	Unknown_human	Homo sapiens	Human	1	0	0	0	0	0	0	0	0	0	0	0	0	0	0	0	0	0	0	0	0	0	0	0	0	0	0	0	0	0	0	0
Saureus_1280.29862_Contig_1280.29862.con.0054	saureus	22	CC22	7	6	1	5	8	8	6	2016_2020	2018	UK	Europe	Unknown_human	Homo sapiens	Human	0	0	0	0	1	0	0	0	0	0	0	0	0	0	0	0	0	0	0	0	0	0	0	0	0	0	0	0	0	0	0	0
Saureus_1280.29863_Contig_1280.29863.con.0046	saureus	8	CC8	3	3	1	1	4	4	3	2016_2020	2018	UK	Europe	Unknown_human	Homo sapiens	Human	0	1	0	0	0	0	0	0	0	0	0	0	0	0	0	0	0	0	0	0	0	0	0	0	0	0	0	0	0	0	0	0
Saureus_1280.29863_Contig_1280.29863.con.0030	saureus	8	CC8	3	3	1	1	4	4	3	2016_2020	2018	UK	Europe	Unknown_human	Homo sapiens	Human	1	0	0	0	0	0	0	0	0	0	0	0	0	0	0	0	0	0	0	0	0	0	0	0	0	0	0	0	0	0	0	0
Saureus_1280.29863_Contig_1280.29863.con.0043	saureus	8	CC8	3	3	1	1	4	4	3	2016_2020	2018	UK	Europe	Unknown_human	Homo sapiens	Human	0	0	0	0	0	0	0	0	0	1	1	0	0	0	0	0	0	0	0	0	0	0	0	0	0	0	0	0	0	0	0	0
Saureus_1280.29864_Contig_1280.29864.con.0053	saureus	22	CC22	7	6	1	5	8	8	6	2016_2020	2018	UK	Europe	Unknown_human	Homo sapiens	Human	0	0	0	0	1	0	0	0	0	0	0	0	0	0	0	0	0	0	0	0	0	0	0	0	0	0	0	0	0	0	0	0
Saureus_1280.29865_Contig_1280.29865.con.0059	saureus	22	CC22	7	6	1	5	8	8	6	2016_2020	2018	UK	Europe	Unknown_human	Homo sapiens	Human	0	0	0	0	1	0	0	0	0	0	0	0	0	0	0	0	0	0	0	0	0	0	0	0	0	0	0	0	0	0	0	0
Saureus_1280.29866_Contig_1280.29866.con.0058	saureus	22	CC22	7	6	1	5	8	8	6	2016_2020	2018	UK	Europe	Unknown_human	Homo sapiens	Human	0	0	0	0	1	0	0	0	0	0	0	0	0	0	0	0	0	0	0	0	0	0	0	0	0	0	0	0	0	0	0	0
Saureus_1280.29867_Contig_1280.29867.con.0037	saureus	59	CC59	19	23	15	2	19	20	15	2016_2020	2018	UK	Europe	Unknown_human	Homo sapiens	Human	1	0	0	0	0	0	0	0	0	0	0	0	0	0	0	0	0	0	0	0	0	0	0	0	0	0	0	0	0	0	0	0
Saureus_1280.29867_Contig_1280.29867.con.0045	saureus	59	CC59	19	23	15	2	19	20	15	2016_2020	2018	UK	Europe	Unknown_human	Homo sapiens	Human	0	0	0	0	0	0	0	0	0	0	0	0	1	0	0	0	0	0	0	0	0	0	0	0	0	0	0	0	0	0	0	0
Saureus_1280.29867_Contig_1280.29867.con.0035	saureus	59	CC59	19	23	15	2	19	20	15	2016_2020	2018	UK	Europe	Unknown_human	Homo sapiens	Human	0	0	0	0	0	0	1	0	0	0	0	0	0	0	0	0	0	0	0	0	0	0	0	0	0	0	0	0	0	0	0	0
Saureus_1280.29868_Contig_1280.29868.con.0021	saureus	45	CC45	10	14	8	6	10	3	2	2016_2020	2018	UK	Europe	Unknown_human	Homo sapiens	Human	1	0	0	0	0	0	0	0	0	0	0	0	0	0	0	0	0	0	0	0	0	0	0	0	0	0	0	0	0	0	0	0
Saureus_1280.29869_Contig_1280.29869.con.0036	saureus	-		~114	1	1	1	1	1	1	2016_2020	2018	UK	Europe	Unknown_human	Homo sapiens	Human	0	0	0	0	1	0	0	0	0	0	0	0	0	0	0	0	0	0	0	0	0	0	0	0	0	0	0	0	0	0	0	0
Saureus_1280.29874_Contig_1280.29874.con.0030	saureus	59	CC59	19	23	15	2	19	20	15	2016_2020	2018	UK	Europe	Unknown_human	Homo sapiens	Human	1	0	0	0	0	0	0	0	0	0	0	0	0	0	0	0	0	0	0	0	0	0	0	0	0	0	0	0	0	0	0	0
Saureus_1280.29876_Contig_1280.29876.con.0053	saureus	36	CC30	2	2	2	2	3	3	2	2016_2020	2018	UK	Europe	Unknown_human	Homo sapiens	Human	0	0	0	0	0	0	0	0	0	1	1	0	0	0	0	0	0	0	0	0	0	0	0	0	0	0	0	0	0	0	0	0
Saureus_1280.29877_Contig_1280.29877.con.0045	saureus	22	CC22	7	6	1	5	8	8	6	2016_2020	2018	UK	Europe	Unknown_human	Homo sapiens	Human	0	0	0	0	1	0	0	0	0	0	0	0	0	0	0	0	0	0	0	0	0	0	0	0	0	0	0	0	0	0	0	0
Saureus_1280.29878_Contig_1280.29878.con.0031	saureus	59	CC59	19	23	15	2	19	20	15	2016_2020	2018	UK	Europe	Unknown_human	Homo sapiens	Human	1	0	0	0	0	0	0	0	0	0	0	0	0	0	0	0	0	0	0	0	0	0	0	0	0	0	0	0	0	0	0	0
Saureus_1280.29878_Contig_1280.29878.con.0056	saureus	59	CC59	19	23	15	2	19	20	15	2016_2020	2018	UK	Europe	Unknown_human	Homo sapiens	Human	0	0	0	0	1	0	0	0	0	0	0	0	0	0	0	0	0	0	0	0	0	0	0	0	0	0	0	0	0	0	0	0
Saureus_1280.29879_Contig_1280.29879.con.0041	saureus	22	CC22	7	6	1	5	8	8	6	2016_2020	2018	UK	Europe	Unknown_human	Homo sapiens	Human	0	0	0	0	1	0	0	0	0	0	0	0	0	0	0	0	0	0	0	0	0	0	0	0	0	0	0	0	0	0	0	0
Saureus_1280.29879_Contig_1280.29879.con.0038	saureus	22	CC22	7	6	1	5	8	8	6	2016_2020	2018	UK	Europe	Unknown_human	Homo sapiens	Human	0	0	0	1	0	0	0	0	0	0	0	0	0	0	0	0	0	0	0	0	0	0	0	0	0	0	0	0	0	0	0	0
Saureus_1280.29881_Contig_1280.29881.con.0029	saureus	1	CC1	1	1	1	1	1	1	1	2016_2020	2018	UK	Europe	Unknown_human	Homo sapiens	Human	1	0	0	0	0	0	0	0	0	0	0	0	0	0	0	0	0	0	0	0	0	0	0	0	0	0	0	0	0	0	0	0
Saureus_1280.29881_Contig_1280.29881.con.0040	saureus	1	CC1	1	1	1	1	1	1	1	2016_2020	2018	UK	Europe	Unknown_human	Homo sapiens	Human	0	0	0	0	1	0	0	0	0	0	0	0	0	0	0	0	0	0	0	0	0	0	0	0	0	0	0	0	0	0	0	0
Saureus_1280.29882_Contig_1280.29882.con.0043	saureus	59	CC59	19	23	15	2	19	20	15	2016_2020	2018	UK	Europe	Unknown_human	Homo sapiens	Human	1	0	0	0	0	0	0	0	0	0	0	0	0	0	0	0	0	0	0	0	0	0	0	0	0	0	0	0	0	0	0	0
Saureus_1280.29882_Contig_1280.29882.con.0057	saureus	59	CC59	19	23	15	2	19	20	15	2016_2020	2018	UK	Europe	Unknown_human	Homo sapiens	Human	0	0	0	0	0	0	0	0	0	0	0	0	1	0	0	0	0	0	0	0	0	0	0	0	0	0	0	0	0	0	0	0
Saureus_1280.29882_Contig_1280.29882.con.0042	saureus	59	CC59	19	23	15	2	19	20	15	2016_2020	2018	UK	Europe	Unknown_human	Homo sapiens	Human	0	0	0	0	0	0	1	0	0	0	0	0	0	0	0	0	0	0	0	0	0	0	0	0	0	0	0	0	0	0	0	0
Saureus_1280.29883_Contig_1280.29883.con.0031	saureus	59	CC59	19	23	15	2	19	20	15	2016_2020	2018	UK	Europe	Unknown_human	Homo sapiens	Human	1	0	0	0	0	0	0	0	0	0	0	0	0	0	0	0	0	0	0	0	0	0	0	0	0	0	0	0	0	0	0	0
Saureus_1280.29883_Contig_1280.29883.con.0054	saureus	59	CC59	19	23	15	2	19	20	15	2016_2020	2018	UK	Europe	Unknown_human	Homo sapiens	Human	0	0	0	0	1	0	0	0	0	0	0	0	0	0	0	0	0	0	0	0	0	0	0	0	0	0	0	0	0	0	0	0
Saureus_1280.29885_Contig_1280.29885.con.0022	saureus	45	CC45	10	14	8	6	10	3	2	2016_2020	2018	UK	Europe	Unknown_human	Homo sapiens	Human	1	0	0	0	0	0	0	0	0	0	0	0	0	0	0	0	0	0	0	0	0	0	0	0	0	0	0	0	0	0	0	0
Saureus_1280.29886_Contig_1280.29886.con.0057	saureus	22	CC22	7	6	1	5	8	8	6	2016_2020	2018	UK	Europe	Unknown_human	Homo sapiens	Human	0	0	0	0	1	0	0	0	0	0	0	0	0	0	0	0	0	0	0	0	0	0	0	0	0	0	0	0	0	0	0	0
Saureus_1280.29888_Contig_1280.29888.con.0021	saureus	45	CC45	10	14	8	6	10	3	2	2016_2020	2018	UK	Europe	Unknown_human	Homo sapiens	Human	1	0	0	0	0	0	0	0	0	0	0	0	0	0	0	0	0	0	0	0	0	0	0	0	0	0	0	0	0	0	0	0
Saureus_1280.29892_Contig_1280.29892.con.0048	saureus	22	CC22	7	6	1	5	8	8	6	2016_2020	2018	UK	Europe	Unknown_human	Homo sapiens	Human	0	0	0	0	1	0	0	0	0	0	0	0	0	0	0	0	0	0	0	0	0	0	0	0	0	0	0	0	0	0	0	0
Saureus_1280.29893_Contig_1280.29893.con.0049	saureus	22	CC22	7	6	1	5	8	8	6	2016_2020	2018	UK	Europe	Unknown_human	Homo sapiens	Human	0	0	0	0	1	0	0	0	0	0	0	0	0	0	0	0	0	0	0	0	0	0	0	0	0	0	0	0	0	0	0	0
Saureus_1280.29893_Contig_1280.29893.con.0045	saureus	22	CC22	7	6	1	5	8	8	6	2016_2020	2018	UK	Europe	Unknown_human	Homo sapiens	Human	0	0	0	1	0	0	0	0	0	0	0	0	0	0	0	0	0	0	0	0	0	0	0	0	0	0	0	0	0	0	0	0
Saureus_1280.29894_Contig_1280.29894.con.0045	saureus	22	CC22	7	6	1	5	8	8	6	2016_2020	2018	UK	Europe	Unknown_human	Homo sapiens	Human	0	0	0	0	1	0	0	0	0	0	0	0	0	0	0	0	0	0	0	0	0	0	0	0	0	0	0	0	0	0	0	0
Saureus_1280.29894_Contig_1280.29894.con.0041	saureus	22	CC22	7	6	1	5	8	8	6	2016_2020	2018	UK	Europe	Unknown_human	Homo sapiens	Human	0	0	0	1	0	0	0	0	0	0	0	0	0	0	0	0	0	0	0	0	0	0	0	0	0	0	0	0	0	0	0	0
Saureus_1280.29896_Contig_1280.29896.con.0043	saureus	22	CC22	7	6	1	5	8	8	6	2016_2020	2018	UK	Europe	Unknown_human	Homo sapiens	Human	0	0	0	0	1	0	0	0	0	0	0	0	0	0	0	0	0	0	0	0	0	0	0	0	0	0	0	0	0	0	0	0
Saureus_1280.29897_Contig_1280.29897.con.0033	saureus	105	CC5	1	4	1	4	12	1	28	2016_2020	2018	UK	Europe	Unknown_human	Homo sapiens	Human	0	1	0	0	0	0	0	0	0	0	0	0	0	0	0	0	0	0	0	0	0	0	0	0	0	0	0	0	0	0	0	0
Saureus_1280.29897_Contig_1280.29897.con.0025	saureus	105	CC5	1	4	1	4	12	1	28	2016_2020	2018	UK	Europe	Unknown_human	Homo sapiens	Human	1	0	0	0	0	0	0	0	0	0	0	0	0	0	0	0	0	0	0	0	0	0	0	0	0	0	0	0	0	0	0	0
Saureus_1280.29897_Contig_1280.29897.con.0031	saureus	105	CC5	1	4	1	4	12	1	28	2016_2020	2018	UK	Europe	Unknown_human	Homo sapiens	Human	0	0	0	0	0	0	0	0	0	1	1	0	0	0	0	0	0	0	0	0	0	0	0	0	0	0	0	0	0	0	0	0
Saureus_1280.29897_Contig_1280.29897.con.0040	saureus	105	CC5	1	4	1	4	12	1	28	2016_2020	2018	UK	Europe	Unknown_human	Homo sapiens	Human	0	0	0	0	1	0	0	0	0	0	0	0	0	0	0	0	0	0	0	0	0	0	0	0	0	0	0	0	0	0	0	0
Saureus_1280.29899_Contig_1280.29899.con.0019	saureus	45	CC45	10	14	8	6	10	3	2	2016_2020	2018	UK	Europe	Unknown_human	Homo sapiens	Human	1	0	0	0	0	0	0	0	0	0	0	0	0	0	0	0	0	0	0	0	0	0	0	0	0	0	0	0	0	0	0	0
Saureus_1280.29901_Contig_1280.29901.con.0030	saureus	22	CC22	7	6	1	5	8	8	6	2016_2020	2018	UK	Europe	Unknown_human	Homo sapiens	Human	0	0	0	0	1	0	0	0	0	0	0	0	0	0	0	0	0	0	0	0	0	0	0	0	0	1	0	0	0	0	0	0
Saureus_1280.29902_Contig_1280.29902.con.0028	saureus	149	CC5	1	4	1	4	12	41	10	2016_2020	2018	UK	Europe	Unknown_human	Homo sapiens	Human	1	0	0	0	0	0	0	0	0	0	0	0	0	0	0	0	0	0	0	0	0	0	0	0	0	0	0	0	0	0	0	0
Saureus_1280.29903_Contig_1280.29903.con.0030	saureus	1	CC1	1	1	1	1	1	1	1	2016_2020	2018	UK	Europe	Unknown_human	Homo sapiens	Human	1	0	0	0	0	0	0	0	0	0	0	0	0	0	0	0	0	0	0	0	0	0	0	0	0	0	0	0	0	0	0	0
Saureus_1280.29903_Contig_1280.29903.con.0047	saureus	1	CC1	1	1	1	1	1	1	1	2016_2020	2018	UK	Europe	Unknown_human	Homo sapiens	Human	0	0	0	0	1	0	0	0	0	0	0	0	0	0	0	0	0	0	0	0	0	0	0	0	0	0	0	0	0	0	0	0
Saureus_1280.29903_Contig_1280.29903.con.0039	saureus	1	CC1	1	1	1	1	1	1	1	2016_2020	2018	UK	Europe	Unknown_human	Homo sapiens	Human	0	0	0	1	0	0	0	0	0	0	0	0	0	0	0	0	0	0	0	0	0	0	0	0	0	0	0	0	0	0	0	0
Saureus_1280.29904_Contig_1280.29904.con.0054	saureus	22	CC22	7	6	1	5	8	8	6	2016_2020	2018	UK	Europe	Unknown_human	Homo sapiens	Human	0	0	0	0	1	0	0	0	0	0	0	0	0	0	0	0	0	0	0	0	0	0	0	0	0	0	0	0	0	0	0	0
Saureus_1280.29904_Contig_1280.29904.con.0049	saureus	22	CC22	7	6	1	5	8	8	6	2016_2020	2018	UK	Europe	Unknown_human	Homo sapiens	Human	0	0	0	1	0	0	0	0	0	0	0	0	0	0	0	0	0	0	0	0	0	0	0	0	0	0	0	0	0	0	0	0
Saureus_1280.29906_Contig_1280.29906.con.0053	saureus	22	CC22	7	6	1	5	8	8	6	2016_2020	2018	UK	Europe	Unknown_human	Homo sapiens	Human	0	0	0	0	1	0	0	0	0	0	0	0	0	0	0	0	0	0	0	0	0	0	0	0	0	0	0	0	0	0	0	0
Saureus_1280.29906_Contig_1280.29906.con.0049	saureus	22	CC22	7	6	1	5	8	8	6	2016_2020	2018	UK	Europe	Unknown_human	Homo sapiens	Human	0	0	0	1	0	0	0	0	0	0	0	0	0	0	0	0	0	0	0	0	0	0	0	0	0	0	0	0	0	0	0	0
Saureus_1280.29907_Contig_1280.29907.con.0041	saureus	22	CC22	7	6	1	5	8	8	6	2016_2020	2018	UK	Europe	Unknown_human	Homo sapiens	Human	0	0	0	0	1	0	0	0	0	0	0	0	0	0	0	0	0	0	0	0	0	0	0	0	0	0	0	0	0	0	0	0
Saureus_1280.29912_Contig_1280.29912.con.0028	saureus	22	CC22	7	6	1	5	8	8	6	2016_2020	2018	UK	Europe	Unknown_human	Homo sapiens	Human	0	0	0	0	1	0	0	0	0	0	0	0	0	0	0	0	0	0	0	0	0	0	0	0	0	1	0	0	0	0	0	0
Saureus_1280.29915_Contig_1280.29915.con.0046	saureus	22	CC22	7	6	1	5	8	8	6	2016_2020	2018	UK	Europe	Unknown_human	Homo sapiens	Human	0	0	0	0	1	0	0	0	0	0	0	0	0	0	0	0	0	0	0	0	0	0	0	0	0	0	0	0	0	0	0	0
Saureus_1280.29916_Contig_1280.29916.con.0027	saureus	5	CC5	1	4	1	4	12	1	10	2016_2020	2018	UK	Europe	Unknown_human	Homo sapiens	Human	1	0	0	0	0	0	0	0	0	0	0	0	0	0	0	0	0	0	0	0	0	0	0	0	0	0	0	0	0	0	0	0
Saureus_1280.29917_Contig_1280.29917.con.0029	saureus	5	CC5	1	4	1	4	12	1	10	2016_2020	2018	UK	Europe	Unknown_human	Homo sapiens	Human	1	0	0	0	0	0	0	0	0	0	0	0	0	0	0	0	0	0	0	0	0	0	0	0	0	0	0	0	0	0	0	0
Saureus_1280.29919_Contig_1280.29919.con.0036	saureus	22	CC22	7	6	1	5	8	8	6	2016_2020	2018	UK	Europe	Unknown_human	Homo sapiens	Human	0	0	0	0	1	0	0	0	0	0	0	0	0	0	0	0	0	0	0	0	0	0	0	0	0	0	0	0	0	0	0	0
Saureus_1280.29921_Contig_1280.29921.con.0045	saureus	2371	CC22	258	6	1	5	8	8	6	2016_2020	2018	UK	Europe	Unknown_human	Homo sapiens	Human	0	1	0	0	0	0	0	0	0	0	0	0	0	0	0	0	0	0	0	0	0	0	0	0	0	0	0	0	0	0	0	0
Saureus_1280.29921_Contig_1280.29921.con.0048	saureus	2371	CC22	258	6	1	5	8	8	6	2016_2020	2018	UK	Europe	Unknown_human	Homo sapiens	Human	0	0	0	0	1	0	0	0	0	0	0	0	0	0	0	0	0	0	0	0	0	0	0	0	0	0	0	0	0	0	0	0
Saureus_1280.29922_Contig_1280.29922.con.0055	saureus	22	CC22	7	6	1	5	8	8	6	2016_2020	2018	UK	Europe	Unknown_human	Homo sapiens	Human	0	0	0	0	1	0	0	0	0	0	0	0	0	0	0	0	0	0	0	0	0	0	0	0	0	0	0	0	0	0	0	0
Saureus_1280.29922_Contig_1280.29922.con.0060	saureus	22	CC22	7	6	1	5	8	8	6	2016_2020	2018	UK	Europe	Unknown_human	Homo sapiens	Human	0	0	0	0	0	0	0	0	0	0	0	0	1	0	0	0	0	0	0	0	0	0	0	0	0	0	0	0	0	0	0	0
Saureus_1280.29923_Contig_1280.29923.con.0045	saureus	22	CC22	7	6	1	5	8	8	6	2016_2020	2018	UK	Europe	Unknown_human	Homo sapiens	Human	0	0	0	0	1	0	0	0	0	0	0	0	0	0	0	0	0	0	0	0	0	0	0	0	0	0	0	0	0	0	0	0
Saureus_1280.29924_Contig_1280.29924.con.0026	saureus	5	CC5	1	4	1	4	12	1	10	2016_2020	2018	UK	Europe	Unknown_human	Homo sapiens	Human	1	0	0	0	0	0	0	0	0	0	0	0	0	0	0	0	0	0	0	0	0	0	0	0	0	0	0	0	0	0	0	0
Saureus_1280.29925_Contig_1280.29925.con.0057	saureus	22	CC22	7	6	1	5	8	8	6	2016_2020	2018	UK	Europe	Unknown_human	Homo sapiens	Human	0	0	0	0	1	0	0	0	0	0	0	0	0	0	0	0	0	0	0	0	0	0	0	0	0	0	0	0	0	0	0	0
Saureus_1280.29927_Contig_1280.29927.con.0046	saureus	22	CC22	7	6	1	5	8	8	6	2016_2020	2018	UK	Europe	Unknown_human	Homo sapiens	Human	0	0	0	0	1	0	0	0	0	0	0	0	0	0	0	0	0	0	0	0	0	0	0	0	0	0	0	0	0	0	0	0
Saureus_1280.29928_Contig_1280.29928.con.0054	saureus	22	CC22	7	6	1	5	8	8	6	2016_2020	2018	UK	Europe	Unknown_human	Homo sapiens	Human	0	0	0	0	1	0	0	0	0	0	0	0	0	0	0	0	0	0	0	0	0	0	0	0	0	0	0	0	0	0	0	0
Saureus_1280.29929_Contig_1280.29929.con.0014	saureus	5	CC5	1	4	1	4	12	1	10	2016_2020	2018	UK	Europe	Unknown_human	Homo sapiens	Human	1	0	0	0	0	0	0	0	0	0	0	0	0	0	0	0	0	0	0	0	0	0	0	0	0	0	0	0	0	0	0	0
Saureus_1280.29931_Contig_1280.29931.con.0026	saureus	1	CC1	1	1	1	1	1	1	1	2016_2020	2018	UK	Europe	Unknown_human	Homo sapiens	Human	1	0	0	0	0	0	0	0	0	0	0	0	0	0	0	0	0	0	0	0	0	0	0	0	0	0	0	0	0	0	0	0
Saureus_1280.29932_Contig_1280.29932.con.0019	saureus	45	CC45	10	14	8	6	10	3	2	2016_2020	2018	UK	Europe	Unknown_human	Homo sapiens	Human	1	0	0	0	0	0	0	0	0	0	0	0	0	0	0	0	0	0	0	0	0	0	0	0	0	0	0	0	0	0	0	0
Saureus_1280.29934_Contig_1280.29934.con.0030	saureus	8	CC8	3	3	1	1	4	4	3	2016_2020	2018	UK	Europe	Unknown_human	Homo sapiens	Human	1	0	0	0	0	0	1	1	0	0	0	0	0	0	0	0	0	0	0	0	0	0	0	0	0	0	0	0	0	0	0	0
Saureus_1280.29935_Contig_1280.29935.con.0027	saureus	8	CC8	3	3	1	1	4	4	3	2016_2020	2018	UK	Europe	Unknown_human	Homo sapiens	Human	1	0	0	0	0	0	1	1	0	0	0	0	0	0	0	0	0	0	0	0	0	0	0	0	0	0	0	0	0	0	0	0
Saureus_1280.29936_Contig_1280.29936.con.0022	saureus	45	CC45	10	14	8	6	10	3	2	2016_2020	2018	UK	Europe	Unknown_human	Homo sapiens	Human	1	0	0	0	0	0	0	0	0	0	0	0	0	0	0	0	0	0	0	0	0	0	0	0	0	0	0	0	0	0	0	0
Saureus_1280.29937_Contig_1280.29937.con.0027	saureus	1	CC1	1	1	1	1	1	1	1	2016_2020	2018	UK	Europe	Unknown_human	Homo sapiens	Human	1	0	0	0	0	0	0	0	0	0	0	0	0	0	0	0	0	0	0	0	0	0	0	0	0	0	0	0	0	0	0	0
Saureus_1280.29937_Contig_1280.29937.con.0037	saureus	1	CC1	1	1	1	1	1	1	1	2016_2020	2018	UK	Europe	Unknown_human	Homo sapiens	Human	0	0	0	0	1	0	0	0	0	0	0	0	0	0	0	0	0	0	0	0	0	0	0	0	0	0	0	0	0	0	0	0
Saureus_1280.29937_Contig_1280.29937.con.0032	saureus	1	CC1	1	1	1	1	1	1	1	2016_2020	2018	UK	Europe	Unknown_human	Homo sapiens	Human	0	0	0	1	0	0	0	0	0	0	0	0	0	0	0	0	0	0	0	0	0	0	0	0	0	0	0	0	0	0	0	0
Saureus_1280.29938_Contig_1280.29938.con.0027	saureus	59	CC59	19	23	15	2	19	20	15	2016_2020	2018	UK	Europe	Unknown_human	Homo sapiens	Human	1	0	0	0	0	0	0	0	0	0	0	0	0	0	0	0	0	0	0	0	0	0	0	0	0	0	0	0	0	0	0	0
Saureus_1280.29938_Contig_1280.29938.con.0049	saureus	59	CC59	19	23	15	2	19	20	15	2016_2020	2018	UK	Europe	Unknown_human	Homo sapiens	Human	0	0	0	0	1	0	0	0	0	0	0	0	0	0	0	0	0	0	0	0	0	0	0	0	0	0	0	0	0	0	0	0
Saureus_1280.29939_Contig_1280.29939.con.0045	saureus	22	CC22	7	6	1	5	8	8	6	2016_2020	2018	UK	Europe	Unknown_human	Homo sapiens	Human	0	0	0	0	1	0	0	0	0	0	0	0	0	0	0	0	0	0	0	0	0	0	0	0	0	0	0	0	0	0	0	0
Saureus_1280.29941_Contig_1280.29941.con.0042	saureus	338	CC59	19	23	15	48	19	20	15	2016_2020	2018	UK	Europe	Unknown_human	Homo sapiens	Human	1	0	0	0	0	0	0	0	0	0	0	0	0	0	0	0	0	0	0	0	0	0	0	0	0	0	0	0	0	0	0	0
Saureus_1280.29941_Contig_1280.29941.con.0053	saureus	338	CC59	19	23	15	48	19	20	15	2016_2020	2018	UK	Europe	Unknown_human	Homo sapiens	Human	0	0	0	1	0	0	0	0	0	0	0	0	0	0	0	0	0	0	0	0	0	0	0	0	0	0	0	0	0	0	0	0
Saureus_1280.29942_Contig_1280.29942.con.0027	saureus	22	CC22	7	6	1	5	8	8	6	2016_2020	2018	UK	Europe	Unknown_human	Homo sapiens	Human	0	0	0	0	1	0	0	0	0	0	0	0	0	0	0	0	0	0	0	0	0	0	0	0	0	1	0	0	0	0	0	0
Saureus_1280.29943_Contig_1280.29943.con.0046	saureus	22	CC22	7	6	1	5	8	8	6	2016_2020	2018	UK	Europe	Unknown_human	Homo sapiens	Human	0	0	0	0	1	0	0	0	0	0	0	0	0	0	0	0	0	0	0	0	0	0	0	0	0	0	0	0	0	0	0	0
Saureus_1280.29944_Contig_1280.29944.con.0041	saureus	36	CC30	2	2	2	2	3	3	2	2016_2020	2018	UK	Europe	Unknown_human	Homo sapiens	Human	0	0	0	0	0	0	0	0	0	1	1	0	0	0	0	0	0	0	0	0	0	0	0	0	0	0	0	0	0	0	0	0
Saureus_1280.29945_Contig_1280.29945.con.0032	saureus	59	CC59	19	23	15	2	19	20	15	2016_2020	2018	UK	Europe	Unknown_human	Homo sapiens	Human	1	0	0	0	0	0	0	0	0	0	0	0	0	0	0	0	0	0	0	0	0	0	0	0	0	0	0	0	0	0	0	0
Saureus_1280.29947_Contig_1280.29947.con.0047	saureus	22	CC22	7	6	1	5	8	8	6	2016_2020	2018	UK	Europe	Unknown_human	Homo sapiens	Human	0	0	0	0	1	0	0	0	0	0	0	0	0	0	0	0	0	0	0	0	0	0	0	0	0	0	0	0	0	0	0	0
Saureus_1280.29948_Contig_1280.29948.con.0032	saureus	59	CC59	19	23	15	2	19	20	15	2016_2020	2018	UK	Europe	Unknown_human	Homo sapiens	Human	1	0	0	0	0	0	0	0	0	0	0	0	0	0	0	0	0	0	0	0	0	0	0	0	0	0	0	0	0	0	0	0
Saureus_1280.29948_Contig_1280.29948.con.0056	saureus	59	CC59	19	23	15	2	19	20	15	2016_2020	2018	UK	Europe	Unknown_human	Homo sapiens	Human	0	0	0	0	0	0	0	0	0	0	0	0	1	0	0	0	0	0	0	0	0	0	0	0	0	0	0	0	0	0	0	0
Saureus_1280.29948_Contig_1280.29948.con.0042	saureus	59	CC59	19	23	15	2	19	20	15	2016_2020	2018	UK	Europe	Unknown_human	Homo sapiens	Human	0	0	0	0	0	0	1	0	0	0	0	0	0	0	0	0	0	0	0	0	0	0	0	0	0	0	0	0	0	0	0	0
Saureus_1280.29949_Contig_1280.29949.con.0023	saureus	45	CC45	10	14	8	6	10	3	2	2016_2020	2018	UK	Europe	Unknown_human	Homo sapiens	Human	1	0	0	0	0	0	0	0	0	0	0	0	0	0	0	0	0	0	0	0	0	0	0	0	0	0	0	0	0	0	0	0
Saureus_1280.29952_Contig_1280.29952.con.0046	saureus	22	CC22	7	6	1	5	8	8	6	2016_2020	2018	UK	Europe	Unknown_human	Homo sapiens	Human	0	0	0	0	1	0	0	0	0	0	0	0	0	0	0	0	0	0	0	0	0	0	0	0	0	0	0	0	0	0	0	0
Saureus_1280.29954_Contig_1280.29954.con.0018	saureus	45	CC45	10	14	8	6	10	3	2	2016_2020	2018	UK	Europe	Unknown_human	Homo sapiens	Human	1	0	0	0	0	0	0	0	0	0	0	0	0	0	0	0	0	0	0	0	0	0	0	0	0	0	0	0	0	0	0	0
Saureus_1280.29955_Contig_1280.29955.con.0033	saureus	59	CC59	19	23	15	2	19	20	15	2016_2020	2018	UK	Europe	Unknown_human	Homo sapiens	Human	1	0	0	0	0	0	0	0	0	0	0	0	0	0	0	0	0	0	0	0	0	0	0	0	0	0	0	0	0	0	0	0
Saureus_1280.29955_Contig_1280.29955.con.0056	saureus	59	CC59	19	23	15	2	19	20	15	2016_2020	2018	UK	Europe	Unknown_human	Homo sapiens	Human	0	0	0	0	1	0	0	0	0	0	0	0	0	0	0	0	0	0	0	0	0	0	0	0	0	0	0	0	0	0	0	0
Saureus_1280.29956_Contig_1280.29956.con.0038	saureus	22	CC22	7	6	1	5	8	8	6	2016_2020	2018	UK	Europe	Unknown_human	Homo sapiens	Human	0	0	0	0	1	0	0	0	0	0	0	0	0	0	0	0	0	0	0	0	0	0	0	0	0	0	0	0	0	0	0	0
Saureus_1280.29957_Contig_1280.29957.con.0029	saureus	30	CC30	2	2	2	2	6	3	2	2016_2020	2018	UK	Europe	Unknown_human	Homo sapiens	Human	1	0	0	0	0	0	0	0	0	0	0	0	0	0	0	0	0	0	0	0	0	0	0	0	0	0	0	0	0	0	0	0
Saureus_1280.29958_Contig_1280.29958.con.0034	saureus	8	CC8	3	3	1	1	4	4	3	2016_2020	2018	UK	Europe	Unknown_human	Homo sapiens	Human	0	0	0	0	0	0	0	0	0	1	1	0	0	0	0	0	0	0	0	0	0	0	0	0	0	0	0	0	0	0	0	0
Saureus_1280.29959_Contig_1280.29959.con.0036	saureus	8	CC8	3	3	1	1	4	4	3	2016_2020	2018	UK	Europe	Unknown_human	Homo sapiens	Human	1	0	0	0	0	0	0	0	0	0	0	0	0	0	0	0	0	0	0	0	0	0	0	0	0	0	0	0	0	0	0	0
Saureus_1280.29959_Contig_1280.29959.con.0039	saureus	8	CC8	3	3	1	1	4	4	3	2016_2020	2018	UK	Europe	Unknown_human	Homo sapiens	Human	0	0	0	0	0	0	0	0	0	1	1	0	0	0	0	0	0	0	0	0	0	0	0	0	0	0	0	0	0	0	0	0
Saureus_1280.29961_Contig_1280.29961.con.0040	saureus	72	CC8	1	4	1	8	4	4	3	2016_2020	2018	UK	Europe	Unknown_human	Homo sapiens	Human	0	0	0	0	1	0	0	0	0	0	0	0	0	0	0	0	0	0	0	0	0	0	0	0	0	0	0	0	0	0	0	0
Saureus_1280.29962_Contig_1280.29962.con.0049	saureus	22	CC22	7	6	1	5	8	8	6	2016_2020	2018	UK	Europe	Unknown_human	Homo sapiens	Human	0	0	0	0	1	0	0	0	0	0	0	0	0	0	0	0	0	0	0	0	0	0	0	0	0	0	0	0	0	0	0	0
Saureus_1280.29964_Contig_1280.29964.con.0048	saureus	22	CC22	7	6	1	5	8	8	6	2016_2020	2018	UK	Europe	Unknown_human	Homo sapiens	Human	0	0	0	0	1	0	0	0	0	0	0	0	0	0	0	0	0	0	0	0	0	0	0	0	0	0	0	0	0	0	0	0
Saureus_1280.29964_Contig_1280.29964.con.0043	saureus	22	CC22	7	6	1	5	8	8	6	2016_2020	2018	UK	Europe	Unknown_human	Homo sapiens	Human	0	0	0	1	0	0	0	0	0	0	0	0	0	0	0	0	0	0	0	0	0	0	0	0	0	0	0	0	0	0	0	0
Saureus_1280.29965_Contig_1280.29965.con.0025	saureus	149	CC5	1	4	1	4	12	41	10	2016_2020	2018	UK	Europe	Unknown_human	Homo sapiens	Human	1	0	0	0	0	0	0	0	0	0	0	0	0	0	0	0	0	0	0	0	0	0	0	0	0	0	0	0	0	0	0	0
Saureus_1280.29967_Contig_1280.29967.con.0047	saureus	22	CC22	7	6	1	5	8	8	6	2016_2020	2018	UK	Europe	Unknown_human	Homo sapiens	Human	0	0	0	0	1	0	0	0	0	0	0	0	0	0	0	0	0	0	0	0	0	0	0	0	0	0	0	0	0	0	0	0
Saureus_1280.29968_Contig_1280.29968.con.0030	saureus	1	CC1	1	1	1	1	1	1	1	2016_2020	2018	UK	Europe	Unknown_human	Homo sapiens	Human	1	0	0	0	0	0	0	0	0	0	0	0	0	0	0	0	0	0	0	0	0	0	0	0	0	0	0	0	0	0	0	0
Saureus_1280.29968_Contig_1280.29968.con.0048	saureus	1	CC1	1	1	1	1	1	1	1	2016_2020	2018	UK	Europe	Unknown_human	Homo sapiens	Human	0	0	0	0	1	0	0	0	0	0	0	0	0	0	0	0	0	0	0	0	0	0	0	0	0	0	0	0	0	0	0	0
Saureus_1280.29968_Contig_1280.29968.con.0043	saureus	1	CC1	1	1	1	1	1	1	1	2016_2020	2018	UK	Europe	Unknown_human	Homo sapiens	Human	0	0	0	1	0	0	0	0	0	0	0	0	0	0	0	0	0	0	0	0	0	0	0	0	0	0	0	0	0	0	0	0
Saureus_1280.29969_Contig_1280.29969.con.0030	saureus	149	CC5	1	4	1	4	12	41	10	2016_2020	2018	UK	Europe	Unknown_human	Homo sapiens	Human	1	0	0	0	0	0	0	0	0	0	0	0	0	0	0	0	0	0	0	0	0	0	0	0	0	0	0	0	0	0	0	0
Saureus_1280.29971_Contig_1280.29971.con.0027	saureus	5	CC5	1	4	1	4	12	1	10	2016_2020	2018	UK	Europe	Unknown_human	Homo sapiens	Human	1	0	0	0	0	0	0	0	0	0	0	0	0	0	0	0	0	0	0	0	0	0	0	0	0	0	0	0	0	0	0	0
Saureus_1280.29972_Contig_1280.29972.con.0027	saureus	97	CC97	3	1	1	1	1	5	3	2016_2020	2018	UK	Europe	Unknown_human	Homo sapiens	Human	1	0	0	0	0	0	0	0	0	0	0	0	0	0	0	0	0	0	0	0	0	0	0	0	0	0	0	0	0	0	0	0
Saureus_1280.29973_Contig_1280.29973.con.0016	saureus	45	CC45	10	14	8	6	10	3	2	2016_2020	2018	UK	Europe	Unknown_human	Homo sapiens	Human	1	0	0	0	0	0	0	0	0	0	0	0	0	0	0	0	0	0	0	0	0	0	0	0	0	0	0	0	0	0	0	0
Saureus_1280.29973_Contig_1280.29973.con.0022	saureus	45	CC45	10	14	8	6	10	3	2	2016_2020	2018	UK	Europe	Unknown_human	Homo sapiens	Human	0	0	0	0	1	0	0	0	0	0	0	0	0	0	0	0	0	0	0	0	0	0	0	0	0	0	0	0	0	0	0	0
Saureus_1280.29974_Contig_1280.29974.con.0027	saureus	59	CC59	19	23	15	2	19	20	15	2016_2020	2018	UK	Europe	Unknown_human	Homo sapiens	Human	1	0	0	0	0	0	0	0	0	0	0	0	0	0	0	0	0	0	0	0	0	0	0	0	0	0	0	0	0	0	0	0
Saureus_1280.29974_Contig_1280.29974.con.0053	saureus	59	CC59	19	23	15	2	19	20	15	2016_2020	2018	UK	Europe	Unknown_human	Homo sapiens	Human	0	0	0	0	0	0	0	0	0	0	0	0	1	0	0	0	0	0	0	0	0	0	0	0	0	0	0	0	0	0	0	0
Saureus_1280.29975_Contig_1280.29975.con.0029	saureus	59	CC59	19	23	15	2	19	20	15	2016_2020	2018	UK	Europe	Unknown_human	Homo sapiens	Human	1	0	0	0	0	0	0	0	0	0	0	0	0	0	0	0	0	0	0	0	0	0	0	0	0	0	0	0	0	0	0	0
Saureus_1280.29976_Contig_1280.29976.con.0036	saureus	80		1	3	1	14	11	51	10	2016_2020	2018	UK	Europe	Unknown_human	Homo sapiens	Human	0	0	0	0	0	0	0	0	0	0	0	0	1	0	0	0	0	0	0	0	0	0	0	0	0	0	0	0	0	0	0	0
Saureus_1280.29976_Contig_1280.29976.con.0034	saureus	80		1	3	1	14	11	51	10	2016_2020	2018	UK	Europe	Unknown_human	Homo sapiens	Human	0	0	0	1	0	0	0	0	0	0	0	0	0	0	0	0	0	0	0	0	0	0	0	0	0	0	0	0	0	0	0	0
Saureus_1280.29977_Contig_1280.29977.con.0027	saureus	8	CC8	3	3	1	1	4	4	3	2016_2020	2018	UK	Europe	Unknown_human	Homo sapiens	Human	1	0	0	0	0	0	1	1	0	0	0	0	0	0	0	0	0	0	0	0	0	0	0	0	0	0	0	0	0	0	0	0
Saureus_1280.29978_Contig_1280.29978.con.0026	saureus	5	CC5	1	4	1	4	12	1	10	2016_2020	2018	UK	Europe	Unknown_human	Homo sapiens	Human	1	0	0	0	0	0	0	0	0	0	0	0	0	0	0	0	0	0	0	0	0	0	0	0	0	0	0	0	0	0	0	0
Saureus_1280.29979_Contig_1280.29979.con.0046	saureus	36	CC30	2	2	2	2	3	3	2	2016_2020	2018	UK	Europe	Unknown_human	Homo sapiens	Human	0	0	0	0	0	0	0	0	0	1	1	0	0	0	0	0	0	0	0	0	0	0	0	0	0	0	0	0	0	0	0	0
Saureus_1280.29983_Contig_1280.29983.con.0030	saureus	152		46	75	49	44	13	68	60	2016_2020	2018	UK	Europe	Unknown_human	Homo sapiens	Human	1	0	0	0	0	0	0	0	0	0	0	0	0	0	0	0	0	0	0	0	0	0	0	0	0	0	0	0	0	0	0	0
Saureus_1280.29983_Contig_1280.29983.con.0038	saureus	152		46	75	49	44	13	68	60	2016_2020	2018	UK	Europe	Unknown_human	Homo sapiens	Human	0	0	0	1	0	0	0	0	0	0	0	0	0	0	0	0	0	0	0	0	0	0	0	0	0	0	0	0	0	0	0	0
Saureus_1280.29986_Contig_1280.29986.con.0033	saureus	59	CC59	19	23	15	2	19	20	15	2016_2020	2018	UK	Europe	Unknown_human	Homo sapiens	Human	1	0	0	0	0	0	1	0	0	0	0	0	0	0	0	0	0	0	0	0	0	0	0	0	0	0	0	0	0	0	0	0
Saureus_1280.29986_Contig_1280.29986.con.0060	saureus	59	CC59	19	23	15	2	19	20	15	2016_2020	2018	UK	Europe	Unknown_human	Homo sapiens	Human	0	0	0	0	0	0	0	0	0	0	0	0	1	0	0	0	0	0	0	0	0	0	0	0	0	0	0	0	0	0	0	0
Saureus_1280.29987_Contig_1280.29987.con.0023	saureus	6	CC5	12	4	1	4	12	1	3	2016_2020	2018	UK	Europe	Unknown_human	Homo sapiens	Human	1	0	0	0	0	0	0	0	0	0	0	0	0	0	0	0	0	0	0	0	0	0	0	0	0	0	0	0	0	0	0	0
Saureus_1280.29988_Contig_1280.29988.con.0031	saureus	149	CC5	1	4	1	4	12	41	10	2016_2020	2018	UK	Europe	Unknown_human	Homo sapiens	Human	1	0	0	0	0	0	0	0	0	0	0	0	0	0	0	0	0	0	0	0	0	0	0	0	0	0	0	0	0	0	0	0
Saureus_1280.29989_Contig_1280.29989.con.0054	saureus	22	CC22	7	6	1	5	8	8	6	2016_2020	2018	UK	Europe	Unknown_human	Homo sapiens	Human	0	0	0	0	1	0	0	0	0	0	0	0	0	0	0	0	0	0	0	0	0	0	0	0	0	0	0	0	0	0	0	0
Saureus_1280.29992_Contig_1280.29992.con.0021	saureus	1	CC1	1	1	1	1	1	1	1	2016_2020	2018	UK	Europe	Unknown_human	Homo sapiens	Human	1	0	0	0	0	0	0	0	0	0	0	0	0	0	0	0	0	0	0	0	0	0	0	0	0	0	0	0	0	0	0	0
Saureus_1280.29993_Contig_1280.29993.con.0019	saureus	45	CC45	10	14	8	6	10	3	2	2016_2020	2018	UK	Europe	Unknown_human	Homo sapiens	Human	1	0	0	0	0	0	0	0	0	0	0	0	0	0	0	0	0	0	0	0	0	0	0	0	0	0	0	0	0	0	0	0
Saureus_1280.29994_Contig_1280.29994.con.0033	saureus	59	CC59	19	23	15	2	19	20	15	2016_2020	2018	UK	Europe	Unknown_human	Homo sapiens	Human	1	0	0	0	0	0	0	0	0	0	0	0	0	0	0	0	0	0	0	0	0	0	0	0	0	0	0	0	0	0	0	0
Saureus_1280.29994_Contig_1280.29994.con.0055	saureus	59	CC59	19	23	15	2	19	20	15	2016_2020	2018	UK	Europe	Unknown_human	Homo sapiens	Human	0	0	0	0	1	0	0	0	0	0	0	0	0	0	0	0	0	0	0	0	0	0	0	0	0	0	0	0	0	0	0	0
Saureus_1280.29995_Contig_1280.29995.con.0055	saureus	22	CC22	7	6	1	5	8	8	6	2016_2020	2018	UK	Europe	Unknown_human	Homo sapiens	Human	0	1	0	0	0	0	0	0	0	0	0	0	0	0	0	0	0	0	0	0	0	0	0	0	0	0	0	0	0	0	0	0
Saureus_1280.29995_Contig_1280.29995.con.0059	saureus	22	CC22	7	6	1	5	8	8	6	2016_2020	2018	UK	Europe	Unknown_human	Homo sapiens	Human	0	0	0	0	1	0	0	0	0	0	0	0	0	0	0	0	0	0	0	0	0	0	0	0	0	0	0	0	0	0	0	0
Saureus_1280.29996_Contig_1280.29996.con.0039	saureus	59	CC59	19	23	15	2	19	20	15	2016_2020	2018	UK	Europe	Unknown_human	Homo sapiens	Human	1	0	0	0	0	0	0	0	0	0	0	0	0	0	0	0	0	0	0	0	0	0	0	0	0	0	0	0	0	0	0	0
Saureus_1280.29997_Contig_1280.29997.con.0051	saureus	22	CC22	7	6	1	5	8	8	6	2016_2020	2018	UK	Europe	Unknown_human	Homo sapiens	Human	0	0	0	0	1	0	0	0	0	0	0	0	0	0	0	0	0	0	0	0	0	0	0	0	0	0	0	0	0	0	0	0
Saureus_1280.29997_Contig_1280.29997.con.0046	saureus	22	CC22	7	6	1	5	8	8	6	2016_2020	2018	UK	Europe	Unknown_human	Homo sapiens	Human	0	0	0	1	0	0	0	0	0	0	0	0	0	0	0	0	0	0	0	0	0	0	0	0	0	0	0	0	0	0	0	0
Saureus_1280.29999_Contig_1280.29999.con.0027	saureus	59	CC59	19	23	15	2	19	20	15	2016_2020	2018	UK	Europe	Unknown_human	Homo sapiens	Human	1	0	0	0	0	0	0	0	0	0	0	0	0	0	0	0	0	0	0	0	0	0	0	0	0	0	0	0	0	0	0	0
Saureus_1280.29999_Contig_1280.29999.con.0049	saureus	59	CC59	19	23	15	2	19	20	15	2016_2020	2018	UK	Europe	Unknown_human	Homo sapiens	Human	0	0	0	0	1	0	0	0	0	0	0	0	0	0	0	0	0	0	0	0	0	0	0	0	0	0	0	0	0	0	0	0
Saureus_1280.30003_Contig_1280.30003.con.0024	saureus	8	CC8	3	3	1	1	4	4	3	2016_2020	2018	UK	Europe	Unknown_human	Homo sapiens	Human	1	0	0	0	0	0	1	1	0	0	0	0	0	0	0	0	0	0	0	0	0	0	0	0	0	0	0	0	0	0	0	0
Saureus_1280.30005_Contig_1280.30005.con.0043	saureus	72	CC8	1	4	1	8	4	4	3	2016_2020	2018	UK	Europe	Unknown_human	Homo sapiens	Human	0	0	0	1	0	0	0	0	0	0	0	0	0	0	0	0	0	0	0	0	0	0	0	0	0	0	0	0	0	0	0	0
Saureus_1280.30006_Contig_1280.30006.con.0017	saureus	45	CC45	10	14	8	6	10	3	2	2016_2020	2018	UK	Europe	Unknown_human	Homo sapiens	Human	1	0	0	0	0	0	0	0	0	0	0	0	0	0	0	0	0	0	0	0	0	0	0	0	0	0	0	0	0	0	0	0
Saureus_1280.30008_Contig_1280.30008.con.0021	saureus	149	CC5	1	4	1	4	12	41	10	2016_2020	2018	UK	Europe	Unknown_human	Homo sapiens	Human	1	0	0	0	0	0	0	0	0	0	0	0	0	0	0	0	0	0	0	0	0	0	0	0	0	0	0	0	0	0	0	0
Saureus_1280.30009_Contig_1280.30009.con.0025	saureus	88		22	1	14	23	12	4	31	2016_2020	2018	UK	Europe	Unknown_human	Homo sapiens	Human	1	0	0	0	0	0	0	0	0	0	0	0	0	0	0	0	0	0	0	0	0	0	0	0	0	0	0	0	0	0	0	0
Saureus_1280.30011_Contig_1280.30011.con.0028	saureus	105	CC5	1	4	1	4	12	1	28	2016_2020	2018	UK	Europe	Unknown_human	Homo sapiens	Human	1	0	0	0	0	0	0	0	0	0	0	0	0	0	0	0	0	0	0	0	0	0	0	0	0	0	0	0	0	0	0	0
Saureus_1280.30011_Contig_1280.30011.con.0031	saureus	105	CC5	1	4	1	4	12	1	28	2016_2020	2018	UK	Europe	Unknown_human	Homo sapiens	Human	0	0	0	0	0	0	0	0	0	1	1	0	0	0	0	0	0	0	0	0	0	0	0	0	0	0	0	0	0	0	0	0
Saureus_1280.30012_Contig_1280.30012.con.0052	saureus	59	CC59	19	23	15	2	19	20	15	2016_2020	2018	UK	Europe	Unknown_human	Homo sapiens	Human	1	0	0	0	0	0	0	0	0	0	0	0	0	0	0	0	0	0	0	0	0	0	0	0	0	0	0	0	0	0	0	0
Saureus_1280.30012_Contig_1280.30012.con.0059	saureus	59	CC59	19	23	15	2	19	20	15	2016_2020	2018	UK	Europe	Unknown_human	Homo sapiens	Human	0	0	0	0	1	0	0	0	0	0	0	0	0	0	0	0	0	0	0	0	0	0	0	0	0	0	0	0	0	0	0	0
Saureus_1280.30013_Contig_1280.30013.con.0024	saureus	6	CC5	12	4	1	4	12	1	3	2016_2020	2018	UK	Europe	Unknown_human	Homo sapiens	Human	1	0	0	0	0	0	0	0	0	0	0	0	0	0	0	0	0	0	0	0	0	0	0	0	0	0	0	0	0	0	0	0
Saureus_1280.30014_Contig_1280.30014.con.0046	saureus	22	CC22	7	6	1	5	8	8	6	2016_2020	2018	UK	Europe	Unknown_human	Homo sapiens	Human	0	0	0	0	1	0	0	0	0	0	0	0	0	0	0	0	0	0	0	0	0	0	0	0	0	0	0	0	0	0	0	0
Saureus_1280.30014_Contig_1280.30014.con.0042	saureus	22	CC22	7	6	1	5	8	8	6	2016_2020	2018	UK	Europe	Unknown_human	Homo sapiens	Human	0	0	0	1	0	0	0	0	0	0	0	0	0	0	0	0	0	0	0	0	0	0	0	0	0	0	0	0	0	0	0	0
Saureus_1280.30016_Contig_1280.30016.con.0052	saureus	22	CC22	7	6	1	5	8	8	6	2016_2020	2018	UK	Europe	Unknown_human	Homo sapiens	Human	0	0	0	0	1	0	0	0	0	0	0	0	0	0	0	0	0	0	0	0	0	0	0	0	0	0	0	0	0	0	0	0
Saureus_1280.30016_Contig_1280.30016.con.0047	saureus	22	CC22	7	6	1	5	8	8	6	2016_2020	2018	UK	Europe	Unknown_human	Homo sapiens	Human	0	0	0	1	0	0	0	0	0	0	0	0	0	0	0	0	0	0	0	0	0	0	0	0	0	0	0	0	0	0	0	0
Saureus_1280.30017_Contig_1280.30017.con.0022	saureus	45	CC45	10	14	8	6	10	3	2	2016_2020	2018	UK	Europe	Unknown_human	Homo sapiens	Human	1	0	0	0	0	0	0	0	0	0	0	0	0	0	0	0	0	0	0	0	0	0	0	0	0	0	0	0	0	0	0	0
Saureus_1280.30021_Contig_1280.30021.con.0045	saureus	22	CC22	7	6	1	5	8	8	6	2016_2020	2018	UK	Europe	Unknown_human	Homo sapiens	Human	0	0	0	0	1	0	0	0	0	0	0	0	0	0	0	0	0	0	0	0	0	0	0	0	0	0	0	0	0	0	0	0
Saureus_1280.30023_Contig_1280.30023.con.0028	saureus	105	CC5	1	4	1	4	12	1	28	2016_2020	2018	UK	Europe	Unknown_human	Homo sapiens	Human	1	0	0	0	0	0	0	0	0	0	0	0	0	0	0	0	0	0	0	0	0	0	0	0	0	0	0	0	0	0	0	0
Saureus_1280.30023_Contig_1280.30023.con.0036	saureus	105	CC5	1	4	1	4	12	1	28	2016_2020	2018	UK	Europe	Unknown_human	Homo sapiens	Human	0	0	0	0	0	0	0	0	0	1	1	0	0	0	0	0	0	0	0	0	0	0	0	0	0	0	0	0	0	0	0	0
Saureus_1280.30024_Contig_1280.30024.con.0019	saureus	45	CC45	10	14	8	6	10	3	2	2016_2020	2018	UK	Europe	Unknown_human	Homo sapiens	Human	1	0	0	0	0	0	0	0	0	0	0	0	0	0	0	0	0	0	0	0	0	0	0	0	0	0	0	0	0	0	0	0
Saureus_1280.30025_Contig_1280.30025.con.0055	saureus	22	CC22	7	6	1	5	8	8	6	2016_2020	2018	UK	Europe	Unknown_human	Homo sapiens	Human	0	0	0	0	1	0	0	0	0	0	0	0	0	0	0	0	0	0	0	0	0	0	0	0	0	0	0	0	0	0	0	0
Saureus_1280.30026_Contig_1280.30026.con.0042	saureus	1535	CC15	13	13	1	1	81	11	13	2016_2020	2018	UK	Europe	Unknown_human	Homo sapiens	Human	0	1	1	0	0	0	0	0	0	0	0	0	0	0	0	0	0	0	0	0	0	0	0	0	0	0	0	0	0	0	0	0
Saureus_1280.30026_Contig_1280.30026.con.0048	saureus	1535	CC15	13	13	1	1	81	11	13	2016_2020	2018	UK	Europe	Unknown_human	Homo sapiens	Human	1	0	0	0	0	0	0	0	0	0	0	0	0	0	0	0	0	0	0	0	0	0	0	0	0	0	0	0	0	0	0	0
Saureus_1280.30026_Contig_1280.30026.con.0058	saureus	1535	CC15	13	13	1	1	81	11	13	2016_2020	2018	UK	Europe	Unknown_human	Homo sapiens	Human	0	0	0	1	0	0	0	0	0	0	0	0	0	0	0	0	0	0	0	0	0	0	0	0	0	0	0	0	0	0	0	0
Saureus_1280.30027_Contig_1280.30027.con.0034	saureus	22	CC22	7	6	1	5	8	8	6	2016_2020	2018	UK	Europe	Unknown_human	Homo sapiens	Human	0	0	0	0	1	0	0	0	0	0	0	0	0	0	0	0	0	0	0	0	0	0	0	0	0	0	0	0	0	0	0	0
Saureus_1280.30031_Contig_1280.30031.con.0027	saureus	45	CC45	10	14	8	6	10	3	2	2016_2020	2018	UK	Europe	Unknown_human	Homo sapiens	Human	1	0	0	0	0	0	0	0	0	0	0	0	0	0	0	0	0	0	0	0	0	0	0	0	0	0	0	0	0	0	0	0
Saureus_1280.30033_Contig_1280.30033.con.0028	saureus	1649	CC5	12	4	1	4	12	1	67	2016_2020	2018	UK	Europe	Unknown_human	Homo sapiens	Human	1	0	0	0	0	0	0	0	0	0	0	0	0	0	0	0	0	0	0	0	0	0	0	0	0	0	0	0	0	0	0	0
Saureus_1280.30034_Contig_1280.30034.con.0052	saureus	22	CC22	7	6	1	5	8	8	6	2016_2020	2018	UK	Europe	Unknown_human	Homo sapiens	Human	0	0	0	0	1	0	0	0	0	0	0	0	0	0	0	0	0	0	0	0	0	0	0	0	0	0	0	0	0	0	0	0
Saureus_1280.30035_Contig_1280.30035.con.0051	saureus	22	CC22	7	6	1	5	8	8	6	2016_2020	2018	UK	Europe	Unknown_human	Homo sapiens	Human	0	0	0	0	1	0	0	0	0	0	0	0	0	0	0	0	0	0	0	0	0	0	0	0	0	0	0	0	0	0	0	0
Saureus_1280.30037_Contig_1280.30037.con.0050	saureus	22	CC22	7	6	1	5	8	8	6	2016_2020	2018	UK	Europe	Unknown_human	Homo sapiens	Human	0	0	0	0	1	0	0	0	0	0	0	0	0	0	0	0	0	0	0	0	0	0	0	0	0	0	0	0	0	0	0	0
Saureus_1280.30038_Contig_1280.30038.con.0036	saureus	6	CC5	12	4	1	4	12	1	3	2016_2020	2018	UK	Europe	Unknown_human	Homo sapiens	Human	1	0	0	0	0	0	0	0	0	0	0	0	0	0	0	0	0	0	0	0	0	0	0	0	0	0	0	0	0	0	0	0
Saureus_1280.30039_Contig_1280.30039.con.0052	saureus	22	CC22	7	6	1	5	8	8	6	2016_2020	2018	UK	Europe	Unknown_human	Homo sapiens	Human	0	0	0	0	1	0	0	0	0	0	0	0	0	0	0	0	0	0	0	0	0	0	0	0	0	0	0	0	0	0	0	0
Saureus_1280.30042_Contig_1280.30042.con.0053	saureus	22	CC22	7	6	1	5	8	8	6	2016_2020	2018	UK	Europe	Unknown_human	Homo sapiens	Human	0	0	0	0	1	0	0	0	0	0	0	0	0	0	0	0	0	0	0	0	0	0	0	0	0	0	0	0	0	0	0	0
Saureus_1280.30043_Contig_1280.30043.con.0033	saureus	8	CC8	3	3	1	1	4	4	3	2016_2020	2018	UK	Europe	Unknown_human	Homo sapiens	Human	0	0	0	1	0	0	0	0	0	0	0	0	0	0	0	0	0	0	0	0	0	0	0	0	0	0	0	0	0	0	0	0
Saureus_1280.30044_Contig_1280.30044.con.0055	saureus	22	CC22	7	6	1	5	8	8	6	2016_2020	2018	UK	Europe	Unknown_human	Homo sapiens	Human	0	0	0	0	1	0	0	0	0	0	0	0	0	0	0	0	0	0	0	0	0	0	0	0	0	0	0	0	0	0	0	0
Saureus_1280.30045_Contig_1280.30045.con.0040	saureus	22	CC22	7	6	1	5	8	8	6	2016_2020	2018	UK	Europe	Unknown_human	Homo sapiens	Human	0	0	0	0	1	0	0	0	0	0	0	0	0	0	0	0	0	0	0	0	0	0	0	0	0	0	0	0	0	0	0	0
Saureus_1280.30046_Contig_1280.30046.con.0032	saureus	59	CC59	19	23	15	2	19	20	15	2016_2020	2018	UK	Europe	Unknown_human	Homo sapiens	Human	1	0	0	0	0	0	0	0	0	0	0	0	0	0	0	0	0	0	0	0	0	0	0	0	0	0	0	0	0	0	0	0
Saureus_1280.30046_Contig_1280.30046.con.0056	saureus	59	CC59	19	23	15	2	19	20	15	2016_2020	2018	UK	Europe	Unknown_human	Homo sapiens	Human	0	0	0	0	1	0	0	0	0	0	0	0	0	0	0	0	0	0	0	0	0	0	0	0	0	0	0	0	0	0	0	0
Saureus_1280.30048_Contig_1280.30048.con.0029	saureus	5	CC5	1	4	1	4	12	1	10	2016_2020	2018	UK	Europe	Unknown_human	Homo sapiens	Human	1	0	0	0	0	0	0	0	0	0	0	0	0	0	0	0	0	0	0	0	0	0	0	0	0	0	0	0	0	0	0	0
Saureus_1280.30048_Contig_1280.30048.con.0035	saureus	5	CC5	1	4	1	4	12	1	10	2016_2020	2018	UK	Europe	Unknown_human	Homo sapiens	Human	0	0	0	0	0	0	0	0	0	1	1	0	0	0	0	0	0	0	0	0	0	0	0	0	0	0	0	0	0	0	0	0
Saureus_1280.30052_Contig_1280.30052.con.0023	saureus	45	CC45	10	14	8	6	10	3	2	2016_2020	2018	UK	Europe	Unknown_human	Homo sapiens	Human	1	0	0	0	0	0	0	0	0	0	0	0	0	0	0	0	0	0	0	0	0	0	0	0	0	0	0	0	0	0	0	0
Saureus_1280.30053_Contig_1280.30053.con.0052	saureus	22	CC22	7	6	1	5	8	8	6	2016_2020	2018	UK	Europe	Unknown_human	Homo sapiens	Human	0	0	0	0	1	0	0	0	0	0	0	0	0	0	0	0	0	0	0	0	0	0	0	0	0	0	0	0	0	0	0	0
Saureus_1280.30055_Contig_1280.30055.con.0020	saureus	45	CC45	10	14	8	6	10	3	2	2016_2020	2018	UK	Europe	Unknown_human	Homo sapiens	Human	1	0	0	0	0	0	0	0	0	0	0	0	0	0	0	0	0	0	0	0	0	0	0	0	0	0	0	0	0	0	0	0
Saureus_1280.30056_Contig_1280.30056.con.0065	saureus	22	CC22	7	6	1	5	8	8	6	2016_2020	2018	UK	Europe	Unknown_human	Homo sapiens	Human	0	0	0	0	1	0	0	0	0	0	0	0	0	0	0	0	0	0	0	0	0	0	0	0	0	0	0	0	0	0	0	0
Saureus_1280.30061_Contig_1280.30061.con.0028	saureus	1535	CC15	13	13	1	1	81	11	13	2016_2020	2018	UK	Europe	Unknown_human	Homo sapiens	Human	1	1	1	0	0	0	0	0	0	0	0	0	0	0	0	0	0	0	0	0	0	0	0	0	0	0	0	0	0	0	0	0
Saureus_1280.30061_Contig_1280.30061.con.0046	saureus	1535	CC15	13	13	1	1	81	11	13	2016_2020	2018	UK	Europe	Unknown_human	Homo sapiens	Human	0	0	0	1	0	0	0	0	0	0	0	0	0	0	0	0	0	0	0	0	0	0	0	0	0	0	0	0	0	0	0	0
Saureus_1280.30063_Contig_1280.30063.con.0054	saureus	22	CC22	7	6	1	5	8	8	6	2016_2020	2018	UK	Europe	Unknown_human	Homo sapiens	Human	0	0	0	0	1	0	0	0	0	0	0	0	0	0	0	0	0	0	0	0	0	0	0	0	0	0	0	0	0	0	0	0
Saureus_1280.30064_Contig_1280.30064.con.0029	saureus	5	CC5	1	4	1	4	12	1	10	2016_2020	2018	UK	Europe	Unknown_human	Homo sapiens	Human	1	0	0	0	0	0	1	1	0	0	0	0	0	0	0	0	0	0	0	0	0	0	0	0	0	0	0	0	0	0	0	0
Saureus_1280.30064_Contig_1280.30064.con.0038	saureus	5	CC5	1	4	1	4	12	1	10	2016_2020	2018	UK	Europe	Unknown_human	Homo sapiens	Human	0	0	0	1	0	0	0	0	0	0	0	0	0	0	0	0	0	0	0	0	0	0	0	0	0	0	0	0	0	0	0	0
Saureus_1280.30066_Contig_1280.30066.con.0030	saureus	59	CC59	19	23	15	2	19	20	15	2016_2020	2018	UK	Europe	Unknown_human	Homo sapiens	Human	1	0	0	0	0	0	0	0	0	0	0	0	0	0	0	0	0	0	0	0	0	0	0	0	0	0	0	0	0	0	0	0
Saureus_1280.30067_Contig_1280.30067.con.0043	saureus	22	CC22	7	6	1	5	8	8	6	2016_2020	2018	UK	Europe	Unknown_human	Homo sapiens	Human	0	0	0	0	1	0	0	0	0	0	0	0	0	0	0	0	0	0	0	0	0	0	0	0	0	0	0	0	0	0	0	0
Saureus_1280.30069_Contig_1280.30069.con.0054	saureus	22	CC22	7	6	1	5	8	8	6	2016_2020	2018	UK	Europe	Unknown_human	Homo sapiens	Human	0	0	0	0	1	0	0	0	0	0	0	0	0	0	0	0	0	0	0	0	0	0	0	0	0	0	0	0	0	0	0	0
Saureus_1280.30071_Contig_1280.30071.con.0020	saureus	-		10	14	8	6	10	~207	2	2016_2020	2018	UK	Europe	Unknown_human	Homo sapiens	Human	1	0	0	0	0	0	0	0	0	0	0	0	0	0	0	0	0	0	0	0	0	0	0	0	0	0	0	0	0	0	0	0
Saureus_1280.30074_Contig_1280.30074.con.0049	saureus	22	CC22	7	6	1	5	8	8	6	2016_2020	2018	UK	Europe	Unknown_human	Homo sapiens	Human	0	0	0	0	1	0	0	0	0	0	0	0	0	0	0	0	0	0	0	0	0	0	0	0	0	0	0	0	0	0	0	0
Saureus_1280.30075_Contig_1280.30075.con.0028	saureus	8	CC8	3	3	1	1	4	4	3	2016_2020	2018	UK	Europe	Unknown_human	Homo sapiens	Human	1	0	0	0	0	0	0	0	0	0	0	0	0	0	0	0	0	0	0	0	0	0	0	0	0	0	0	0	0	0	0	0
Saureus_1280.30075_Contig_1280.30075.con.0037	saureus	8	CC8	3	3	1	1	4	4	3	2016_2020	2018	UK	Europe	Unknown_human	Homo sapiens	Human	0	0	0	1	0	0	0	0	0	0	0	0	0	0	0	0	0	0	0	0	0	0	0	0	0	0	0	0	0	0	0	0
Saureus_1280.30076_Contig_1280.30076.con.0028	saureus	97	CC97	3	1	1	1	1	5	3	2016_2020	2018	UK	Europe	Unknown_human	Homo sapiens	Human	1	0	0	0	0	0	0	0	0	0	0	0	0	0	0	0	0	0	0	0	0	0	0	0	0	0	0	0	0	0	0	0
Saureus_1280.30077_Contig_1280.30077.con.0031	saureus	2625	CC5	1	377	1	4	12	1	10	2016_2020	2018	UK	Europe	Unknown_human	Homo sapiens	Human	1	0	0	0	0	0	0	0	0	0	0	0	0	0	0	0	0	0	0	0	0	0	0	0	0	0	0	0	0	0	0	0
Saureus_1280.30078_Contig_1280.30078.con.0049	saureus	239	CC8	2	3	1	1	4	4	3	2016_2020	2018	UK	Europe	Unknown_human	Homo sapiens	Human	0	0	0	0	0	0	0	0	0	1	1	0	0	0	0	0	0	0	0	0	0	0	0	0	0	0	0	0	0	0	0	0
Saureus_1280.30078_Contig_1280.30078.con.0048	saureus	239	CC8	2	3	1	1	4	4	3	2016_2020	2018	UK	Europe	Unknown_human	Homo sapiens	Human	0	0	0	1	0	0	0	0	0	0	0	0	0	0	0	0	0	0	0	0	0	0	0	0	0	0	0	0	0	0	0	0
Saureus_1280.30079_Contig_1280.30079.con.0034	saureus	8	CC8	3	3	1	1	4	4	3	2016_2020	2018	UK	Europe	Unknown_human	Homo sapiens	Human	0	0	0	1	0	0	0	0	0	0	0	0	0	0	0	0	0	0	0	0	0	0	0	0	0	0	0	0	0	0	0	0
Saureus_1280.30081_Contig_1280.30081.con.0030	saureus	59	CC59	19	23	15	2	19	20	15	2016_2020	2018	UK	Europe	Unknown_human	Homo sapiens	Human	1	0	0	0	0	0	0	0	0	0	0	0	0	0	0	0	0	0	0	0	0	0	0	0	0	0	0	0	0	0	0	0
Saureus_1280.30081_Contig_1280.30081.con.0052	saureus	59	CC59	19	23	15	2	19	20	15	2016_2020	2018	UK	Europe	Unknown_human	Homo sapiens	Human	0	0	0	0	1	0	0	0	0	0	0	0	0	0	0	0	0	0	0	0	0	0	0	0	0	0	0	0	0	0	0	0
Saureus_1280.30082_Contig_1280.30082.con.0031	saureus	97	CC97	3	1	1	1	1	5	3	2016_2020	2018	UK	Europe	Unknown_human	Homo sapiens	Human	1	0	0	0	0	0	0	0	0	0	0	0	0	0	0	0	0	0	0	0	0	0	0	0	0	0	0	0	0	0	0	0
Saureus_1280.30083_Contig_1280.30083.con.0043	saureus	22	CC22	7	6	1	5	8	8	6	2016_2020	2018	UK	Europe	Unknown_human	Homo sapiens	Human	0	0	0	0	1	0	0	0	0	0	0	0	0	0	0	0	0	0	0	0	0	0	0	0	0	0	0	0	0	0	0	0
Saureus_1280.30084_Contig_1280.30084.con.0030	saureus	5	CC5	1	4	1	4	12	1	10	2016_2020	2018	UK	Europe	Unknown_human	Homo sapiens	Human	1	0	0	0	0	0	0	0	0	0	0	0	0	0	0	0	0	0	0	0	0	0	0	0	0	0	0	0	0	0	0	0
Saureus_1280.30085_Contig_1280.30085.con.0044	saureus	22	CC22	7	6	1	5	8	8	6	2016_2020	2018	UK	Europe	Unknown_human	Homo sapiens	Human	0	0	0	0	1	0	0	0	0	0	0	0	0	0	0	0	0	0	0	0	0	0	0	0	0	0	0	0	0	0	0	0
Saureus_1280.30088_Contig_1280.30088.con.0048	saureus	22	CC22	7	6	1	5	8	8	6	2016_2020	2018	UK	Europe	Unknown_human	Homo sapiens	Human	0	0	0	0	1	0	0	0	0	0	0	0	0	0	0	0	0	0	0	0	0	0	0	0	0	0	0	0	0	0	0	0
Saureus_1280.30089_Contig_1280.30089.con.0035	saureus	59	CC59	19	23	15	2	19	20	15	2016_2020	2018	UK	Europe	Unknown_human	Homo sapiens	Human	1	0	0	0	0	0	0	0	0	0	0	0	0	0	0	0	0	0	0	0	0	0	0	0	0	0	0	0	0	0	0	0
Saureus_1280.30092_Contig_1280.30092.con.0018	saureus	45	CC45	10	14	8	6	10	3	2	2016_2020	2018	UK	Europe	Unknown_human	Homo sapiens	Human	1	0	0	0	0	0	0	0	0	0	0	0	0	0	0	0	0	0	0	0	0	0	0	0	0	0	0	0	0	0	0	0
Saureus_1280.30093_Contig_1280.30093.con.0043	saureus	22	CC22	7	6	1	5	8	8	6	2016_2020	2018	UK	Europe	Unknown_human	Homo sapiens	Human	0	0	0	0	1	0	0	0	0	0	0	0	0	0	0	0	0	0	0	0	0	0	0	0	0	0	0	0	0	0	0	0
Saureus_1280.30094_Contig_1280.30094.con.0047	saureus	22	CC22	7	6	1	5	8	8	6	2016_2020	2018	UK	Europe	Unknown_human	Homo sapiens	Human	0	0	0	0	1	0	0	0	0	0	0	0	0	0	0	0	0	0	0	0	0	0	0	0	0	0	0	0	0	0	0	0
Saureus_1280.30095_Contig_1280.30095.con.0032	saureus	1649	CC5	12	4	1	4	12	1	67	2016_2020	2018	UK	Europe	Unknown_human	Homo sapiens	Human	1	0	0	0	0	0	0	0	0	0	0	0	0	0	0	0	0	0	0	0	0	0	0	0	0	0	0	0	0	0	0	0
Saureus_1280.30096_Contig_1280.30096.con.0051	saureus	22	CC22	7	6	1	5	8	8	6	2016_2020	2018	UK	Europe	Unknown_human	Homo sapiens	Human	0	0	0	0	1	0	0	0	0	0	0	0	0	0	0	0	0	0	0	0	0	0	0	0	0	0	0	0	0	0	0	0
Saureus_1280.30097_Contig_1280.30097.con.0052	saureus	22	CC22	7	6	1	5	8	8	6	2016_2020	2018	UK	Europe	Unknown_human	Homo sapiens	Human	0	0	0	0	1	0	0	0	0	0	0	0	0	0	0	0	0	0	0	0	0	0	0	0	0	0	0	0	0	0	0	0
Saureus_1280.30098_Contig_1280.30098.con.0022	saureus	88		22	1	14	23	12	4	31	2016_2020	2018	UK	Europe	Unknown_human	Homo sapiens	Human	1	0	0	0	0	0	0	0	0	0	0	0	0	0	0	0	0	0	0	0	0	0	0	0	0	0	0	0	0	0	0	0
Saureus_1280.30101_Contig_1280.30101.con.0033	saureus	859		79	1	14	23	12	4	31	2016_2020	2018	UK	Europe	Unknown_human	Homo sapiens	Human	1	0	0	0	0	0	0	0	0	0	0	0	0	0	0	0	0	0	0	0	0	0	0	0	0	0	0	0	0	0	0	0
Saureus_1280.30101_Contig_1280.30101.con.0043	saureus	859		79	1	14	23	12	4	31	2016_2020	2018	UK	Europe	Unknown_human	Homo sapiens	Human	0	0	0	1	0	0	0	0	0	0	0	0	0	0	0	0	0	0	0	0	0	0	0	0	0	0	0	0	0	0	0	0
Saureus_1280.30102_Contig_1280.30102.con.0020	saureus	45	CC45	10	14	8	6	10	3	2	2016_2020	2018	UK	Europe	Unknown_human	Homo sapiens	Human	1	0	0	0	0	0	0	0	0	0	0	0	0	0	0	0	0	0	0	0	0	0	0	0	0	0	0	0	0	0	0	0
Saureus_1280.30103_Contig_1280.30103.con.0035	saureus	1535	CC15	13	13	1	1	81	11	13	2016_2020	2018	UK	Europe	Unknown_human	Homo sapiens	Human	1	1	1	0	0	0	0	0	0	0	0	0	0	0	0	0	0	0	0	0	0	0	0	0	0	0	0	0	0	0	0	0
Saureus_1280.30103_Contig_1280.30103.con.0053	saureus	1535	CC15	13	13	1	1	81	11	13	2016_2020	2018	UK	Europe	Unknown_human	Homo sapiens	Human	0	0	0	1	0	0	0	0	0	0	0	0	0	0	0	0	0	0	0	0	0	0	0	0	0	0	0	0	0	0	0	0
Saureus_1280.30104_Contig_1280.30104.con.0059	saureus	22	CC22	7	6	1	5	8	8	6	2016_2020	2018	UK	Europe	Unknown_human	Homo sapiens	Human	0	0	0	0	1	0	0	0	0	0	0	0	0	0	0	0	0	0	0	0	0	0	0	0	0	0	0	0	0	0	0	0
Saureus_1280.30105_Contig_1280.30105.con.0052	saureus	22	CC22	7	6	1	5	8	8	6	2016_2020	2018	UK	Europe	Unknown_human	Homo sapiens	Human	0	0	0	0	1	0	0	0	0	0	0	0	0	0	0	0	0	0	0	0	0	0	0	0	0	0	0	0	0	0	0	0
Saureus_1280.30106_Contig_1280.30106.con.0050	saureus	22	CC22	7	6	1	5	8	8	6	2016_2020	2018	UK	Europe	Unknown_human	Homo sapiens	Human	0	0	0	0	1	0	0	0	0	0	0	0	0	0	0	0	0	0	0	0	0	0	0	0	0	0	0	0	0	0	0	0
Saureus_1280.30107_Contig_1280.30107.con.0027	saureus	5	CC5	1	4	1	4	12	1	10	2016_2020	2018	UK	Europe	Unknown_human	Homo sapiens	Human	1	0	0	0	0	0	0	0	0	0	0	0	0	0	0	0	0	0	0	0	0	0	0	0	0	0	0	0	0	0	0	0
Saureus_1280.30108_Contig_1280.30108.con.0049	saureus	22	CC22	7	6	1	5	8	8	6	2016_2020	2018	UK	Europe	Unknown_human	Homo sapiens	Human	0	0	0	0	1	0	0	0	0	0	0	0	0	0	0	0	0	0	0	0	0	0	0	0	0	0	0	0	0	0	0	0
Saureus_1280.30112_Contig_1280.30112.con.0035	saureus	6	CC5	12	4	1	4	12	1	3	2016_2020	2018	UK	Europe	Unknown_human	Homo sapiens	Human	1	0	0	0	0	0	0	0	0	0	0	0	0	0	0	0	0	0	0	0	0	0	0	0	0	0	0	0	0	0	0	0
Saureus_1280.30113_Contig_1280.30113.con.0046	saureus	22	CC22	7	6	1	5	8	8	6	2016_2020	2018	UK	Europe	Unknown_human	Homo sapiens	Human	0	0	0	0	1	0	0	0	0	0	0	0	0	0	0	0	0	0	0	0	0	0	0	0	0	0	0	0	0	0	0	0
Saureus_1280.30114_Contig_1280.30114.con.0019	saureus	45	CC45	10	14	8	6	10	3	2	2016_2020	2018	UK	Europe	Unknown_human	Homo sapiens	Human	1	0	0	0	0	0	0	0	0	0	0	0	0	0	0	0	0	0	0	0	0	0	0	0	0	0	0	0	0	0	0	0
Saureus_1280.30115_Contig_1280.30115.con.0018	saureus	45	CC45	10	14	8	6	10	3	2	2016_2020	2018	UK	Europe	Unknown_human	Homo sapiens	Human	1	0	0	0	0	0	0	0	0	0	0	0	0	0	0	0	0	0	0	0	0	0	0	0	0	0	0	0	0	0	0	0
Saureus_1280.30117_Contig_1280.30117.con.0046	saureus	22	CC22	7	6	1	5	8	8	6	2016_2020	2018	UK	Europe	Unknown_human	Homo sapiens	Human	0	0	0	0	1	0	0	0	0	0	0	0	0	0	0	0	0	0	0	0	0	0	0	0	0	0	0	0	0	0	0	0
Saureus_1280.30118_Contig_1280.30118.con.0033	saureus	5	CC5	1	4	1	4	12	1	10	2016_2020	2018	UK	Europe	Unknown_human	Homo sapiens	Human	1	0	0	0	0	0	0	0	0	0	0	0	0	0	0	0	0	0	0	0	0	0	0	0	0	0	0	0	0	0	0	0
Saureus_1280.30118_Contig_1280.30118.con.0042	saureus	5	CC5	1	4	1	4	12	1	10	2016_2020	2018	UK	Europe	Unknown_human	Homo sapiens	Human	0	0	0	0	1	0	0	0	0	0	0	0	0	0	0	0	0	0	0	0	0	0	0	0	0	0	0	0	0	0	0	0
Saureus_1280.30122_Contig_1280.30122.con.0041	saureus	22	CC22	7	6	1	5	8	8	6	2016_2020	2018	UK	Europe	Unknown_human	Homo sapiens	Human	0	0	0	0	1	0	0	0	0	0	0	0	0	0	0	0	0	0	0	0	0	0	0	0	0	0	0	0	0	0	0	0
Saureus_1280.30123_Contig_1280.30123.con.0021	saureus	1	CC1	1	1	1	1	1	1	1	2016_2020	2018	UK	Europe	Unknown_human	Homo sapiens	Human	1	0	0	0	0	0	0	0	0	0	0	0	0	0	0	0	0	0	0	0	0	0	0	0	0	0	0	0	0	0	0	0
Saureus_1280.30124_Contig_1280.30124.con.0021	saureus	45	CC45	10	14	8	6	10	3	2	2016_2020	2018	UK	Europe	Unknown_human	Homo sapiens	Human	1	0	0	0	0	0	0	0	0	0	0	0	0	0	0	0	0	0	0	0	0	0	0	0	0	0	0	0	0	0	0	0
Saureus_1280.30125_Contig_1280.30125.con.0030	saureus	59	CC59	19	23	15	2	19	20	15	2016_2020	2018	UK	Europe	Unknown_human	Homo sapiens	Human	1	0	0	0	0	0	0	0	0	0	0	0	0	0	0	0	0	0	0	0	0	0	0	0	0	0	0	0	0	0	0	0
Saureus_1280.30125_Contig_1280.30125.con.0050	saureus	59	CC59	19	23	15	2	19	20	15	2016_2020	2018	UK	Europe	Unknown_human	Homo sapiens	Human	0	0	0	0	1	0	0	0	0	0	0	0	0	0	0	0	0	0	0	0	0	0	0	0	0	0	0	0	0	0	0	0
Saureus_1280.30127_Contig_1280.30127.con.0056	saureus	22	CC22	7	6	1	5	8	8	6	2016_2020	2018	UK	Europe	Unknown_human	Homo sapiens	Human	0	0	0	0	1	0	0	0	0	0	0	0	0	0	0	0	0	0	0	0	0	0	0	0	0	0	0	0	0	0	0	0
Saureus_1280.30128_Contig_1280.30128.con.0054	saureus	22	CC22	7	6	1	5	8	8	6	2016_2020	2018	UK	Europe	Unknown_human	Homo sapiens	Human	0	0	0	0	1	0	0	0	0	0	0	0	0	0	0	0	0	0	0	0	0	0	0	0	0	0	0	0	0	0	0	0
Saureus_1280.30129_Contig_1280.30129.con.0027	saureus	5	CC5	1	4	1	4	12	1	10	2016_2020	2018	UK	Europe	Unknown_human	Homo sapiens	Human	1	0	0	0	0	0	0	0	0	0	0	0	0	0	0	0	0	0	0	0	0	0	0	0	0	0	0	0	0	0	0	0
Saureus_1280.30131_Contig_1280.30131.con.0025	saureus	188	CC1	3	1	1	8	1	1	1	2016_2020	2018	UK	Europe	Unknown_human	Homo sapiens	Human	1	0	0	0	0	0	0	0	0	0	0	0	0	0	0	0	0	0	0	0	0	0	0	0	0	0	0	0	0	0	0	1
Saureus_1280.30133_Contig_1280.30133.con.0024	saureus	5	CC5	1	4	1	4	12	1	10	2016_2020	2018	UK	Europe	Unknown_human	Homo sapiens	Human	1	0	0	0	0	0	0	0	0	0	0	0	0	0	0	0	0	0	0	0	0	0	0	0	0	0	0	0	0	0	0	0
Saureus_1280.30134_Contig_1280.30134.con.0020	saureus	45	CC45	10	14	8	6	10	3	2	2016_2020	2018	UK	Europe	Unknown_human	Homo sapiens	Human	1	0	0	0	0	0	0	0	0	0	0	0	0	0	0	0	0	0	0	0	0	0	0	0	0	0	0	0	0	0	0	0
Saureus_1280.30135_Contig_1280.30135.con.0021	saureus	1	CC1	1	1	1	1	1	1	1	2016_2020	2018	UK	Europe	Unknown_human	Homo sapiens	Human	1	0	0	0	0	0	0	0	0	0	0	0	0	0	0	0	0	0	0	0	0	0	0	0	0	0	0	0	0	0	0	0
Saureus_1280.30135_Contig_1280.30135.con.0031	saureus	1	CC1	1	1	1	1	1	1	1	2016_2020	2018	UK	Europe	Unknown_human	Homo sapiens	Human	0	0	0	0	1	0	0	0	0	0	0	0	0	0	0	0	0	0	0	0	0	0	0	0	0	0	0	0	0	0	0	0
Saureus_1280.30135_Contig_1280.30135.con.0028	saureus	1	CC1	1	1	1	1	1	1	1	2016_2020	2018	UK	Europe	Unknown_human	Homo sapiens	Human	0	0	0	1	0	0	0	0	0	0	0	0	0	0	0	0	0	0	0	0	0	0	0	0	0	0	0	0	0	0	0	0
Saureus_1280.30136_Contig_1280.30136.con.0058	saureus	22	CC22	7	6	1	5	8	8	6	2016_2020	2018	UK	Europe	Unknown_human	Homo sapiens	Human	0	0	0	0	1	0	0	0	0	0	0	0	0	0	0	0	0	0	0	0	0	0	0	0	0	0	0	0	0	0	0	0
Saureus_1280.30137_Contig_1280.30137.con.0024	saureus	30	CC30	2	2	2	2	6	3	2	2016_2020	2018	UK	Europe	Unknown_human	Homo sapiens	Human	1	0	0	0	0	0	0	0	0	0	0	0	0	0	0	0	0	0	0	0	0	0	0	0	0	0	0	0	0	0	0	0
Saureus_1280.30138_Contig_1280.30138.con.0052	saureus	22	CC22	7	6	1	5	8	8	6	2016_2020	2018	UK	Europe	Unknown_human	Homo sapiens	Human	0	0	0	0	1	0	0	0	0	0	0	0	0	0	0	0	0	0	0	0	0	0	0	0	0	0	0	0	0	0	0	0
Saureus_1280.30139_Contig_1280.30139.con.0022	saureus	45	CC45	10	14	8	6	10	3	2	2016_2020	2018	UK	Europe	Unknown_human	Homo sapiens	Human	1	0	0	0	0	0	0	0	0	0	0	0	0	0	0	0	0	0	0	0	0	0	0	0	0	0	0	0	0	0	0	0
Saureus_1280.30141_Contig_1280.30141.con.0021	saureus	45	CC45	10	14	8	6	10	3	2	2016_2020	2018	UK	Europe	Unknown_human	Homo sapiens	Human	1	0	0	0	0	0	0	0	0	0	0	0	0	0	0	0	0	0	0	0	0	0	0	0	0	0	0	0	0	0	0	0
Saureus_1280.30142_Contig_1280.30142.con.0044	saureus	36	CC30	2	2	2	2	3	3	2	2016_2020	2018	UK	Europe	Unknown_human	Homo sapiens	Human	0	0	0	0	0	0	0	0	0	1	1	0	0	0	0	0	0	0	0	0	0	0	0	0	0	0	0	0	0	0	0	0
Saureus_1280.30143_Contig_1280.30143.con.0032	saureus	97	CC97	3	1	1	1	1	5	3	2016_2020	2018	UK	Europe	Unknown_human	Homo sapiens	Human	1	0	0	0	0	0	0	0	0	0	0	0	0	0	0	0	0	0	0	0	0	0	0	0	0	0	0	0	0	0	0	0
Saureus_1280.30146_Contig_1280.30146.con.0024	saureus	5	CC5	1	4	1	4	12	1	10	2016_2020	2018	UK	Europe	Unknown_human	Homo sapiens	Human	1	0	0	0	0	0	0	0	0	0	0	0	0	0	0	0	0	0	0	0	0	0	0	0	0	0	0	0	0	0	0	0
Saureus_1280.30147_Contig_1280.30147.con.0025	saureus	5	CC5	1	4	1	4	12	1	10	2016_2020	2018	UK	Europe	Unknown_human	Homo sapiens	Human	1	0	0	0	0	0	0	0	0	0	0	0	0	0	0	0	0	0	0	0	0	0	0	0	0	0	0	0	0	0	0	0
Saureus_1280.30148_Contig_1280.30148.con.0035	saureus	-		19	23	15	~226	19	20	15	2016_2020	2018	UK	Europe	Unknown_human	Homo sapiens	Human	1	0	0	0	0	0	0	0	0	0	0	0	0	0	0	0	0	0	0	0	0	0	0	0	0	0	0	0	0	0	0	0
Saureus_1280.30148_Contig_1280.30148.con.0047	saureus	-		19	23	15	~226	19	20	15	2016_2020	2018	UK	Europe	Unknown_human	Homo sapiens	Human	0	0	0	1	0	0	0	0	0	0	0	0	0	0	0	0	0	0	0	0	0	0	0	0	0	0	0	0	0	0	0	0
Saureus_1280.30149_Contig_1280.30149.con.0045	saureus	22	CC22	7	6	1	5	8	8	6	2016_2020	2018	UK	Europe	Unknown_human	Homo sapiens	Human	0	0	0	0	1	0	0	0	0	0	0	0	0	0	0	0	0	0	0	0	0	0	0	0	0	0	0	0	0	0	0	0
Saureus_1280.30149_Contig_1280.30149.con.0042	saureus	22	CC22	7	6	1	5	8	8	6	2016_2020	2018	UK	Europe	Unknown_human	Homo sapiens	Human	0	0	0	1	0	0	0	0	0	0	0	0	0	0	0	0	0	0	0	0	0	0	0	0	0	0	0	0	0	0	0	0
Saureus_1280.30152_Contig_1280.30152.con.0022	saureus	398	CC398	3	35	19	2	20	26	39	2016_2020	2018	UK	Europe	Unknown_human	Homo sapiens	Human	1	0	0	0	0	0	0	0	0	0	0	0	0	0	0	0	0	0	0	0	0	0	0	0	0	0	0	0	0	0	0	0
Saureus_1280.30152_Contig_1280.30152.con.0035	saureus	398	CC398	3	35	19	2	20	26	39	2016_2020	2018	UK	Europe	Unknown_human	Homo sapiens	Human	0	0	0	0	1	0	0	0	0	0	0	0	0	0	0	0	0	0	0	0	0	0	0	0	0	0	0	0	0	0	0	0
Saureus_1280.30153_Contig_1280.30153.con.0033	saureus	59	CC59	19	23	15	2	19	20	15	2016_2020	2018	UK	Europe	Unknown_human	Homo sapiens	Human	1	0	0	0	0	0	0	0	0	0	0	0	0	0	0	0	0	0	0	0	0	0	0	0	0	0	0	0	0	0	0	0
Saureus_1280.30153_Contig_1280.30153.con.0046	saureus	59	CC59	19	23	15	2	19	20	15	2016_2020	2018	UK	Europe	Unknown_human	Homo sapiens	Human	0	0	0	1	0	0	0	0	0	0	0	0	0	0	0	0	0	0	0	0	0	0	0	0	0	0	0	0	0	0	0	0
Saureus_1280.30159_Contig_1280.30159.con.0045	saureus	59	CC59	19	23	15	2	19	20	15	2016_2020	2018	UK	Europe	Unknown_human	Homo sapiens	Human	1	0	0	0	0	0	0	0	0	0	0	0	0	0	0	0	0	0	0	0	0	0	0	0	0	0	0	0	0	0	0	0
Saureus_1280.30159_Contig_1280.30159.con.0055	saureus	59	CC59	19	23	15	2	19	20	15	2016_2020	2018	UK	Europe	Unknown_human	Homo sapiens	Human	0	0	0	0	0	0	0	0	0	0	0	0	1	0	0	0	0	0	0	0	0	0	0	0	0	0	0	0	0	0	0	0
Saureus_1280.30159_Contig_1280.30159.con.0043	saureus	59	CC59	19	23	15	2	19	20	15	2016_2020	2018	UK	Europe	Unknown_human	Homo sapiens	Human	0	0	0	0	0	0	1	0	0	0	0	0	0	0	0	0	0	0	0	0	0	0	0	0	0	0	0	0	0	0	0	0
Saureus_1280.30162_Contig_1280.30162.con.0032	saureus	338	CC59	19	23	15	48	19	20	15	2016_2020	2018	UK	Europe	Unknown_human	Homo sapiens	Human	1	0	0	0	0	0	0	0	0	0	0	0	0	0	0	0	0	0	0	0	0	0	0	0	0	0	0	0	0	0	0	0
Saureus_1280.30162_Contig_1280.30162.con.0045	saureus	338	CC59	19	23	15	48	19	20	15	2016_2020	2018	UK	Europe	Unknown_human	Homo sapiens	Human	0	0	0	1	0	0	0	0	0	0	0	0	0	0	0	0	0	0	0	0	0	0	0	0	0	0	0	0	0	0	0	0
Saureus_1280.30163_Contig_1280.30163.con.0023	saureus	1	CC1	1	1	1	1	1	1	1	2016_2020	2018	UK	Europe	Unknown_human	Homo sapiens	Human	1	0	0	0	0	0	0	0	0	0	0	0	0	0	0	0	0	0	0	0	0	0	0	0	0	0	0	0	0	0	0	0
Saureus_1280.30164_Contig_1280.30164.con.0045	saureus	22	CC22	7	6	1	5	8	8	6	2016_2020	2018	UK	Europe	Unknown_human	Homo sapiens	Human	0	0	0	0	1	0	0	0	0	0	0	0	0	0	0	0	0	0	0	0	0	0	0	0	0	0	0	0	0	0	0	0
Saureus_1280.30165_Contig_1280.30165.con.0048	saureus	72	CC8	1	4	1	8	4	4	3	2016_2020	2018	UK	Europe	Unknown_human	Homo sapiens	Human	0	1	0	0	0	0	0	0	0	0	0	0	0	0	0	0	0	0	0	0	0	0	0	0	0	0	0	0	0	0	0	0
Saureus_1280.30165_Contig_1280.30165.con.0045	saureus	72	CC8	1	4	1	8	4	4	3	2016_2020	2018	UK	Europe	Unknown_human	Homo sapiens	Human	0	0	0	1	0	0	0	0	0	0	0	0	0	0	0	0	0	0	0	0	0	0	0	0	0	0	0	0	0	0	0	0
Saureus_1280.30166_Contig_1280.30166.con.0032	saureus	6	CC5	12	4	1	4	12	1	3	2016_2020	2018	UK	Europe	Unknown_human	Homo sapiens	Human	1	0	0	0	0	0	0	0	0	0	0	0	0	0	0	0	0	0	0	0	0	0	0	0	0	0	0	0	0	0	0	0
Saureus_1280.30167_Contig_1280.30167.con.0046	saureus	59	CC59	19	23	15	2	19	20	15	2016_2020	2018	UK	Europe	Unknown_human	Homo sapiens	Human	1	0	0	0	0	0	0	0	0	0	0	0	0	0	0	0	0	0	0	0	0	0	0	0	0	0	0	0	0	0	0	0
Saureus_1280.30167_Contig_1280.30167.con.0058	saureus	59	CC59	19	23	15	2	19	20	15	2016_2020	2018	UK	Europe	Unknown_human	Homo sapiens	Human	0	0	0	0	0	0	0	0	0	0	0	0	1	0	0	0	0	0	0	0	0	0	0	0	0	0	0	0	0	0	0	0
Saureus_1280.30167_Contig_1280.30167.con.0043	saureus	59	CC59	19	23	15	2	19	20	15	2016_2020	2018	UK	Europe	Unknown_human	Homo sapiens	Human	0	0	0	0	0	0	1	0	0	0	0	0	0	0	0	0	0	0	0	0	0	0	0	0	0	0	0	0	0	0	0	0
Saureus_1280.30168_Contig_1280.30168.con.0038	saureus	59	CC59	19	23	15	2	19	20	15	2016_2020	2018	UK	Europe	Unknown_human	Homo sapiens	Human	1	0	0	0	0	0	0	0	0	0	0	0	0	0	0	0	0	0	0	0	0	0	0	0	0	0	0	0	0	0	0	0
Saureus_1280.30168_Contig_1280.30168.con.0055	saureus	59	CC59	19	23	15	2	19	20	15	2016_2020	2018	UK	Europe	Unknown_human	Homo sapiens	Human	0	0	0	0	0	0	0	0	0	0	0	0	0	0	0	0	0	1	0	0	0	0	0	0	0	0	0	0	0	0	0	0
Saureus_1280.30169_Contig_1280.30169.con.0051	saureus	22	CC22	7	6	1	5	8	8	6	2016_2020	2018	UK	Europe	Unknown_human	Homo sapiens	Human	0	0	0	0	1	0	0	0	0	0	0	0	0	0	0	0	0	0	0	0	0	0	0	0	0	0	0	0	0	0	0	0
Saureus_1280.30171_Contig_1280.30171.con.0051	saureus	22	CC22	7	6	1	5	8	8	6	2016_2020	2018	UK	Europe	Unknown_human	Homo sapiens	Human	0	0	0	0	1	0	0	0	0	0	0	0	0	0	0	0	0	0	0	0	0	0	0	0	0	0	0	0	0	0	0	0
Saureus_1280.30172_Contig_1280.30172.con.0050	saureus	22	CC22	7	6	1	5	8	8	6	2016_2020	2018	UK	Europe	Unknown_human	Homo sapiens	Human	0	0	0	0	1	0	0	0	0	0	0	0	0	0	0	0	0	0	0	0	0	0	0	0	0	0	0	0	0	0	0	0
Saureus_1280.30173_Contig_1280.30173.con.0024	saureus	45	CC45	10	14	8	6	10	3	2	2016_2020	2018	UK	Europe	Unknown_human	Homo sapiens	Human	1	0	0	0	0	0	0	0	0	0	0	0	0	0	0	0	0	0	0	0	0	0	0	0	0	0	0	0	0	0	0	0
Saureus_1280.30174_Contig_1280.30174.con.0060	saureus	22	CC22	7	6	1	5	8	8	6	2016_2020	2018	UK	Europe	Unknown_human	Homo sapiens	Human	0	0	0	0	1	0	0	0	0	0	0	0	0	0	0	0	0	0	0	0	0	0	0	0	0	0	0	0	0	0	0	0
Saureus_1280.30174_Contig_1280.30174.con.0055	saureus	22	CC22	7	6	1	5	8	8	6	2016_2020	2018	UK	Europe	Unknown_human	Homo sapiens	Human	0	0	0	1	0	0	0	0	0	0	0	0	0	0	0	0	0	0	0	0	0	0	0	0	0	0	0	0	0	0	0	0
Saureus_1280.30177_Contig_1280.30177.con.0023	saureus	45	CC45	10	14	8	6	10	3	2	2016_2020	2018	UK	Europe	Unknown_human	Homo sapiens	Human	1	0	0	0	0	0	0	0	0	0	0	0	0	0	0	0	0	0	0	0	0	0	0	0	0	0	0	0	0	0	0	0
Saureus_1280.30179_Contig_1280.30179.con.0026	saureus	2851	CC1	1	417	1	1	1	1	1	2016_2020	2018	UK	Europe	Unknown_human	Homo sapiens	Human	1	0	0	0	0	0	0	0	0	0	0	0	0	0	0	0	0	0	0	0	0	0	0	0	0	0	0	0	0	0	0	0
Saureus_1280.30181_Contig_1280.30181.con.0030	saureus	508	CC45	10	40	8	6	10	3	2	2016_2020	2018	UK	Europe	Unknown_human	Homo sapiens	Human	1	0	0	0	0	0	0	0	0	0	0	0	0	0	0	0	0	0	0	0	0	0	0	0	0	0	0	0	0	0	0	0
Saureus_1280.30182_Contig_1280.30182.con.0049	saureus	22	CC22	7	6	1	5	8	8	6	2016_2020	2018	UK	Europe	Unknown_human	Homo sapiens	Human	0	0	0	0	1	0	0	0	0	0	0	0	0	0	0	0	0	0	0	0	0	0	0	0	0	0	0	0	0	0	0	0
Saureus_1280.30183_Contig_1280.30183.con.0022	saureus	45	CC45	10	14	8	6	10	3	2	2016_2020	2018	UK	Europe	Unknown_human	Homo sapiens	Human	1	0	0	0	0	0	0	0	0	0	0	0	0	0	0	0	0	0	0	0	0	0	0	0	0	0	0	0	0	0	0	0
Saureus_1280.30184_Contig_1280.30184.con.0025	saureus	5	CC5	1	4	1	4	12	1	10	2016_2020	2018	UK	Europe	Unknown_human	Homo sapiens	Human	1	0	0	0	0	0	0	0	0	0	0	0	0	0	0	0	0	0	0	0	0	0	0	0	0	0	0	0	0	0	0	0
Saureus_1280.30185_Contig_1280.30185.con.0035	saureus	8	CC8	3	3	1	1	4	4	3	2016_2020	2018	UK	Europe	Unknown_human	Homo sapiens	Human	0	0	0	0	0	1	0	0	0	0	0	0	0	0	0	0	0	0	0	0	1	0	0	0	0	0	0	0	0	0	0	0
Saureus_1280.30185_Contig_1280.30185.con.0036	saureus	8	CC8	3	3	1	1	4	4	3	2016_2020	2018	UK	Europe	Unknown_human	Homo sapiens	Human	0	0	0	1	0	0	0	0	0	0	0	0	0	0	0	0	0	0	0	0	0	0	0	0	0	0	0	0	0	0	0	0
Saureus_1280.30188_Contig_1280.30188.con.0035	saureus	6	CC5	12	4	1	4	12	1	3	2016_2020	2018	UK	Europe	Unknown_human	Homo sapiens	Human	1	0	0	0	0	0	0	0	0	0	0	0	0	0	0	0	0	0	0	0	0	0	0	0	0	0	0	0	0	0	0	0
Saureus_1280.30191_Contig_1280.30191.con.0045	saureus	22	CC22	7	6	1	5	8	8	6	2016_2020	2018	UK	Europe	Unknown_human	Homo sapiens	Human	0	0	0	0	1	0	0	0	0	0	0	0	0	0	0	0	0	0	0	0	0	0	0	0	0	0	0	0	0	0	0	0
Saureus_1280.30194_Contig_1280.30194.con.0030	saureus	30	CC30	2	2	2	2	6	3	2	2016_2020	2018	UK	Europe	Unknown_human	Homo sapiens	Human	1	0	0	0	0	0	0	0	0	0	0	0	0	0	0	0	0	0	0	0	0	0	0	0	0	0	0	0	0	0	0	0
Saureus_1280.30195_Contig_1280.30195.con.0043	saureus	8	CC8	3	3	1	1	4	4	3	2016_2020	2018	UK	Europe	Unknown_human	Homo sapiens	Human	0	0	0	1	0	0	0	0	0	0	0	0	0	0	0	0	0	0	0	0	0	0	0	0	0	0	0	0	0	0	0	0
Saureus_1280.30196_Contig_1280.30196.con.0020	saureus	45	CC45	10	14	8	6	10	3	2	2016_2020	2018	UK	Europe	Unknown_human	Homo sapiens	Human	1	0	0	0	0	0	0	0	0	0	0	0	0	0	0	0	0	0	0	0	0	0	0	0	0	0	0	0	0	0	0	0
Saureus_1280.30199_Contig_1280.30199.con.0021	saureus	45	CC45	10	14	8	6	10	3	2	2016_2020	2018	UK	Europe	Unknown_human	Homo sapiens	Human	1	0	0	0	0	0	0	0	0	0	0	0	0	0	0	0	0	0	0	0	0	0	0	0	0	0	0	0	0	0	0	0
Saureus_1280.30202_Contig_1280.30202.con.0053	saureus	22	CC22	7	6	1	5	8	8	6	2016_2020	2018	UK	Europe	Unknown_human	Homo sapiens	Human	0	0	0	0	1	0	0	0	0	0	0	0	0	0	0	0	0	0	0	0	0	0	0	0	0	0	0	0	0	0	0	0
Saureus_1280.30203_Contig_1280.30203.con.0051	saureus	22	CC22	7	6	1	5	8	8	6	2016_2020	2018	UK	Europe	Unknown_human	Homo sapiens	Human	0	0	0	0	1	0	0	0	0	0	0	0	0	0	0	0	0	0	0	0	0	0	0	0	0	0	0	0	0	0	0	0
Saureus_1280.30204_Contig_1280.30204.con.0031	saureus	59	CC59	19	23	15	2	19	20	15	2016_2020	2018	UK	Europe	Unknown_human	Homo sapiens	Human	1	0	0	0	0	0	0	0	0	0	0	0	0	0	0	0	0	0	0	0	0	0	0	0	0	0	0	0	0	0	0	0
Saureus_1280.30204_Contig_1280.30204.con.0053	saureus	59	CC59	19	23	15	2	19	20	15	2016_2020	2018	UK	Europe	Unknown_human	Homo sapiens	Human	0	0	0	0	1	0	0	0	0	0	0	0	0	0	0	0	0	0	0	0	0	0	0	0	0	0	0	0	0	0	0	0
Saureus_1280.30206_Contig_1280.30206.con.0050	saureus	22	CC22	7	6	1	5	8	8	6	2016_2020	2018	UK	Europe	Unknown_human	Homo sapiens	Human	0	0	0	0	1	0	0	0	0	0	0	0	0	0	0	0	0	0	0	0	0	0	0	0	0	0	0	0	0	0	0	0
Saureus_1280.30208_Contig_1280.30208.con.0027	saureus	45	CC45	10	14	8	6	10	3	2	2016_2020	2018	UK	Europe	Unknown_human	Homo sapiens	Human	1	0	0	0	0	0	0	0	0	0	0	0	0	0	0	0	0	0	0	0	0	0	0	0	0	0	0	0	0	0	0	0
Saureus_1280.30209_Contig_1280.30209.con.0054	saureus	36	CC30	2	2	2	2	3	3	2	2016_2020	2018	UK	Europe	Unknown_human	Homo sapiens	Human	0	0	0	0	0	0	0	0	0	1	1	0	0	0	0	0	0	0	0	0	0	0	0	0	0	0	0	0	0	0	0	0
Saureus_1280.30211_Contig_1280.30211.con.0035	saureus	398	CC398	3	35	19	2	20	26	39	2016_2020	2018	UK	Europe	Unknown_human	Homo sapiens	Human	0	0	0	1	0	0	0	0	0	0	0	0	0	0	0	0	0	0	0	0	0	0	0	0	0	0	0	0	0	0	0	0
Saureus_1280.30212_Contig_1280.30212.con.0059	saureus	2371	CC22	258	6	1	5	8	8	6	2016_2020	2018	UK	Europe	Unknown_human	Homo sapiens	Human	0	0	0	0	1	0	0	0	0	0	0	0	0	0	0	0	0	0	0	0	0	0	0	0	0	0	0	0	0	0	0	0
Saureus_1280.30213_Contig_1280.30213.con.0037	saureus	30	CC30	2	2	2	2	6	3	2	2016_2020	2018	UK	Europe	Unknown_human	Homo sapiens	Human	1	0	0	0	0	0	0	0	0	0	0	0	0	0	0	0	0	0	0	0	0	0	0	0	0	0	0	0	0	0	0	0
Saureus_1280.30214_Contig_1280.30214.con.0051	saureus	22	CC22	7	6	1	5	8	8	6	2016_2020	2018	UK	Europe	Unknown_human	Homo sapiens	Human	0	0	0	0	1	0	0	0	0	0	0	0	0	0	0	0	0	0	0	0	0	0	0	0	0	0	0	0	0	0	0	0
Saureus_1280.30215_Contig_1280.30215.con.0050	saureus	22	CC22	7	6	1	5	8	8	6	2016_2020	2018	UK	Europe	Unknown_human	Homo sapiens	Human	0	0	0	0	1	0	0	0	0	0	0	0	0	0	0	0	0	0	0	0	0	0	0	0	0	0	0	0	0	0	0	0
Saureus_1280.30216_Contig_1280.30216.con.0030	saureus	59	CC59	19	23	15	2	19	20	15	2016_2020	2018	UK	Europe	Unknown_human	Homo sapiens	Human	1	0	0	0	0	0	0	0	0	0	0	0	0	0	0	0	0	0	0	0	0	0	0	0	0	0	0	0	0	0	0	0
Saureus_1280.30216_Contig_1280.30216.con.0056	saureus	59	CC59	19	23	15	2	19	20	15	2016_2020	2018	UK	Europe	Unknown_human	Homo sapiens	Human	0	0	0	0	1	0	0	0	0	0	0	0	0	0	0	0	0	0	0	0	0	0	0	0	0	0	0	0	0	0	0	0
Saureus_1280.30217_Contig_1280.30217.con.0058	saureus	22	CC22	7	6	1	5	8	8	6	2016_2020	2018	UK	Europe	Unknown_human	Homo sapiens	Human	0	0	0	0	1	0	0	0	0	0	0	0	0	0	0	0	0	0	0	0	0	0	0	0	0	0	0	0	0	0	0	0
Saureus_1280.30218_Contig_1280.30218.con.0052	saureus	22	CC22	7	6	1	5	8	8	6	2016_2020	2018	UK	Europe	Unknown_human	Homo sapiens	Human	0	0	0	0	1	0	0	0	0	0	0	0	0	0	0	0	0	0	0	0	0	0	0	0	0	0	0	0	0	0	0	0
Saureus_1280.30221_Contig_1280.30221.con.0017	saureus	45	CC45	10	14	8	6	10	3	2	2016_2020	2018	UK	Europe	Unknown_human	Homo sapiens	Human	1	0	0	0	0	0	0	0	0	0	0	0	0	0	0	0	0	0	0	0	0	0	0	0	0	0	0	0	0	0	0	0
Saureus_1280.30223_Contig_1280.30223.con.0045	saureus	22	CC22	7	6	1	5	8	8	6	2016_2020	2018	UK	Europe	Unknown_human	Homo sapiens	Human	0	0	0	0	1	0	0	0	0	0	0	0	0	0	0	0	0	0	0	0	0	0	0	0	0	0	0	0	0	0	0	0
Saureus_1280.30226_Contig_1280.30226.con.0048	saureus	22	CC22	7	6	1	5	8	8	6	2016_2020	2018	UK	Europe	Unknown_human	Homo sapiens	Human	0	0	0	0	1	0	0	0	0	0	0	0	0	0	0	0	0	0	0	0	0	0	0	0	0	0	0	0	0	0	0	0
Saureus_1280.30228_Contig_1280.30228.con.0047	saureus	22	CC22	7	6	1	5	8	8	6	2016_2020	2018	UK	Europe	Unknown_human	Homo sapiens	Human	0	0	0	0	1	0	0	0	0	0	0	0	0	0	0	0	0	0	0	0	0	0	0	0	0	0	0	0	0	0	0	0
Saureus_1280.30231_Contig_1280.30231.con.0047	saureus	22	CC22	7	6	1	5	8	8	6	2016_2020	2018	UK	Europe	Unknown_human	Homo sapiens	Human	0	0	0	0	1	0	0	0	0	0	0	0	0	0	0	0	0	0	0	0	0	0	0	0	0	0	0	0	0	0	0	0
Saureus_1280.30232_Contig_1280.30232.con.0020	saureus	125	CC5	1	4	1	4	12	1	54	2016_2020	2018	UK	Europe	Unknown_human	Homo sapiens	Human	1	0	0	0	0	0	1	1	0	0	0	0	0	1	1	0	0	0	0	0	0	0	0	0	0	0	0	0	0	0	0	0
Saureus_1280.30234_Contig_1280.30234.con.0044	saureus	22	CC22	7	6	1	5	8	8	6	2016_2020	2018	UK	Europe	Unknown_human	Homo sapiens	Human	0	0	0	0	1	0	0	0	0	0	0	0	0	0	0	0	0	0	0	0	0	0	0	0	0	0	0	0	0	0	0	0
Saureus_1280.30234_Contig_1280.30234.con.0041	saureus	22	CC22	7	6	1	5	8	8	6	2016_2020	2018	UK	Europe	Unknown_human	Homo sapiens	Human	0	0	0	1	0	0	0	0	0	0	0	0	0	0	0	0	0	0	0	0	0	0	0	0	0	0	0	0	0	0	0	0
Saureus_1280.30235_Contig_1280.30235.con.0026	saureus	149	CC5	1	4	1	4	12	41	10	2016_2020	2018	UK	Europe	Unknown_human	Homo sapiens	Human	1	0	0	0	0	0	0	0	0	0	0	0	0	0	0	0	0	0	0	0	0	0	0	0	0	0	0	0	0	0	0	0
Saureus_1280.30237_Contig_1280.30237.con.0040	saureus	22	CC22	7	6	1	5	8	8	6	2016_2020	2018	UK	Europe	Unknown_human	Homo sapiens	Human	0	0	0	0	1	0	0	0	0	0	0	0	0	0	0	0	0	0	0	0	0	0	0	0	0	0	0	0	0	0	0	0
Saureus_1280.30238_Contig_1280.30238.con.0030	saureus	22	CC22	7	6	1	5	8	8	6	2016_2020	2018	UK	Europe	Unknown_human	Homo sapiens	Human	0	0	0	0	1	0	0	0	0	0	0	0	0	0	0	0	0	0	0	0	0	0	0	0	0	1	0	0	0	0	0	0
Saureus_1280.30241_Contig_1280.30241.con.0033	saureus	105	CC5	1	4	1	4	12	1	28	2016_2020	2018	UK	Europe	Unknown_human	Homo sapiens	Human	1	0	0	0	0	0	0	0	0	0	0	0	0	0	0	0	0	0	0	0	0	0	0	0	0	0	0	0	0	0	0	0
Saureus_1280.30241_Contig_1280.30241.con.0038	saureus	105	CC5	1	4	1	4	12	1	28	2016_2020	2018	UK	Europe	Unknown_human	Homo sapiens	Human	0	0	0	0	0	0	0	0	0	1	1	0	0	0	0	0	0	0	0	0	0	0	0	0	0	0	0	0	0	0	0	0
Saureus_1280.30242_Contig_1280.30242.con.0054	saureus	22	CC22	7	6	1	5	8	8	6	2016_2020	2018	UK	Europe	Unknown_human	Homo sapiens	Human	0	0	0	0	1	0	0	0	0	0	0	0	0	0	0	0	0	0	0	0	0	0	0	0	0	0	0	0	0	0	0	0
Saureus_1280.30244_Contig_1280.30244.con.0033	saureus	59	CC59	19	23	15	2	19	20	15	2016_2020	2018	UK	Europe	Unknown_human	Homo sapiens	Human	1	0	0	0	0	0	0	0	0	0	0	0	0	0	0	0	0	0	0	0	0	0	0	0	0	0	0	0	0	0	0	0
Saureus_1280.30244_Contig_1280.30244.con.0054	saureus	59	CC59	19	23	15	2	19	20	15	2016_2020	2018	UK	Europe	Unknown_human	Homo sapiens	Human	0	0	0	0	1	0	0	0	0	0	0	0	0	0	0	0	0	0	0	0	0	0	0	0	0	0	0	0	0	0	0	0
Saureus_1280.30245_Contig_1280.30245.con.0020	saureus	45	CC45	10	14	8	6	10	3	2	2016_2020	2018	UK	Europe	Unknown_human	Homo sapiens	Human	1	0	0	0	0	0	0	0	0	0	0	0	0	0	0	0	0	0	0	0	0	0	0	0	0	0	0	0	0	0	0	0
Saureus_1280.30246_Contig_1280.30246.con.0029	saureus	22	CC22	7	6	1	5	8	8	6	2016_2020	2018	UK	Europe	Unknown_human	Homo sapiens	Human	0	0	0	0	1	0	0	0	0	0	0	0	0	0	0	0	0	0	0	0	0	0	0	0	0	1	0	0	0	0	0	0
Saureus_1280.30249_Contig_1280.30249.con.0021	saureus	149	CC5	1	4	1	4	12	41	10	2016_2020	2018	UK	Europe	Unknown_human	Homo sapiens	Human	1	0	0	0	0	0	0	0	0	0	0	0	0	0	0	0	0	0	0	0	0	0	0	0	0	0	0	0	0	0	0	0
Saureus_1280.30251_Contig_1280.30251.con.0033	saureus	834	CC1	3	124	1	1	1	1	40	2016_2020	2018	UK	Europe	Unknown_human	Homo sapiens	Human	1	0	0	0	0	0	1	0	0	0	0	0	0	0	0	0	0	0	0	0	0	0	0	0	0	0	0	0	0	0	0	0
Saureus_1280.30253_Contig_1280.30253.con.0041	saureus	22	CC22	7	6	1	5	8	8	6	2016_2020	2018	UK	Europe	Unknown_human	Homo sapiens	Human	0	0	0	0	1	0	0	0	0	0	0	0	0	0	0	0	0	0	0	0	0	0	0	0	0	0	0	0	0	0	0	0
Saureus_1280.30254_Contig_1280.30254.con.0029	saureus	6	CC5	12	4	1	4	12	1	3	2016_2020	2018	UK	Europe	Unknown_human	Homo sapiens	Human	1	0	0	0	0	0	0	0	0	0	0	0	0	0	0	0	0	0	0	0	0	0	0	0	0	0	0	0	0	0	0	0
Saureus_1280.30258_Contig_1280.30258.con.0050	saureus	22	CC22	7	6	1	5	8	8	6	2016_2020	2018	UK	Europe	Unknown_human	Homo sapiens	Human	0	0	0	0	1	0	0	0	0	0	0	0	0	0	0	0	0	0	0	0	0	0	0	0	0	0	0	0	0	0	0	0
Saureus_1280.30259_Contig_1280.30259.con.0075	saureus	612	CC8	3	3	1	1	4	88	83	2016_2020	2018	UK	Europe	Unknown_human	Homo sapiens	Human	1	0	0	0	0	0	0	0	0	0	0	0	0	0	0	0	0	0	0	0	0	0	0	0	0	0	0	0	0	0	0	0
Saureus_1280.30259_Contig_1280.30259.con.0062	saureus	612	CC8	3	3	1	1	4	88	83	2016_2020	2018	UK	Europe	Unknown_human	Homo sapiens	Human	0	0	0	0	1	0	0	0	0	0	0	0	0	0	0	0	0	0	0	0	0	0	0	0	0	0	0	0	0	0	0	0
Saureus_1280.30262_Contig_1280.30262.con.0049	saureus	22	CC22	7	6	1	5	8	8	6	2016_2020	2018	UK	Europe	Unknown_human	Homo sapiens	Human	0	0	0	0	1	0	0	0	0	0	0	0	0	0	0	0	0	0	0	0	0	0	0	0	0	0	0	0	0	0	0	0
Saureus_1280.30263_Contig_1280.30263.con.0049	saureus	22	CC22	7	6	1	5	8	8	6	2016_2020	2018	UK	Europe	Unknown_human	Homo sapiens	Human	0	0	0	0	1	0	0	0	0	0	0	0	0	0	0	0	0	0	0	0	0	0	0	0	0	0	0	0	0	0	0	0
Saureus_1280.30266_Contig_1280.30266.con.0023	saureus	45	CC45	10	14	8	6	10	3	2	2016_2020	2018	UK	Europe	Unknown_human	Homo sapiens	Human	1	0	0	0	0	0	0	0	0	0	0	0	0	0	0	0	0	0	0	0	0	0	0	0	0	0	0	0	0	0	0	0
Saureus_1280.30267_Contig_1280.30267.con.0033	saureus	59	CC59	19	23	15	2	19	20	15	2016_2020	2018	UK	Europe	Unknown_human	Homo sapiens	Human	1	0	0	0	0	0	0	0	0	0	0	0	0	0	0	0	0	0	0	0	0	0	0	0	0	0	0	0	0	0	0	0
Saureus_1280.30268_Contig_1280.30268.con.0024	saureus	5	CC5	1	4	1	4	12	1	10	2016_2020	2018	UK	Europe	Unknown_human	Homo sapiens	Human	1	0	0	0	0	0	0	0	0	0	0	0	0	0	0	0	0	0	0	0	0	0	0	0	0	0	0	0	0	0	0	0
Saureus_1280.30268_Contig_1280.30268.con.0028	saureus	5	CC5	1	4	1	4	12	1	10	2016_2020	2018	UK	Europe	Unknown_human	Homo sapiens	Human	0	0	0	0	1	0	0	0	0	0	0	0	0	0	0	0	0	0	0	0	0	0	0	0	0	0	0	0	0	0	0	0
Saureus_1280.30271_Contig_1280.30271.con.0021	saureus	5	CC5	1	4	1	4	12	1	10	2016_2020	2018	UK	Europe	Unknown_human	Homo sapiens	Human	1	0	0	0	0	0	0	0	0	0	0	0	0	0	0	0	0	0	0	0	0	0	0	0	0	0	0	0	0	0	0	0
Saureus_1280.30272_Contig_1280.30272.con.0023	saureus	45	CC45	10	14	8	6	10	3	2	2016_2020	2018	UK	Europe	Unknown_human	Homo sapiens	Human	1	1	0	0	0	0	0	0	0	0	0	0	0	0	0	0	0	0	0	0	0	0	0	0	0	0	0	0	0	0	0	0
Saureus_1280.30273_Contig_1280.30273.con.0034	saureus	59	CC59	19	23	15	2	19	20	15	2016_2020	2018	UK	Europe	Unknown_human	Homo sapiens	Human	1	0	0	0	0	0	0	0	0	0	0	0	0	0	0	0	0	0	0	0	0	0	0	0	0	0	0	0	0	0	0	0
Saureus_1280.30273_Contig_1280.30273.con.0064	saureus	59	CC59	19	23	15	2	19	20	15	2016_2020	2018	UK	Europe	Unknown_human	Homo sapiens	Human	0	0	0	0	0	0	0	0	0	0	0	0	1	0	0	0	0	0	0	0	0	0	0	0	0	0	0	0	0	0	0	0
Saureus_1280.30273_Contig_1280.30273.con.0047	saureus	59	CC59	19	23	15	2	19	20	15	2016_2020	2018	UK	Europe	Unknown_human	Homo sapiens	Human	0	0	0	0	0	0	1	0	0	0	0	0	0	0	0	0	0	0	0	0	0	0	0	0	0	0	0	0	0	0	0	0
Saureus_1280.30274_Contig_1280.30274.con.0028	saureus	59	CC59	19	23	15	2	19	20	15	2016_2020	2018	UK	Europe	Unknown_human	Homo sapiens	Human	1	0	0	0	0	0	0	0	0	0	0	0	0	0	0	0	0	0	0	0	0	0	0	0	0	0	0	0	0	0	0	0
Saureus_1280.30274_Contig_1280.30274.con.0047	saureus	59	CC59	19	23	15	2	19	20	15	2016_2020	2018	UK	Europe	Unknown_human	Homo sapiens	Human	0	0	0	0	1	0	0	0	0	0	0	0	0	0	0	0	0	0	0	0	0	0	0	0	0	0	0	0	0	0	0	0
Saureus_1280.30275_Contig_1280.30275.con.0053	saureus	22	CC22	7	6	1	5	8	8	6	2016_2020	2018	UK	Europe	Unknown_human	Homo sapiens	Human	0	0	0	0	1	0	0	0	0	0	0	0	0	0	0	0	0	0	0	0	0	0	0	0	0	0	0	0	0	0	0	0
Saureus_1280.30276_Contig_1280.30276.con.0036	saureus	1649	CC5	12	4	1	4	12	1	67	2016_2020	2018	UK	Europe	Unknown_human	Homo sapiens	Human	1	0	0	0	0	0	0	0	0	0	0	0	0	0	0	0	0	0	0	0	0	0	0	0	0	0	0	0	0	0	0	0
Saureus_1280.30277_Contig_1280.30277.con.0051	saureus	22	CC22	7	6	1	5	8	8	6	2016_2020	2018	UK	Europe	Unknown_human	Homo sapiens	Human	0	0	0	0	1	0	0	0	0	0	0	0	0	0	0	0	0	0	0	0	0	0	0	0	0	0	0	0	0	0	0	0
Saureus_1280.30281_Contig_1280.30281.con.0021	saureus	45	CC45	10	14	8	6	10	3	2	2016_2020	2018	UK	Europe	Unknown_human	Homo sapiens	Human	1	0	0	0	0	0	0	0	0	0	0	0	0	0	0	0	0	0	0	0	0	0	0	0	0	0	0	0	0	0	0	0
Saureus_1280.30283_Contig_1280.30283.con.0026	saureus	8	CC8	3	3	1	1	4	4	3	2016_2020	2018	UK	Europe	Unknown_human	Homo sapiens	Human	1	0	0	0	0	0	1	1	0	0	0	0	0	0	0	0	0	0	0	0	0	0	0	0	0	0	0	0	0	0	0	0
Saureus_1280.30284_Contig_1280.30284.con.0031	saureus	1232		3	35	167	2	20	26	39	2016_2020	2018	UK	Europe	Unknown_human	Homo sapiens	Human	1	0	0	0	0	0	0	0	0	0	0	0	0	0	0	0	0	0	0	0	0	0	0	0	0	0	0	0	0	0	0	0
Saureus_1280.30284_Contig_1280.30284.con.0043	saureus	1232		3	35	167	2	20	26	39	2016_2020	2018	UK	Europe	Unknown_human	Homo sapiens	Human	0	0	0	1	0	0	0	0	0	0	0	0	0	0	0	0	0	0	0	0	0	0	0	0	0	0	0	0	0	0	0	0
Saureus_1280.30285_Contig_1280.30285.con.0047	saureus	22	CC22	7	6	1	5	8	8	6	2016_2020	2018	UK	Europe	Unknown_human	Homo sapiens	Human	0	0	0	1	0	0	0	0	0	0	0	0	0	0	0	0	0	0	0	0	0	0	0	0	0	0	0	0	0	0	0	0
Saureus_1280.30286_Contig_1280.30286.con.0033	saureus	789	CC8	3	4	1	4	4	6	3	2016_2020	2018	UK	Europe	Unknown_human	Homo sapiens	Human	1	0	0	0	0	0	0	0	0	0	0	0	0	0	0	0	0	0	0	0	0	0	0	0	0	0	0	0	0	0	0	0
Saureus_1280.30287_Contig_1280.30287.con.0017	saureus	45	CC45	10	14	8	6	10	3	2	2016_2020	2018	UK	Europe	Unknown_human	Homo sapiens	Human	1	0	0	0	0	0	0	0	0	0	0	0	0	0	0	0	0	0	0	0	0	0	0	0	0	0	0	0	0	0	0	0
Saureus_1280.30288_Contig_1280.30288.con.0032	saureus	59	CC59	19	23	15	2	19	20	15	2016_2020	2018	UK	Europe	Unknown_human	Homo sapiens	Human	1	0	0	0	0	0	0	0	0	0	0	0	0	0	0	0	0	0	0	0	0	0	0	0	0	0	0	0	0	0	0	0
Saureus_1280.30288_Contig_1280.30288.con.0057	saureus	59	CC59	19	23	15	2	19	20	15	2016_2020	2018	UK	Europe	Unknown_human	Homo sapiens	Human	0	0	0	0	0	0	0	0	0	0	0	0	1	0	0	0	0	0	0	0	0	0	0	0	0	0	0	0	0	0	0	0
Saureus_1280.30288_Contig_1280.30288.con.0043	saureus	59	CC59	19	23	15	2	19	20	15	2016_2020	2018	UK	Europe	Unknown_human	Homo sapiens	Human	0	0	0	0	0	0	1	0	0	0	0	0	0	0	0	0	0	0	0	0	0	0	0	0	0	0	0	0	0	0	0	0
Saureus_1280.30291_Contig_1280.30291.con.0053	saureus	22	CC22	7	6	1	5	8	8	6	2016_2020	2018	UK	Europe	Unknown_human	Homo sapiens	Human	0	0	0	0	1	0	0	0	0	0	0	0	0	0	0	0	0	0	0	0	0	0	0	0	0	0	0	0	0	0	0	0
Saureus_1280.30292_Contig_1280.30292.con.0024	saureus	45	CC45	10	14	8	6	10	3	2	2016_2020	2018	UK	Europe	Unknown_human	Homo sapiens	Human	1	0	0	0	0	0	0	0	0	0	0	0	0	0	0	0	0	0	0	0	0	0	0	0	0	0	0	0	0	0	0	0
Saureus_1280.30293_Contig_1280.30293.con.0029	saureus	59	CC59	19	23	15	2	19	20	15	2016_2020	2018	UK	Europe	Unknown_human	Homo sapiens	Human	1	0	0	0	0	0	0	0	0	0	0	0	0	0	0	0	0	0	0	0	0	0	0	0	0	0	0	0	0	0	0	0
Saureus_1280.30293_Contig_1280.30293.con.0052	saureus	59	CC59	19	23	15	2	19	20	15	2016_2020	2018	UK	Europe	Unknown_human	Homo sapiens	Human	0	0	0	0	1	0	0	0	0	0	0	0	0	0	0	0	0	0	0	0	0	0	0	0	0	0	0	0	0	0	0	0
Saureus_1280.30295_Contig_1280.30295.con.0049	saureus	22	CC22	7	6	1	5	8	8	6	2016_2020	2018	UK	Europe	Unknown_human	Homo sapiens	Human	0	0	0	0	1	0	0	0	0	0	0	0	0	0	0	0	0	0	0	0	0	0	0	0	0	0	0	0	0	0	0	0
Saureus_1280.30296_Contig_1280.30296.con.0052	saureus	22	CC22	7	6	1	5	8	8	6	2016_2020	2018	UK	Europe	Unknown_human	Homo sapiens	Human	0	0	0	0	1	0	0	0	0	0	0	0	0	0	0	0	0	0	0	0	0	0	0	0	0	0	0	0	0	0	0	0
Saureus_1280.30298_Contig_1280.30298.con.0035	saureus	1472	CC30	2	2	2	2	6	3	162	2016_2020	2018	UK	Europe	Unknown_human	Homo sapiens	Human	1	0	0	0	0	0	1	1	0	0	0	0	0	0	0	0	0	0	0	0	0	0	0	0	0	0	0	0	0	0	0	0
Saureus_1280.30298_Contig_1280.30298.con.0047	saureus	1472	CC30	2	2	2	2	6	3	162	2016_2020	2018	UK	Europe	Unknown_human	Homo sapiens	Human	0	0	0	1	0	0	0	0	0	0	0	0	0	0	0	0	0	0	0	0	0	0	0	0	0	0	0	0	0	0	0	0
Saureus_1280.30299_Contig_1280.30299.con.0031	saureus	72	CC8	1	4	1	8	4	4	3	2016_2020	2018	UK	Europe	Unknown_human	Homo sapiens	Human	0	0	0	0	0	0	1	1	0	0	0	0	0	0	0	0	0	0	0	0	0	0	0	0	0	0	0	0	0	0	0	0
Saureus_1280.30301_Contig_1280.30301.con.0019	saureus	45	CC45	10	14	8	6	10	3	2	2016_2020	2018	UK	Europe	Unknown_human	Homo sapiens	Human	1	0	0	0	0	0	0	0	0	0	0	0	0	0	0	0	0	0	0	0	0	0	0	0	0	0	0	0	0	0	0	0
Saureus_1280.30302_Contig_1280.30302.con.0047	saureus	22	CC22	7	6	1	5	8	8	6	2016_2020	2018	UK	Europe	Unknown_human	Homo sapiens	Human	0	0	0	0	1	0	0	0	0	0	0	0	0	0	0	0	0	0	0	0	0	0	0	0	0	0	0	0	0	0	0	0
Saureus_1280.30303_Contig_1280.30303.con.0031	saureus	30	CC30	2	2	2	2	6	3	2	2016_2020	2018	UK	Europe	Unknown_human	Homo sapiens	Human	1	0	0	0	0	0	0	0	0	0	0	0	0	0	0	0	0	0	0	0	0	0	0	0	0	0	0	0	0	0	0	0
Saureus_1280.30304_Contig_1280.30304.con.0030	saureus	30	CC30	2	2	2	2	6	3	2	2016_2020	2018	UK	Europe	Unknown_human	Homo sapiens	Human	1	0	0	0	0	0	0	0	0	0	0	0	0	0	0	0	0	0	0	0	0	0	0	0	0	0	0	0	0	0	0	0
Saureus_1280.30305_Contig_1280.30305.con.0017	saureus	45	CC45	10	14	8	6	10	3	2	2016_2020	2018	UK	Europe	Unknown_human	Homo sapiens	Human	1	0	0	0	0	0	0	0	0	0	0	0	0	0	0	0	0	0	0	0	0	0	0	0	0	0	0	0	0	0	0	0
Saureus_1280.30307_Contig_1280.30307.con.0028	saureus	-		19	23	15	~2	19	20	15	2016_2020	2018	UK	Europe	Unknown_human	Homo sapiens	Human	1	0	0	0	0	0	0	0	0	0	0	0	0	0	0	0	0	0	0	0	0	0	0	0	0	0	0	0	0	0	0	0
Saureus_1280.30307_Contig_1280.30307.con.0051	saureus	-		19	23	15	~2	19	20	15	2016_2020	2018	UK	Europe	Unknown_human	Homo sapiens	Human	0	0	0	0	1	0	0	0	0	0	0	0	0	0	0	0	0	0	0	0	0	0	0	0	0	0	0	0	0	0	0	0
Saureus_1280.30313_Contig_1280.30313.con.0033	saureus	30	CC30	2	2	2	2	6	3	2	2016_2020	2018	UK	Europe	Unknown_human	Homo sapiens	Human	1	0	0	0	0	0	0	0	0	0	0	0	0	0	0	0	0	0	0	0	0	0	0	0	0	0	0	0	0	0	0	0
Saureus_1280.30315_Contig_1280.30315.con.0050	saureus	22	CC22	7	6	1	5	8	8	6	2016_2020	2018	UK	Europe	Unknown_human	Homo sapiens	Human	0	0	0	0	1	0	0	0	0	0	0	0	0	0	0	0	0	0	0	0	0	0	0	0	0	0	0	0	0	0	0	0
Saureus_1280.30316_Contig_1280.30316.con.0029	saureus	2625	CC5	1	377	1	4	12	1	10	2016_2020	2018	UK	Europe	Unknown_human	Homo sapiens	Human	1	0	0	0	0	0	0	0	0	0	0	0	0	0	0	0	0	0	0	0	0	0	0	0	0	0	0	0	0	0	0	0
Saureus_1280.30317_Contig_1280.30317.con.0044	saureus	22	CC22	7	6	1	5	8	8	6	2016_2020	2018	UK	Europe	Unknown_human	Homo sapiens	Human	0	0	0	0	1	0	0	0	0	0	0	0	0	0	0	0	0	0	0	0	0	0	0	0	0	0	0	0	0	0	0	0
Saureus_1280.30318_Contig_1280.30318.con.0050	saureus	22	CC22	7	6	1	5	8	8	6	2016_2020	2018	UK	Europe	Unknown_human	Homo sapiens	Human	0	0	0	0	1	0	0	0	0	0	0	0	0	0	0	0	0	0	0	0	0	0	0	0	0	0	0	0	0	0	0	0
Saureus_1280.30319_Contig_1280.30319.con.0033	saureus	45	CC45	10	14	8	6	10	3	2	2016_2020	2018	UK	Europe	Unknown_human	Homo sapiens	Human	0	0	0	0	0	0	1	1	0	0	0	0	0	0	0	0	0	0	0	0	0	0	0	0	0	0	0	0	0	0	0	0
Saureus_1280.30321_Contig_1280.30321.con.0054	saureus	22	CC22	7	6	1	5	8	8	6	2016_2020	2018	UK	Europe	Unknown_human	Homo sapiens	Human	0	0	0	0	1	0	0	0	0	0	0	0	0	0	0	0	0	0	0	0	0	0	0	0	0	0	0	0	0	0	0	0
Saureus_1280.30322_Contig_1280.30322.con.0048	saureus	22	CC22	7	6	1	5	8	8	6	2016_2020	2018	UK	Europe	Unknown_human	Homo sapiens	Human	0	0	0	0	1	0	0	0	0	0	0	0	0	0	0	0	0	0	0	0	0	0	0	0	0	0	0	0	0	0	0	0
Saureus_1280.30323_Contig_1280.30323.con.0025	saureus	5	CC5	1	4	1	4	12	1	10	2016_2020	2018	UK	Europe	Unknown_human	Homo sapiens	Human	1	0	0	0	0	0	0	0	0	0	0	0	0	0	0	0	0	0	0	0	0	0	0	0	0	0	0	0	0	0	0	0
Saureus_1280.30325_Contig_1280.30325.con.0059	saureus	22	CC22	7	6	1	5	8	8	6	2016_2020	2018	UK	Europe	Unknown_human	Homo sapiens	Human	0	0	0	0	1	0	0	0	0	0	0	0	0	0	0	0	0	0	0	0	0	0	0	0	0	0	0	0	0	0	0	0
Saureus_1280.30326_Contig_1280.30326.con.0050	saureus	22	CC22	7	6	1	5	8	8	6	2016_2020	2018	UK	Europe	Unknown_human	Homo sapiens	Human	0	0	0	0	1	0	0	0	0	0	0	0	0	0	0	0	0	0	0	0	0	0	0	0	0	0	0	0	0	0	0	0
Saureus_1280.30327_Contig_1280.30327.con.0041	saureus	80		1	3	1	14	11	51	10	2016_2020	2018	UK	Europe	Unknown_human	Homo sapiens	Human	0	0	0	0	1	0	0	0	0	0	0	0	0	0	0	0	0	0	0	0	0	0	0	0	0	0	0	0	0	0	0	0
Saureus_1280.30329_Contig_1280.30329.con.0056	saureus	22	CC22	7	6	1	5	8	8	6	2016_2020	2018	UK	Europe	Unknown_human	Homo sapiens	Human	0	0	0	0	1	0	0	0	0	0	0	0	0	0	0	0	0	0	0	0	0	0	0	0	0	0	0	0	0	0	0	0
Saureus_1280.30333_Contig_1280.30333.con.0059	saureus	2371	CC22	258	6	1	5	8	8	6	2016_2020	2018	UK	Europe	Unknown_human	Homo sapiens	Human	0	0	0	0	1	0	0	0	0	0	0	0	0	0	0	0	0	0	0	0	0	0	0	0	0	0	0	0	0	0	0	0
Saureus_1280.30336_Contig_1280.30336.con.0026	saureus	-		1	1	1	1	~1	1	1	2016_2020	2018	UK	Europe	Unknown_human	Homo sapiens	Human	1	0	0	0	0	0	0	0	0	0	0	0	0	0	0	0	0	0	0	0	0	0	0	0	0	0	0	0	0	0	0	0
Saureus_1280.30336_Contig_1280.30336.con.0038	saureus	-		1	1	1	1	~1	1	1	2016_2020	2018	UK	Europe	Unknown_human	Homo sapiens	Human	0	0	0	0	1	0	0	0	0	0	0	0	0	0	0	0	0	0	0	0	0	0	0	0	0	0	0	0	0	0	0	0
Saureus_1280.30336_Contig_1280.30336.con.0032	saureus	-		1	1	1	1	~1	1	1	2016_2020	2018	UK	Europe	Unknown_human	Homo sapiens	Human	0	0	0	1	0	0	0	0	0	0	0	0	0	0	0	0	0	0	0	0	0	0	0	0	0	0	0	0	0	0	0	0
Saureus_1280.30337_Contig_1280.30337.con.0020	saureus	45	CC45	10	14	8	6	10	3	2	2016_2020	2018	UK	Europe	Unknown_human	Homo sapiens	Human	1	0	0	0	0	0	0	0	0	0	0	0	0	0	0	0	0	0	0	0	0	0	0	0	0	0	0	0	0	0	0	0
Saureus_1280.30341_Contig_1280.30341.con.0037	saureus	5	CC5	1	4	1	4	12	1	10	2016_2020	2018	UK	Europe	Unknown_human	Homo sapiens	Human	0	0	0	0	1	0	0	0	0	0	0	0	0	0	0	0	0	0	0	0	0	0	0	0	0	0	0	0	0	0	0	0
Saureus_1280.30342_Contig_1280.30342.con.0022	saureus	1	CC1	1	1	1	1	1	1	1	2016_2020	2018	UK	Europe	Unknown_human	Homo sapiens	Human	1	0	0	0	0	0	0	0	0	0	0	0	0	0	0	0	0	0	0	0	0	0	0	0	0	0	0	0	0	0	0	0
Saureus_1280.30343_Contig_1280.30343.con.0037	saureus	789	CC8	3	4	1	4	4	6	3	2016_2020	2018	UK	Europe	Unknown_human	Homo sapiens	Human	1	0	0	0	0	0	0	0	0	0	0	0	0	0	0	0	0	0	0	0	0	0	0	0	0	0	0	0	0	0	0	0
Saureus_1280.30343_Contig_1280.30343.con.0054	saureus	789	CC8	3	4	1	4	4	6	3	2016_2020	2018	UK	Europe	Unknown_human	Homo sapiens	Human	0	0	0	0	0	0	0	0	0	0	0	0	0	0	0	1	0	0	0	0	0	0	0	0	0	0	0	0	0	0	0	0
Saureus_1280.30343_Contig_1280.30343.con.0059	saureus	789	CC8	3	4	1	4	4	6	3	2016_2020	2018	UK	Europe	Unknown_human	Homo sapiens	Human	0	0	0	1	0	0	0	0	0	0	0	0	0	0	0	0	0	0	0	0	0	0	0	0	0	0	0	0	0	0	0	0
Saureus_1280.30344_Contig_1280.30344.con.0026	saureus	59	CC59	19	23	15	2	19	20	15	2016_2020	2018	UK	Europe	Unknown_human	Homo sapiens	Human	1	0	0	0	0	0	1	0	0	0	0	0	0	0	0	0	0	0	0	0	0	0	0	0	0	0	0	0	0	0	0	0
Saureus_1280.30344_Contig_1280.30344.con.0044	saureus	59	CC59	19	23	15	2	19	20	15	2016_2020	2018	UK	Europe	Unknown_human	Homo sapiens	Human	0	0	0	0	0	0	0	0	0	0	0	0	1	0	0	0	0	0	0	0	0	0	0	0	0	0	0	0	0	0	0	0
Saureus_1280.30345_Contig_1280.30345.con.0023	saureus	1	CC1	1	1	1	1	1	1	1	2016_2020	2018	UK	Europe	Unknown_human	Homo sapiens	Human	1	0	0	0	0	0	0	0	0	0	0	0	0	0	0	0	0	0	0	0	0	0	0	0	0	0	0	0	0	0	0	0
Saureus_1280.30346_Contig_1280.30346.con.0052	saureus	772	CC1	1	1	1	1	22	1	1	2016_2020	2018	UK	Europe	Unknown_human	Homo sapiens	Human	0	0	0	0	0	0	0	0	0	0	0	0	0	0	0	1	0	0	0	0	0	0	0	0	0	0	0	0	0	0	0	0
Saureus_1280.30346_Contig_1280.30346.con.0047	saureus	772	CC1	1	1	1	1	22	1	1	2016_2020	2018	UK	Europe	Unknown_human	Homo sapiens	Human	0	0	0	0	0	0	1	1	0	0	0	0	0	0	0	0	0	0	0	0	0	0	0	0	0	0	0	0	0	0	0	0
Saureus_1280.30351_Contig_1280.30351.con.0028	saureus	1	CC1	1	1	1	1	1	1	1	2016_2020	2018	UK	Europe	Unknown_human	Homo sapiens	Human	1	0	0	0	0	0	0	0	0	0	0	0	0	0	0	0	0	0	0	0	0	0	0	0	0	0	0	0	0	0	0	0
Saureus_1280.30351_Contig_1280.30351.con.0044	saureus	1	CC1	1	1	1	1	1	1	1	2016_2020	2018	UK	Europe	Unknown_human	Homo sapiens	Human	0	0	0	0	1	0	0	0	0	0	0	0	0	0	0	0	0	0	0	0	0	0	0	0	0	0	0	0	0	0	0	0
Saureus_1280.30351_Contig_1280.30351.con.0039	saureus	1	CC1	1	1	1	1	1	1	1	2016_2020	2018	UK	Europe	Unknown_human	Homo sapiens	Human	0	0	0	1	0	0	0	0	0	0	0	0	0	0	0	0	0	0	0	0	0	0	0	0	0	0	0	0	0	0	0	0
Saureus_1280.30352_Contig_1280.30352.con.0019	saureus	45	CC45	10	14	8	6	10	3	2	2016_2020	2018	UK	Europe	Unknown_human	Homo sapiens	Human	1	0	0	0	0	0	0	0	0	0	0	0	0	0	0	0	0	0	0	0	0	0	0	0	0	0	0	0	0	0	0	0
Saureus_1280.30353_Contig_1280.30353.con.0025	saureus	45	CC45	10	14	8	6	10	3	2	2016_2020	2018	UK	Europe	Unknown_human	Homo sapiens	Human	1	0	0	0	0	0	0	0	0	0	0	0	0	0	0	0	0	0	0	0	0	0	0	0	0	0	0	0	0	0	0	0
Saureus_1280.30354_Contig_1280.30354.con.0050	saureus	121	CC121	6	5	6	2	7	14	5	2016_2020	2018	UK	Europe	Unknown_human	Homo sapiens	Human	0	0	0	0	1	0	0	0	0	0	0	0	0	0	0	0	0	0	0	0	0	0	0	0	0	0	0	0	0	0	0	0
Saureus_1280.30355_Contig_1280.30355.con.0050	saureus	22	CC22	7	6	1	5	8	8	6	2016_2020	2018	UK	Europe	Unknown_human	Homo sapiens	Human	0	0	0	0	1	0	0	0	0	0	0	0	0	0	0	0	0	0	0	0	0	0	0	0	0	0	0	0	0	0	0	0
Saureus_1280.30356_Contig_1280.30356.con.0023	saureus	5	CC5	1	4	1	4	12	1	10	2016_2020	2018	UK	Europe	Unknown_human	Homo sapiens	Human	1	0	0	0	0	0	0	0	0	0	0	0	0	0	0	0	0	0	0	0	0	0	0	0	0	0	0	0	0	0	0	0
Saureus_1280.30357_Contig_1280.30357.con.0031	saureus	59	CC59	19	23	15	2	19	20	15	2016_2020	2018	UK	Europe	Unknown_human	Homo sapiens	Human	1	0	0	0	0	0	0	0	0	0	0	0	0	0	0	0	0	0	0	0	0	0	0	0	0	0	0	0	0	0	0	0
Saureus_1280.30357_Contig_1280.30357.con.0062	saureus	59	CC59	19	23	15	2	19	20	15	2016_2020	2018	UK	Europe	Unknown_human	Homo sapiens	Human	0	0	0	0	1	0	0	0	0	0	0	0	0	0	0	0	0	0	0	0	0	0	0	0	0	0	0	0	0	0	0	0
Saureus_1280.30358_Contig_1280.30358.con.0056	saureus	36	CC30	2	2	2	2	3	3	2	2016_2020	2018	UK	Europe	Unknown_human	Homo sapiens	Human	0	0	0	0	0	0	0	0	0	1	1	0	0	0	0	0	0	0	0	0	0	0	0	0	0	0	0	0	0	0	0	0
Saureus_1280.30361_Contig_1280.30361.con.0022	saureus	1	CC1	1	1	1	1	1	1	1	2016_2020	2018	UK	Europe	Unknown_human	Homo sapiens	Human	1	0	0	0	0	0	0	0	0	0	0	0	0	0	0	0	0	0	0	0	0	0	0	0	0	0	0	0	0	0	0	0
Saureus_1280.30361_Contig_1280.30361.con.0030	saureus	1	CC1	1	1	1	1	1	1	1	2016_2020	2018	UK	Europe	Unknown_human	Homo sapiens	Human	0	0	0	0	1	0	0	0	0	0	0	0	0	0	0	0	0	0	0	0	0	0	0	0	0	0	0	0	0	0	0	0
Saureus_1280.30363_Contig_1280.30363.con.0022	saureus	45	CC45	10	14	8	6	10	3	2	2016_2020	2018	UK	Europe	Unknown_human	Homo sapiens	Human	1	0	0	0	0	0	0	0	0	0	0	0	0	0	0	0	0	0	0	0	0	0	0	0	0	0	0	0	0	0	0	0
Saureus_1280.30364_Contig_1280.30364.con.0050	saureus	22	CC22	7	6	1	5	8	8	6	2016_2020	2018	UK	Europe	Unknown_human	Homo sapiens	Human	0	0	0	0	1	0	0	0	0	0	0	0	0	0	0	0	0	0	0	0	0	0	0	0	0	0	0	0	0	0	0	0
Saureus_1280.30365_Contig_1280.30365.con.0054	saureus	22	CC22	7	6	1	5	8	8	6	2016_2020	2018	UK	Europe	Unknown_human	Homo sapiens	Human	0	0	0	0	1	0	0	0	0	0	0	0	0	0	0	0	0	0	0	0	0	0	0	0	0	0	0	0	0	0	0	0
Saureus_1280.30366_Contig_1280.30366.con.0027	saureus	59	CC59	19	23	15	2	19	20	15	2016_2020	2018	UK	Europe	Unknown_human	Homo sapiens	Human	1	0	0	0	0	0	0	0	0	0	0	0	0	0	0	0	0	0	0	0	0	0	0	0	0	0	0	0	0	0	0	0
Saureus_1280.30369_Contig_1280.30369.con.0028	saureus	1	CC1	1	1	1	1	1	1	1	2016_2020	2018	UK	Europe	Unknown_human	Homo sapiens	Human	1	0	0	0	0	0	0	0	0	0	0	0	0	0	0	0	0	0	0	0	0	0	0	0	0	0	0	0	0	0	0	0
Saureus_1280.30369_Contig_1280.30369.con.0044	saureus	1	CC1	1	1	1	1	1	1	1	2016_2020	2018	UK	Europe	Unknown_human	Homo sapiens	Human	0	0	0	0	1	0	0	0	0	0	0	0	0	0	0	0	0	0	0	0	0	0	0	0	0	0	0	0	0	0	0	0
Saureus_1280.30369_Contig_1280.30369.con.0039	saureus	1	CC1	1	1	1	1	1	1	1	2016_2020	2018	UK	Europe	Unknown_human	Homo sapiens	Human	0	0	0	1	0	0	0	0	0	0	0	0	0	0	0	0	0	0	0	0	0	0	0	0	0	0	0	0	0	0	0	0
Saureus_1280.30371_Contig_1280.30371.con.0044	saureus	72	CC8	1	4	1	8	4	4	3	2016_2020	2018	UK	Europe	Unknown_human	Homo sapiens	Human	0	0	0	1	0	0	0	0	0	0	0	0	0	0	0	0	0	0	0	0	0	0	0	0	0	0	0	0	0	0	0	0
Saureus_1280.30372_Contig_1280.30372.con.0078	saureus	612	CC8	3	3	1	1	4	88	83	2016_2020	2018	UK	Europe	Unknown_human	Homo sapiens	Human	1	0	0	0	0	0	0	0	0	0	0	0	0	0	0	0	0	0	0	0	0	0	0	0	0	0	0	0	0	0	0	0
Saureus_1280.30372_Contig_1280.30372.con.0064	saureus	612	CC8	3	3	1	1	4	88	83	2016_2020	2018	UK	Europe	Unknown_human	Homo sapiens	Human	0	0	0	0	1	0	0	0	0	0	0	0	0	0	0	0	0	0	0	0	0	0	0	0	0	0	0	0	0	0	0	0
Saureus_1280.30374_Contig_1280.30374.con.0053	saureus	22	CC22	7	6	1	5	8	8	6	2016_2020	2018	UK	Europe	Unknown_human	Homo sapiens	Human	0	0	0	0	1	0	0	0	0	0	0	0	0	0	0	0	0	0	0	0	0	0	0	0	0	0	0	0	0	0	0	0
Saureus_1280.30375_Contig_1280.30375.con.0032	saureus	789	CC8	3	4	1	4	4	6	3	2016_2020	2018	UK	Europe	Unknown_human	Homo sapiens	Human	1	0	0	0	0	0	0	0	0	0	0	0	0	0	0	0	0	0	0	0	0	0	0	0	0	0	0	0	0	0	0	0
Saureus_1280.30376_Contig_1280.30376.con.0025	saureus	80		1	3	1	14	11	51	10	2016_2020	2018	UK	Europe	Unknown_human	Homo sapiens	Human	1	0	0	0	0	0	0	0	0	0	0	0	0	0	0	0	0	0	0	0	0	0	0	0	0	0	0	0	0	0	0	0
Saureus_1280.30376_Contig_1280.30376.con.0035	saureus	80		1	3	1	14	11	51	10	2016_2020	2018	UK	Europe	Unknown_human	Homo sapiens	Human	0	0	0	0	1	0	0	0	0	0	0	0	0	0	0	0	0	0	0	0	0	0	0	0	0	0	0	0	0	0	0	0
Saureus_1280.30379_Contig_1280.30379.con.0034	saureus	8	CC8	3	3	1	1	4	4	3	2016_2020	2018	UK	Europe	Unknown_human	Homo sapiens	Human	0	0	0	1	0	0	0	0	0	0	0	0	0	0	0	0	0	0	0	0	0	0	0	0	0	0	0	0	0	0	0	0
Saureus_1280.30381_Contig_1280.30381.con.0034	saureus	1649	CC5	12	4	1	4	12	1	67	2016_2020	2018	UK	Europe	Unknown_human	Homo sapiens	Human	1	0	0	0	0	0	0	0	0	0	0	0	0	0	0	0	0	0	0	0	0	0	0	0	0	0	0	0	0	0	0	0
Saureus_1280.30383_Contig_1280.30383.con.0049	saureus	22	CC22	7	6	1	5	8	8	6	2016_2020	2018	UK	Europe	Unknown_human	Homo sapiens	Human	0	0	0	0	1	0	0	0	0	0	0	0	0	0	0	0	0	0	0	0	0	0	0	0	0	0	0	0	0	0	0	0
Saureus_1280.30385_Contig_1280.30385.con.0029	saureus	59	CC59	19	23	15	2	19	20	15	2016_2020	2018	UK	Europe	Unknown_human	Homo sapiens	Human	1	0	0	0	0	0	0	0	0	0	0	0	0	0	0	0	0	0	0	0	0	0	0	0	0	0	0	0	0	0	0	0
Saureus_1280.30385_Contig_1280.30385.con.0050	saureus	59	CC59	19	23	15	2	19	20	15	2016_2020	2018	UK	Europe	Unknown_human	Homo sapiens	Human	0	0	0	0	1	0	0	0	0	0	0	0	0	0	0	0	0	0	0	0	0	0	0	0	0	0	0	0	0	0	0	0
Saureus_1280.30386_Contig_1280.30386.con.0034	saureus	8	CC8	3	3	1	1	4	4	3	2016_2020	2018	UK	Europe	Unknown_human	Homo sapiens	Human	0	0	0	1	0	0	0	0	0	0	0	0	0	0	0	0	0	0	0	0	0	0	0	0	0	0	0	0	0	0	0	0
Saureus_1280.30389_Contig_1280.30389.con.0050	saureus	22	CC22	7	6	1	5	8	8	6	2016_2020	2018	UK	Europe	Unknown_human	Homo sapiens	Human	0	0	0	0	1	0	0	0	0	0	0	0	0	0	0	0	0	0	0	0	0	0	0	0	0	0	0	0	0	0	0	0
Saureus_1280.30389_Contig_1280.30389.con.0045	saureus	22	CC22	7	6	1	5	8	8	6	2016_2020	2018	UK	Europe	Unknown_human	Homo sapiens	Human	0	0	0	1	0	0	0	0	0	0	0	0	0	0	0	0	0	0	0	0	0	0	0	0	0	0	0	0	0	0	0	0
Saureus_1280.30394_Contig_1280.30394.con.0032	saureus	59	CC59	19	23	15	2	19	20	15	2016_2020	2018	UK	Europe	Unknown_human	Homo sapiens	Human	1	0	0	0	0	0	0	0	0	0	0	0	0	0	0	0	0	0	0	0	0	0	0	0	0	0	0	0	0	0	0	0
Saureus_1280.30394_Contig_1280.30394.con.0058	saureus	59	CC59	19	23	15	2	19	20	15	2016_2020	2018	UK	Europe	Unknown_human	Homo sapiens	Human	0	0	0	0	1	0	0	0	0	0	0	0	0	0	0	0	0	0	0	0	0	0	0	0	0	0	0	0	0	0	0	0
Saureus_1280.30395_Contig_1280.30395.con.0028	saureus	1	CC1	1	1	1	1	1	1	1	2016_2020	2018	UK	Europe	Unknown_human	Homo sapiens	Human	1	0	0	0	0	0	0	0	0	0	0	0	0	0	0	0	0	0	0	0	0	0	0	0	0	0	0	0	0	0	0	0
Saureus_1280.30395_Contig_1280.30395.con.0037	saureus	1	CC1	1	1	1	1	1	1	1	2016_2020	2018	UK	Europe	Unknown_human	Homo sapiens	Human	0	0	0	0	1	0	0	0	0	0	0	0	0	0	0	0	0	0	0	0	0	0	0	0	0	0	0	0	0	0	0	0
Saureus_1280.30397_Contig_1280.30397.con.0023	saureus	45	CC45	10	14	8	6	10	3	2	2016_2020	2018	UK	Europe	Unknown_human	Homo sapiens	Human	1	0	0	0	0	0	0	0	0	0	0	0	0	0	0	0	0	0	0	0	0	0	0	0	0	0	0	0	0	0	0	0
Saureus_1280.30399_Contig_1280.30399.con.0022	saureus	45	CC45	10	14	8	6	10	3	2	2016_2020	2018	UK	Europe	Unknown_human	Homo sapiens	Human	1	0	0	0	0	0	0	0	0	0	0	0	0	0	0	0	0	0	0	0	0	0	0	0	0	0	0	0	0	0	0	0
Saureus_1280.30401_Contig_1280.30401.con.0044	saureus	22	CC22	7	6	1	5	8	8	6	2016_2020	2018	UK	Europe	Unknown_human	Homo sapiens	Human	0	0	0	0	1	0	0	0	0	0	0	0	0	0	0	0	0	0	0	0	0	0	0	0	0	0	0	0	0	0	0	0
Saureus_1280.30402_Contig_1280.30402.con.0030	saureus	1535	CC15	13	13	1	1	81	11	13	2016_2020	2018	UK	Europe	Unknown_human	Homo sapiens	Human	1	1	1	0	0	0	0	0	0	0	0	0	0	0	0	0	0	0	0	0	0	0	0	0	0	0	0	0	0	0	0	0
Saureus_1280.30402_Contig_1280.30402.con.0048	saureus	1535	CC15	13	13	1	1	81	11	13	2016_2020	2018	UK	Europe	Unknown_human	Homo sapiens	Human	0	0	0	1	0	0	0	0	0	0	0	0	0	0	0	0	0	0	0	0	0	0	0	0	0	0	0	0	0	0	0	0
Saureus_1280.30403_Contig_1280.30403.con.0028	saureus	5	CC5	1	4	1	4	12	1	10	2016_2020	2018	UK	Europe	Unknown_human	Homo sapiens	Human	1	0	0	0	0	0	0	0	0	0	0	0	0	0	0	0	0	0	0	0	0	0	0	0	0	0	0	0	0	0	0	0
Saureus_1280.30404_Contig_1280.30404.con.0059	saureus	22	CC22	7	6	1	5	8	8	6	2016_2020	2018	UK	Europe	Unknown_human	Homo sapiens	Human	0	0	0	0	1	0	0	0	0	0	0	0	0	0	0	0	0	0	0	0	0	0	0	0	0	0	0	0	0	0	0	0
Saureus_1280.30405_Contig_1280.30405.con.0022	saureus	45	CC45	10	14	8	6	10	3	2	2016_2020	2018	UK	Europe	Unknown_human	Homo sapiens	Human	1	0	0	0	0	0	0	0	0	0	0	0	0	0	0	0	0	0	0	0	0	0	0	0	0	0	0	0	0	0	0	0
Saureus_1280.30406_Contig_1280.30406.con.0030	saureus	59	CC59	19	23	15	2	19	20	15	2016_2020	2018	UK	Europe	Unknown_human	Homo sapiens	Human	1	0	0	0	0	0	0	0	0	0	0	0	0	0	0	0	0	0	0	0	0	0	0	0	0	0	0	0	0	0	0	0
Saureus_1280.30406_Contig_1280.30406.con.0026	saureus	59	CC59	19	23	15	2	19	20	15	2016_2020	2018	UK	Europe	Unknown_human	Homo sapiens	Human	0	0	0	0	1	0	0	0	0	0	0	0	0	0	0	0	0	0	0	0	0	0	0	0	0	1	0	0	0	0	0	0
Saureus_1280.30406_Contig_1280.30406.con.0053	saureus	59	CC59	19	23	15	2	19	20	15	2016_2020	2018	UK	Europe	Unknown_human	Homo sapiens	Human	0	0	0	0	0	0	0	0	0	0	0	0	1	0	0	0	0	0	0	0	0	0	0	0	0	0	0	0	0	0	0	0
Saureus_1280.30406_Contig_1280.30406.con.0040	saureus	59	CC59	19	23	15	2	19	20	15	2016_2020	2018	UK	Europe	Unknown_human	Homo sapiens	Human	0	0	0	0	0	0	1	0	0	0	0	0	0	0	0	0	0	0	0	0	0	0	0	0	0	0	0	0	0	0	0	0
Saureus_1280.30408_Contig_1280.30408.con.0041	saureus	338	CC59	19	23	15	48	19	20	15	2016_2020	2018	UK	Europe	Unknown_human	Homo sapiens	Human	1	0	0	0	0	0	0	0	0	0	0	0	0	0	0	0	0	0	0	0	0	0	0	0	0	0	0	0	0	0	0	0
Saureus_1280.30408_Contig_1280.30408.con.0066	saureus	338	CC59	19	23	15	48	19	20	15	2016_2020	2018	UK	Europe	Unknown_human	Homo sapiens	Human	0	0	0	0	0	0	0	0	0	0	0	0	0	0	0	0	0	1	0	0	0	0	0	0	0	0	0	0	0	0	0	0
Saureus_1280.30408_Contig_1280.30408.con.0055	saureus	338	CC59	19	23	15	48	19	20	15	2016_2020	2018	UK	Europe	Unknown_human	Homo sapiens	Human	0	0	0	1	0	0	0	0	0	0	0	0	0	0	0	0	0	0	0	0	0	0	0	0	0	0	0	0	0	0	0	0
Saureus_1280.30412_Contig_1280.30412.con.0057	saureus	36	CC30	2	2	2	2	3	3	2	2016_2020	2018	UK	Europe	Unknown_human	Homo sapiens	Human	0	0	0	0	0	0	0	0	0	1	1	0	0	0	0	0	0	0	0	0	0	0	0	0	0	0	0	0	0	0	0	0
Saureus_1280.30414_Contig_1280.30414.con.0026	saureus	8	CC8	3	3	1	1	4	4	3	2016_2020	2018	UK	Europe	Unknown_human	Homo sapiens	Human	1	0	0	0	0	0	1	1	0	0	0	0	0	0	0	0	0	0	0	0	0	0	0	0	0	0	0	0	0	0	0	0
Saureus_1280.30416_Contig_1280.30416.con.0053	saureus	22	CC22	7	6	1	5	8	8	6	2016_2020	2018	UK	Europe	Unknown_human	Homo sapiens	Human	0	0	0	0	1	0	0	0	0	0	0	0	0	0	0	0	0	0	0	0	0	0	0	0	0	0	0	0	0	0	0	0
Saureus_1280.30419_Contig_1280.30419.con.0026	saureus	2625	CC5	1	377	1	4	12	1	10	2016_2020	2018	UK	Europe	Unknown_human	Homo sapiens	Human	1	0	0	0	0	0	0	0	0	0	0	0	0	0	0	0	0	0	0	0	0	0	0	0	0	0	0	0	0	0	0	0
Saureus_1280.30424_Contig_1280.30424.con.0021	saureus	5	CC5	1	4	1	4	12	1	10	2016_2020	2018	UK	Europe	Unknown_human	Homo sapiens	Human	1	0	0	0	0	0	0	0	0	0	0	0	0	0	0	0	0	0	0	0	0	0	0	0	0	0	0	0	0	0	0	0
Saureus_1280.30425_Contig_1280.30425.con.0021	saureus	-		1	3	156	14	11	51	10	2016_2020	2018	UK	Europe	Unknown_human	Homo sapiens	Human	1	0	0	0	0	0	0	0	0	0	0	0	0	0	0	0	0	0	0	0	0	0	0	0	0	0	0	0	0	0	0	0
Saureus_1280.30425_Contig_1280.30425.con.0026	saureus	-		1	3	156	14	11	51	10	2016_2020	2018	UK	Europe	Unknown_human	Homo sapiens	Human	0	0	0	0	1	0	0	0	0	0	0	0	0	0	0	0	0	0	0	0	0	0	0	0	0	0	0	0	0	0	0	0
Saureus_1280.30426_Contig_1280.30426.con.0026	saureus	5	CC5	1	4	1	4	12	1	10	2016_2020	2018	UK	Europe	Unknown_human	Homo sapiens	Human	1	0	0	0	0	0	0	0	0	0	0	0	0	0	0	0	0	0	0	0	0	0	0	0	0	0	0	0	0	0	0	0
Saureus_1280.30427_Contig_1280.30427.con.0046	saureus	22	CC22	7	6	1	5	8	8	6	2016_2020	2018	UK	Europe	Unknown_human	Homo sapiens	Human	0	0	0	0	1	0	0	0	0	0	0	0	0	0	0	0	0	0	0	0	0	0	0	0	0	0	0	0	0	0	0	0
Saureus_1280.30431_Contig_1280.30431.con.0053	saureus	22	CC22	7	6	1	5	8	8	6	2016_2020	2018	UK	Europe	Unknown_human	Homo sapiens	Human	0	0	0	0	1	0	0	0	0	0	0	0	0	0	0	0	0	0	0	0	0	0	0	0	0	0	0	0	0	0	0	0
Saureus_1280.30432_Contig_1280.30432.con.0026	saureus	5	CC5	1	4	1	4	12	1	10	2016_2020	2018	UK	Europe	Unknown_human	Homo sapiens	Human	1	0	0	0	0	0	0	0	0	0	0	0	0	0	0	0	0	0	0	0	0	0	0	0	0	0	0	0	0	0	0	0
Saureus_1280.30433_Contig_1280.30433.con.0026	saureus	-		1	1	1	1	1	~373	1	2016_2020	2018	UK	Europe	Unknown_human	Homo sapiens	Human	1	0	0	0	0	0	0	0	0	0	0	0	0	0	0	0	0	0	0	0	0	0	0	0	0	0	0	0	0	0	0	0
Saureus_1280.30433_Contig_1280.30433.con.0040	saureus	-		1	1	1	1	1	~373	1	2016_2020	2018	UK	Europe	Unknown_human	Homo sapiens	Human	0	0	0	0	1	0	0	0	0	0	0	0	0	0	0	0	0	0	0	0	0	0	0	0	0	0	0	0	0	0	0	0
Saureus_1280.30433_Contig_1280.30433.con.0035	saureus	-		1	1	1	1	1	~373	1	2016_2020	2018	UK	Europe	Unknown_human	Homo sapiens	Human	0	0	0	1	0	0	0	0	0	0	0	0	0	0	0	0	0	0	0	0	0	0	0	0	0	0	0	0	0	0	0	0
Saureus_1280.30434_Contig_1280.30434.con.0025	saureus	45	CC45	10	14	8	6	10	3	2	2016_2020	2018	UK	Europe	Unknown_human	Homo sapiens	Human	1	0	0	0	0	0	0	0	0	0	0	0	0	0	0	0	0	0	0	0	0	0	0	0	0	0	0	0	0	0	0	0
Saureus_1280.30435_Contig_1280.30435.con.0054	saureus	772	CC1	1	1	1	1	22	1	1	2016_2020	2018	UK	Europe	Unknown_human	Homo sapiens	Human	0	0	0	0	0	0	0	0	0	0	0	0	0	0	0	1	0	0	0	0	0	0	0	0	0	0	0	0	0	0	0	0
Saureus_1280.30435_Contig_1280.30435.con.0045	saureus	772	CC1	1	1	1	1	22	1	1	2016_2020	2018	UK	Europe	Unknown_human	Homo sapiens	Human	0	0	0	0	0	0	1	1	0	0	0	0	0	0	0	0	0	0	0	0	0	0	0	0	0	0	0	0	0	0	0	0
Saureus_1280.30436_Contig_1280.30436.con.0038	saureus	6	CC5	12	4	1	4	12	1	3	2016_2020	2018	UK	Europe	Unknown_human	Homo sapiens	Human	1	0	0	0	0	0	0	0	0	0	0	0	0	0	0	0	0	0	0	0	0	0	0	0	0	0	0	0	0	0	0	0
Saureus_1280.30437_Contig_1280.30437.con.0017	saureus	45	CC45	10	14	8	6	10	3	2	2016_2020	2018	UK	Europe	Unknown_human	Homo sapiens	Human	1	0	0	0	0	0	0	0	0	0	0	0	0	0	0	0	0	0	0	0	0	0	0	0	0	0	0	0	0	0	0	0
Saureus_1280.30438_Contig_1280.30438.con.0022	saureus	1	CC1	1	1	1	1	1	1	1	2016_2020	2018	UK	Europe	Unknown_human	Homo sapiens	Human	1	0	0	0	0	0	0	0	0	0	0	0	0	0	0	0	0	0	0	0	0	0	0	0	0	0	0	0	0	0	0	0
Saureus_1280.30438_Contig_1280.30438.con.0029	saureus	1	CC1	1	1	1	1	1	1	1	2016_2020	2018	UK	Europe	Unknown_human	Homo sapiens	Human	0	0	0	0	1	0	0	0	0	0	0	0	0	0	0	0	0	0	0	0	0	0	0	0	0	0	0	0	0	0	0	0
Saureus_1280.30438_Contig_1280.30438.con.0027	saureus	1	CC1	1	1	1	1	1	1	1	2016_2020	2018	UK	Europe	Unknown_human	Homo sapiens	Human	0	0	0	1	0	0	0	0	0	0	0	0	0	0	0	0	0	0	0	0	0	0	0	0	0	0	0	0	0	0	0	0
Saureus_1280.30439_Contig_1280.30439.con.0032	saureus	59	CC59	19	23	15	2	19	20	15	2016_2020	2018	UK	Europe	Unknown_human	Homo sapiens	Human	1	0	0	0	0	0	0	0	0	0	0	0	0	0	0	0	0	0	0	0	0	0	0	0	0	0	0	0	0	0	0	0
Saureus_1280.30442_Contig_1280.30442.con.0024	saureus	45	CC45	10	14	8	6	10	3	2	2016_2020	2018	UK	Europe	Unknown_human	Homo sapiens	Human	1	0	0	0	0	0	0	0	0	0	0	0	0	0	0	0	0	0	0	0	0	0	0	0	0	0	0	0	0	0	0	0
Saureus_1280.30443_Contig_1280.30443.con.0028	saureus	22	CC22	7	6	1	5	8	8	6	2016_2020	2018	UK	Europe	Unknown_human	Homo sapiens	Human	0	0	0	0	1	0	0	0	0	0	0	0	0	0	0	0	0	0	0	0	0	0	0	0	0	1	0	0	0	0	0	0
Saureus_1280.30444_Contig_1280.30444.con.0023	saureus	5	CC5	1	4	1	4	12	1	10	2016_2020	2018	UK	Europe	Unknown_human	Homo sapiens	Human	1	0	0	0	0	0	0	0	0	0	0	0	0	0	0	0	0	0	0	0	0	0	0	0	0	0	0	0	0	0	0	0
Saureus_1280.30447_Contig_1280.30447.con.0049	saureus	22	CC22	7	6	1	5	8	8	6	2016_2020	2018	UK	Europe	Unknown_human	Homo sapiens	Human	0	0	0	0	1	0	0	0	0	0	0	0	0	0	0	0	0	0	0	0	0	0	0	0	0	0	0	0	0	0	0	0
Saureus_1280.30448_Contig_1280.30448.con.0037	saureus	-		~114	1	1	1	1	1	1	2016_2020	2018	UK	Europe	Unknown_human	Homo sapiens	Human	0	0	0	0	1	0	0	0	0	0	0	0	0	0	0	0	0	0	0	0	0	0	0	0	0	0	0	0	0	0	0	0
Saureus_1280.30449_Contig_1280.30449.con.0015	saureus	-		1	4	149?	4	12	1	10	2016_2020	2018	UK	Europe	Unknown_human	Homo sapiens	Human	1	0	0	0	0	0	0	0	0	0	0	0	0	0	0	0	0	0	0	0	0	0	0	0	0	0	0	0	0	0	0	0
Saureus_1280.30451_Contig_1280.30451.con.0046	saureus	22	CC22	7	6	1	5	8	8	6	2016_2020	2018	UK	Europe	Unknown_human	Homo sapiens	Human	0	0	0	0	1	0	0	0	0	0	0	0	0	0	0	0	0	0	0	0	0	0	0	0	0	0	0	0	0	0	0	0
Saureus_1280.30452_Contig_1280.30452.con.0043	saureus	22	CC22	7	6	1	5	8	8	6	2016_2020	2018	UK	Europe	Unknown_human	Homo sapiens	Human	0	0	0	0	1	0	0	0	0	0	0	0	0	0	0	0	0	0	0	0	0	0	0	0	0	0	0	0	0	0	0	0
Saureus_1280.30452_Contig_1280.30452.con.0048	saureus	22	CC22	7	6	1	5	8	8	6	2016_2020	2018	UK	Europe	Unknown_human	Homo sapiens	Human	0	0	0	0	0	0	0	0	0	0	0	0	1	0	0	0	0	0	0	0	0	0	0	0	0	0	0	0	0	0	0	0
[truncated: 19,007 more rows]
[truncated: 15 more columns]
