# Supplementary material for: Antimicrobial Resistance Genes Analysis of Publicly Available Staphylococcus aureus Genomes
Source: Antibiotics (Basel). 2022 Nov 16;11(11):1632. doi: 10.3390/antibiotics11111632 (PMC9686812; doi:10.3390/antibiotics11111632)
Supplement: Supplementary file 1 [file antibiotics-11-01632-s001.zip › Supplementary_Table_5.txt]

aac2Ic	Aminoglycosides
aac6aph2
aadA1
aadD
ant2Ia
ant6Ia
aph2Ia
aph3Ia
aph3IIa
aph3III
aph3IIIa
aph6Id
blaADC25	Beta_Lactams
blaOXA72
blaTEM116
blaTEM171
blaTEM1A
blaTEM1B
blaZ
cat	Phenicols
catA1
catB2
catpC194
catpC221
catpC233
cfr	Lincosamides
dfrD	Trimethoprim
dfrG
dfrK
erm33	Macrolides
erm37
ermA
ermB
ermC
ermT
fexA	Phenicols
fexB
fosB	Fosfomycins
fosB4
fosB6
fosD
fusB	Fusidic Acid
lnuA	Lincosamides
lnuB
lnuE
lnuG
lsaA	Streptogramin
lsaB
mecA	Beta_Lactams
mecA1
mecC
mphC	Macrolides
msrA	Macrolides_Licosamine_Streptogramin_B
optrA	Oxazolidinone_Phenicol
poxtA	Phenicol_Oxazolidinone_Tetracycline
spc	Aminoglycosides
str
strA
sul1	Sulfonamides
sul2
tetC	Tetracyclines
tetK
tetL
tetM
tetO
tetS
tetSM
VanHAX	Glycopeptides
vatB	Streptogramin
vgaA	Streptogramin_Pleuromutilin
vgaALC
vgaB
vgaC
vgaE
