# Supplementary material for: Antimicrobial Resistance Genes Analysis of Publicly Available Staphylococcus aureus Genomes
Source: Antibiotics (Basel). 2022 Nov 16;11(11):1632. doi: 10.3390/antibiotics11111632 (PMC9686812; doi:10.3390/antibiotics11111632)
Supplement: Supplementary file 1 [file antibiotics-11-01632-s001.zip › Supplementary_Table_6.txt]

Chromosomes
CC	cc1$Total	Total	mecA	blaZ	ant6Ia	aph3III	aac6aph2	aadD	tetM	spc	ermA	dfrG	msrA	mphC	ermC	tetK	mecC	fexA	tetL	dfrK	ermB	lnuB	str	catpC221	ermT
CC8	7105	100.00	94.76	67.77	65.25	65.93	47.00	17.30	48.71	8.88	8.19	32.20	15.85	15.59	3.97	3.27	0.00	0.03	0.00	0.03	0.34	0.03	0.32	0.35	0.00
CC22	5194	100.00	98.46	0.21	0.00	0.06	13.84	2.91	0.35	0.04	0.04	0.00	0.00	0.00	14.27	0.60	0.00	0.00	0.00	0.00	0.00	0.02	0.00	0.04	0.00
CC5	4746	100.00	92.77	45.30	20.16	22.10	13.15	59.52	3.60	62.98	62.96	1.69	13.23	11.34	4.49	1.39	0.00	1.03	0.84	0.04	0.29	0.02	0.02	0.63	0.00
ND	2002	100.00	44.96	46.75	16.33	13.99	13.39	11.69	7.64	9.49	9.14	9.54	4.80	4.55	7.69	10.64	13.94	4.65	4.75	0.70	4.00	3.70	1.25	1.80	0.55
CC30	1501	100.00	51.23	88.87	0.67	0.73	7.59	21.32	1.07	22.39	22.39	1.67	0.13	0.07	2.80	1.07	0.00	0.00	0.27	0.00	0.00	0.00	0.07	0.00	0.00
CC398	1259	100.00	82.68	23.27	4.77	0.64	21.45	12.23	83.56	10.41	8.50	13.90	0.00	0.00	10.41	28.51	0.00	5.96	11.68	24.38	4.21	5.08	14.54	0.00	7.31
CC1	1065	100.00	74.46	26.01	56.34	46.85	49.95	16.15	1.31	3.85	3.76	20.09	8.26	8.17	6.57	6.38	0.09	11.08	6.95	1.03	1.60	11.74	1.03	0.85	0.00
CC45	447	100.00	77.40	31.32	2.68	2.46	11.86	12.98	0.67	12.75	12.75	1.57	0.67	0.67	2.46	3.58	0.00	0.00	0.00	0.00	0.00	0.00	0.00	0.22	0.00
CC93	363	100.00	99.45	11.29	0.00	0.00	0.00	1.93	0.00	0.00	0.00	0.00	0.00	0.00	8.82	0.55	0.00	10.47	2.48	0.00	0.00	0.00	0.00	0.00	0.00
CC130	330	100.00	0.00	0.00	0.00	0.00	0.00	0.00	0.00	0.00	0.00	0.00	0.00	0.00	0.00	0.00	100.00	0.00	0.00	0.00	0.00	0.00	0.30	0.00	0.00
CC59	284	100.00	91.90	48.24	44.01	44.01	2.46	3.52	0.00	1.41	1.41	0.70	2.82	2.11	3.17	31.69	0.00	0.70	0.70	0.00	43.66	0.70	0.00	0.35	0.00
CC15	204	100.00	9.80	73.53	5.88	5.88	10.29	5.88	1.47	0.00	0.00	16.18	2.45	1.96	5.39	13.24	0.00	0.49	0.00	0.00	0.00	0.00	0.00	0.98	0.00
CC97	141	100.00	56.03	39.72	1.42	1.42	12.77	1.42	2.84	0.71	0.71	0.00	0.71	0.71	3.55	16.31	0.00	0.71	0.00	0.00	0.00	0.00	3.55	0.71	0.00
CC121	124	100.00	4.03	6.45	0.81	0.81	7.26	0.81	0.00	0.81	0.81	50.00	0.81	0.81	11.29	70.16	0.00	0.00	0.00	0.81	0.00	0.00	0.00	3.23	0.00
