# Supplementary material for: Antimicrobial Resistance Genes Analysis of Publicly Available Staphylococcus aureus Genomes
Source: Antibiotics (Basel). 2022 Nov 16;11(11):1632. doi: 10.3390/antibiotics11111632 (PMC9686812; doi:10.3390/antibiotics11111632)
Supplement: Supplementary file 1 [file antibiotics-11-01632-s001.zip › Supplementary_Table_7.txt]

Plasmidic Contigs
CC	cc1$Total	Total	blaZ	spc	ermA	ermC	tetK	msrA	mphC	aadD	dfrG	tetL	tetM	str	ant6Ia	catpC194	aph3III	catpC221	fusB
CC8	8429	100.00	19.93	31.28	30.96	2.97	22.91	14.84	14.90	4.57	1.42	0.02	0.34	0.17	0.79	1.44	0.75	0.62	0.17
CC5	3209	100.00	41.45	28.83	28.83	5.64	1.22	8.07	8.07	12.31	0.06	0.09	0.37	0.12	0.37	0.16	0.37	0.65	0.03
CC22	2508	100.00	2.07	0.12	0.12	77.59	6.10	0.00	0.00	10.73	0.00	0.04	0.64	0.00	0.04	0.08	0.00	0.28	1.59
CC1	1859	100.00	52.12	1.51	1.56	10.60	5.38	18.18	17.81	0.65	18.83	4.79	0.16	0.11	2.53	0.16	1.78	0.32	0.05
ND	1244	100.00	50.88	5.63	5.55	12.30	13.26	3.70	2.97	3.30	0.64	2.73	1.45	1.69	0.72	0.40	0.56	0.64	1.93
CC30	911	100.00	18.88	46.10	46.32	6.26	3.18	0.88	0.77	22.61	0.11	0.33	0.11	0.00	0.00	0.00	0.00	0.00	0.00
CC398	827	100.00	4.96	0.36	0.36	17.53	25.03	0.00	0.12	3.14	2.42	7.86	12.09	12.45	0.00	0.00	0.00	0.00	0.00
CC45	647	100.00	73.11	2.47	2.32	8.19	10.20	1.24	0.46	3.71	0.15	0.00	0.31	0.15	0.15	0.00	0.15	0.62	0.15
CC93	500	100.00	84.40	0.00	0.00	14.00	0.20	0.00	0.00	1.40	0.00	0.00	0.00	0.00	0.00	0.00	0.00	0.00	0.00
CC15	418	100.00	83.97	0.24	0.24	5.74	6.46	1.91	1.44	2.15	0.00	0.00	0.00	0.00	0.24	0.00	0.24	1.44	0.48
CC59	258	100.00	58.91	1.55	1.55	19.77	3.49	10.08	1.16	0.78	0.00	0.00	0.39	0.00	0.00	0.00	0.00	0.00	7.75
CC97	170	100.00	70.00	0.59	0.59	8.82	10.59	1.76	1.18	0.00	0.59	0.59	1.18	5.29	0.00	0.00	0.00	0.00	0.00
CC121	15	100.00	0.00	0.00	0.00	26.67	66.67	0.00	0.00	0.00	0.00	0.00	0.00	6.67	0.00	0.00	0.00	6.67	0.00
CC130	11	100.00	9.09	0.00	0.00	36.36	9.09	0.00	0.00	0.00	0.00	9.09	0.00	27.27	0.00	0.00	0.00	0.00	0.00
