# Supplementary material for: Antimicrobial Resistance Genes Analysis of Publicly Available Staphylococcus aureus Genomes
Source: Antibiotics (Basel). 2022 Nov 16;11(11):1632. doi: 10.3390/antibiotics11111632 (PMC9686812; doi:10.3390/antibiotics11111632)
Supplement: Supplementary file 1 [file antibiotics-11-01632-s001.zip › Supplementary_Table_8.txt]

Chromosomes
	Total	Beta_lactam	Aminoglycoside	Macrolide	Tetracycline	Trimethoprim	Macrolide_Lincosamide_and_Streptogramin_B	Phenicol	Lincosamide	Streptogramin_B	Fusidic_acid	Fosfomycin	Vancomycin	Phenicols_Lincosamides_Oxazolidinones_Pleuromutilins_and_Streptogramin_A	Oxazolidinone_and_Phenicol	Phenicol_Oxazolidinone_Tetracycline	Sulphonamide
CC8	7105	6952	5829	1907	3599	2290	1126	55	14	4	15	2	2	2	0	0	0
CC22	5194	5117	738	743	48	0	0	2	5	0	11	0	0	0	0	0	0
CC5	4746	4585	3846	3099	273	82	628	80	23	0	0	9	15	3	0	1	1
ND	2002	1759	701	483	407	206	97	173	88	9	47	18	4	0	2	0	0
CC30	1501	1478	491	341	34	25	2	0	6	0	0	0	0	0	0	0	0
CC398	1259	1109	596	379	1075	482	0	75	82	71	0	0	0	5	0	0	0
CC1	1065	916	749	211	148	226	89	127	131	1	0	1	0	2	0	0	0
CC45	447	412	126	68	18	7	3	1	0	0	1	1	0	0	0	0	0
CC93	363	361	7	32	11	0	0	38	0	0	0	0	0	0	0	0	0
CC130	330	330	1	0	0	0	0	0	0	0	0	0	0	0	0	0	0
CC59	284	277	137	139	91	2	8	61	2	0	1	0	0	0	0	0	0
CC15	204	165	39	14	30	33	5	3	9	0	0	0	0	0	0	0	0
CC97	141	121	28	7	26	0	1	3	0	0	0	0	0	0	0	0	0
CC121	124	13	11	16	87	63	1	6	0	0	1	0	0	0	0	0	0
ND: unassigned CCs
