# Supplementary material for: Antimicrobial Resistance Genes Analysis of Publicly Available Staphylococcus aureus Genomes
Source: Antibiotics (Basel). 2022 Nov 16;11(11):1632. doi: 10.3390/antibiotics11111632 (PMC9686812; doi:10.3390/antibiotics11111632)
Supplement: Supplementary file 1 [file antibiotics-11-01632-s001.zip › Supplementary_Table_9.txt]

Plasmidic Contigs
	Total	Macrolide	Beta.lactam	Aminoglycoside	Tetracycline	Macrolide_Lincosamide_and_Streptogramin.B	Trimethoprim	Phenicol	Fusidic.acid	Lincosamide	Streptogramin.B	Fosfomycin	Phenicols_Lincosamides_Oxazolidinones_Pleuromutilins_and_Streptogramin_A	Sulphonamide
CC8	8429	4117	1700	3118	1962	1251	120	187	14	9	1	2	0	0
CC5	3209	1366	1361	1339	54	259	2	26	1	10	1	14	0	0
CC22	2508	1949	60	291	170	0	0	12	40	5	0	0	0	0
CC1	1859	560	978	98	192	338	355	12	1	12	0	0	0	1
ND	1244	281	648	157	217	46	16	24	24	15	3	2	0	0
CC30	911	487	179	631	33	8	1	0	0	9	0	0	0	0
CC398	827	247	54	146	373	0	51	2	0	4	19	1	2	0
CC45	647	71	474	45	68	8	1	4	1	2	0	1	0	0
CC93	500	70	422	7	1	0	0	0	0	0	0	0	0	0
CC15	418	32	352	11	27	8	0	6	2	9	0	0	0	0
CC59	258	58	152	6	10	26	0	4	20	0	0	0	0	0
CC97	170	19	119	11	21	3	1	0	0	0	0	0	0	0
CC121	15	4	0	1	10	0	0	1	0	0	0	0	0	0
CC130	11	4	2	3	2	0	0	0	0	0	0	0	0	0
ND: Unassigned CCs
